# Supplementary material for: A transposon expression burst accompanies the activation of Y-chromosome fertility genes during Drosophila spermatogenesis
Source: Nat Commun. 2021 Nov 25;12:6854. doi: 10.1038/s41467-021-27136-4 (PMC8617248; doi:10.1038/s41467-021-27136-4)
Supplement: Supplementary file 4 — Supplementary Data 1 [file 41467_2021_27136_MOESM4_ESM.xlsx]

## Sheet: Supplementary_Data_1
TE	membership.score	membership.qval	class	family
ACCORD2	64.8953	1.0341e-14	retro-LTR	Gypsy
ARS406_DM	8.69254	0.00373092	NA	NA
BARI_DM	11.9117	2.23157e-05	DNA-IR	TcMar-Tc1
BATUMI	41.2731	1.0341e-14	retro-LTR	Pao
BEL	8.81057	0.00318976	retro-LTR	Pao
Bica	28.3813	1.0341e-14	retro-LTR	Gypsy
BLOOD	31.406	1.0341e-14	retro-LTR	Gypsy
BS2	32.7311	1.0341e-14	retro-Non-LTR	Jockey
Chouto	9.98867	0.000614487	retro-LTR	Gypsy
Copia	9.83586	0.000776658	retro-LTR	Copia
Copia1	30.709	1.0341e-14	retro-LTR	Copia
Copia2	48.9935	1.0341e-14	retro-LTR	Copia
DM1731	16.5198	5.5652e-10	retro-LTR	Copia
DM176	12.9929	2.59104e-06	retro-LTR	Gypsy
DM297	52.943	1.0341e-14	retro-LTR	Gypsy
DM412	32.5257	1.0341e-14	retro-LTR	Gypsy
DM412B	10.1416	0.0004831	retro-LTR	Gypsy
DMCR1A	43.7256	1.0341e-14	retro-Non-LTR	CR1
DMRT1A	26.6026	1.0341e-14	retro-Non-LTR	R1
DMRT1B	69.6719	1.0341e-14	retro-Non-LTR	R1
DOC	45.4642	1.0341e-14	retro-Non-LTR	Jockey
DOC2_DM	18.6532	1.23465e-12	retro-Non-LTR	Jockey
DOC3_DM	20.7601	1.0341e-14	retro-Non-LTR	Jockey
DOC5_DM	17.3764	5.35922e-11	retro-Non-LTR	Jockey
DOC6_DM	16.9629	1.69028e-10	retro-Non-LTR	Jockey
FB4_DM	11.6193	3.887e-05	DNA-IR	TcMar-Tc1
FROGGER	14.1026	2.2495e-07	retro-LTR	Copia
FW_DM	48.24	1.0341e-14	retro-Non-LTR	Jockey
FW2_DM	12.0386	1.76534e-05	retro-Non-LTR	Jockey
G_DM	10.5381	0.000255159	retro-Non-LTR	Jockey
G2_DM	37.387	1.0341e-14	retro-Non-LTR	Jockey
G4_DM	12.7022	4.7454e-06	retro-Non-LTR	Jockey
G6_DM	34.6692	1.0341e-14	retro-Non-LTR	Jockey
Gypsy	48.6951	1.0341e-14	retro-LTR	Gypsy
Gypsy11	18.8684	6.40824e-13	retro-LTR	Gypsy
Gypsy12	35.6327	1.0341e-14	retro-LTR	Gypsy
Gypsy12A	37.4037	1.0341e-14	retro-LTR	Gypsy
Gypsy2	21.2536	1.0341e-14	retro-LTR	Gypsy
Gypsy4	21.7485	1.0341e-14	retro-LTR	Gypsy
Gypsy6A	9.27353	0.00173193	retro-LTR	Gypsy
Gypsy8	9.80829	0.00080987	retro-LTR	Gypsy
HETA	20.7418	1.0341e-14	retro-Non-LTR	Jockey
HMSBEAGLE	25.7587	1.0341e-14	retro-LTR	Gypsy
I_DM	36.4137	1.0341e-14	retro-Non-LTR	I
IDEFIX	28.8026	1.0341e-14	retro-LTR	Gypsy
Invader2	44.8419	1.0341e-14	retro-LTR	Gypsy
Invader5	14.321	1.34277e-07	retro-LTR	Gypsy
Invader6	20.071	1.0341e-14	retro-LTR	Gypsy
IVK_DM	20.1963	1.0341e-14	retro-Non-LTR	I
Jockey2	9.76988	0.000858044	retro-Non-LTR	Jockey
LOOPER1_DM	13.2269	1.5925e-06	DNA-IR	PiggyBac
Mariner2_DM	10.1177	0.000501902	DNA-IR	TcMar-Tc1
MAX	24.2276	1.0341e-14	retro-LTR	Pao
MDG1	48.1056	1.0341e-14	retro-LTR	Gypsy
MDG3	14.712	5.38852e-08	retro-LTR	Gypsy
MICROPIA	38.1541	1.0341e-14	retro-LTR	Gypsy
NINJA	15.0662	2.2768e-08	retro-LTR	Pao
NOMAD	64.1465	1.0341e-14	retro-LTR	Gypsy
PROTOP	26.1945	1.0341e-14	DNA-IR	P
PROTOP_A	15.3922	1.01309e-08	DNA-IR	P
QUASIMODO	52.0313	1.0341e-14	retro-LTR	Gypsy
QUASIMODO2	79.1976	1.0341e-14	retro-LTR	Gypsy
R2_DM	18.9492	5.02212e-13	retro-Non-LTR	R2
ROO	39.5019	1.0341e-14	retro-LTR	Pao
ROOA	18.8186	7.41967e-13	retro-LTR	Pao
ROVER	66.6826	1.0341e-14	retro-LTR	Gypsy
Stalker2	29.6153	1.0341e-14	retro-LTR	Gypsy
STALKER4	62.3216	1.0341e-14	retro-LTR	Gypsy
TABOR	69.8557	1.0341e-14	retro-LTR	Gypsy
TAHRE	15.1033	2.08106e-08	retro-Non-LTR	Jockey
TART_B1	9.82433	0.000790404	retro-Non-LTR	Jockey
TART-A	15.8873	2.91277e-09	NA	NA
TRANSIB2	55.406	1.0341e-14	DNA-IR	CMC-Transib
TRANSPAC	17.2457	7.70929e-11	retro-LTR	Gypsy
ZAM	28.187	1.0341e-14	retro-LTR	Gypsy
