# Supplementary material for: A transposon expression burst accompanies the activation of Y-chromosome fertility genes during Drosophila spermatogenesis
Source: Nat Commun. 2021 Nov 25;12:6854. doi: 10.1038/s41467-021-27136-4 (PMC8617248; doi:10.1038/s41467-021-27136-4)
Supplement: Supplementary file 5 — Supplementary Data 2 [file 41467_2021_27136_MOESM5_ESM.xlsx]

## Sheet: Supplementary_Data_2
Gene/TE	module	membership.score	membership.qval
FBgn0000028	27	11.755	3.0138e-05
FBgn0001077	27	15.8093	3.53483e-09
FBgn0001089	27	21.4565	1.0341e-14
FBgn0001313	27	21.104	1.0341e-14
FBgn0002522	27	9.13051	0.00208566
FBgn0002842	27	10.6726	0.000204401
FBgn0004240	27	15.8955	2.85375e-09
FBgn0004854	27	10.3527	0.000342845
FBgn0005677	27	23.6281	1.0341e-14
FBgn0010350	27	8.76024	0.00341117
FBgn0011206	27	10.8587	0.000149976
FBgn0011569	27	9.44926	0.00135837
FBgn0011817	27	11.9789	1.97306e-05
FBgn0011818	27	20.7325	1.0341e-14
FBgn0013765	27	9.69291	0.000961389
FBgn0013810	27	11.8959	2.29604e-05
FBgn0013813	27	16.2537	1.13064e-09
FBgn0014906	27	9.21316	0.00187582
FBgn0015831	27	9.52667	0.00121997
FBgn0020930	27	9.49447	0.00127596
FBgn0025360	27	14.0395	2.60359e-07
FBgn0025682	27	14.4049	1.11085e-07
FBgn0025702	27	11.4816	5.00737e-05
FBgn0026059	27	8.9981	0.00248102
FBgn0026592	27	9.46925	0.00132109
FBgn0026598	27	9.12747	0.00209364
FBgn0027107	27	9.32456	0.00161653
FBgn0027608	27	9.10874	0.00214363
FBgn0027885	27	43.0469	1.0341e-14
FBgn0028516	27	9.25599	0.0017729
FBgn0028572	27	9.55849	0.00116647
FBgn0028667	27	16.5724	4.84562e-10
FBgn0028703	27	16.743	3.08156e-10
FBgn0028743	27	12.7965	3.90783e-06
FBgn0028789	27	23.7385	1.0341e-14
FBgn0028901	27	8.56044	0.00444629
FBgn0029661	27	8.6917	0.00373501
FBgn0029725	27	10.9318	0.000132222
FBgn0029817	27	8.70974	0.00364699
FBgn0029974	27	9.42275	0.00141044
FBgn0030374	27	8.52938	0.00462949
FBgn0030377	27	10.4119	0.000312582
FBgn0030483	27	9.35736	0.00154536
FBgn0030642	27	10.7055	0.000193758
FBgn0030803	27	8.67497	0.0038181
FBgn0030846	27	8.56939	0.0043945
FBgn0030930	27	8.96417	0.00259478
FBgn0030940	27	13.8939	3.62836e-07
FBgn0031169	27	8.62122	0.00410374
FBgn0031283	27	12.9257	2.98682e-06
FBgn0031319	27	9.89992	0.000703727
FBgn0031388	27	9.71777	0.000927014
FBgn0031441	27	9.18593	0.00194331
FBgn0031463	27	16.7227	3.25469e-10
FBgn0031465	27	17.5182	3.5806e-11
FBgn0031592	27	10.124	0.000496899
FBgn0031675	27	13.0744	2.1905e-06
FBgn0031707	27	19.0854	3.31774e-13
FBgn0031986	27	14.3629	1.222e-07
FBgn0032088	27	16.4747	6.25605e-10
FBgn0032094	27	15.0394	2.428e-08
FBgn0032115	27	9.70086	0.000950298
FBgn0032117	27	9.24629	0.00179587
FBgn0032271	27	9.91875	0.000683535
FBgn0032294	27	15.7977	3.63659e-09
FBgn0032313	27	14.3692	1.20463e-07
FBgn0032338	27	12.9902	2.60542e-06
FBgn0032368	27	8.5045	0.00478032
FBgn0032369	27	9.24224	0.0018055
FBgn0032434	27	21.9975	1.0341e-14
FBgn0032439	27	17.362	5.57938e-11
FBgn0032449	27	9.14576	0.00204584
FBgn0032473	27	9.47288	0.00131453
FBgn0032482	27	11.713	3.26348e-05
FBgn0032503	27	8.92741	0.00272222
FBgn0032707	27	8.84554	0.00304251
FBgn0032741	27	10.3728	0.000332332
FBgn0032827	27	10.3679	0.000334908
FBgn0032851	27	9.92592	0.00067618
FBgn0032967	27	13.0857	2.13997e-06
FBgn0032973	27	14.9571	2.9521e-08
FBgn0033042	27	10.6378	0.000216305
FBgn0033058	27	9.58522	0.00112297
FBgn0033138	27	10.057	0.000552592
FBgn0033204	27	11.151	9.02174e-05
FBgn0033292	27	8.67642	0.00381084
FBgn0033324	27	10.2475	0.000406636
FBgn0033326	27	14.8441	3.90242e-08
FBgn0033368	27	8.56187	0.00443798
FBgn0033474	27	9.34794	0.00156556
FBgn0033479	27	12.3492	9.62728e-06
FBgn0033498	27	9.32558	0.00161429
FBgn0033572	27	13.4304	1.02484e-06
FBgn0033599	27	12.5902	5.94825e-06
FBgn0033770	27	10.3209	0.000360055
FBgn0033834	27	9.46163	0.00133495
FBgn0033863	27	10.6051	0.00022837
FBgn0033865	27	9.08919	0.0021966
FBgn0033933	27	11.0762	0.000102426
FBgn0033955	27	8.61166	0.00415623
FBgn0034145	27	10.6665	0.000206406
FBgn0034371	27	16.6089	4.40511e-10
FBgn0034416	27	8.77087	0.00336344
FBgn0034423	27	12.5967	5.87175e-06
FBgn0034472	27	9.58068	0.00113021
FBgn0034476	27	13.1853	1.73903e-06
FBgn0034510	27	12.2881	1.0882e-05
FBgn0034511	27	21.8655	1.0341e-14
FBgn0034554	27	16.2503	1.14091e-09
FBgn0034659	27	9.48465	0.00129341
FBgn0034670	27	17.0465	1.34478e-10
FBgn0034681	27	9.17453	0.00197205
FBgn0034737	27	9.2842	0.00170734
FBgn0034999	27	11.9702	2.00513e-05
FBgn0035003	27	8.51087	0.00474137
FBgn0035089	27	10.0183	0.000586978
FBgn0035090	27	11.1361	9.25498e-05
FBgn0035099	27	27.1956	1.0341e-14
FBgn0035299	27	9.12821	0.00209171
FBgn0035332	27	15.6667	5.06879e-09
FBgn0035388	27	11.9506	2.07876e-05
FBgn0035475	27	8.74496	0.00348058
FBgn0035542	27	9.33613	0.00159116
FBgn0035558	27	9.07919	0.00222401
FBgn0035581	27	9.94817	0.000653767
FBgn0035638	27	8.90109	0.00282026
FBgn0035647	27	9.19514	0.00192031
FBgn0035709	27	9.68163	0.000977317
FBgn0035781	27	11.2501	7.59104e-05
FBgn0035970	27	30.4748	1.0341e-14
FBgn0036423	27	11.4534	5.26894e-05
FBgn0036447	27	13.5083	8.64056e-07
FBgn0036470	27	38.6811	1.0341e-14
FBgn0036491	27	26.521	1.0341e-14
FBgn0036492	27	23.2894	1.0341e-14
FBgn0036496	27	8.94753	0.00265195
FBgn0036536	27	10.3355	0.000352064
FBgn0036712	27	20.3708	1.0341e-14
FBgn0036868	27	9.25778	0.00176868
FBgn0036874	27	19.6944	5.09827e-14
FBgn0036875	27	12.7458	4.33857e-06
FBgn0036931	27	12.1005	1.56973e-05
FBgn0037010	27	13.7028	5.58918e-07
FBgn0037030	27	9.41109	0.00143383
FBgn0037169	27	11.4413	5.38416e-05
FBgn0037176	27	17.8515	1.3634e-11
FBgn0037295	27	10.9369	0.000131054
FBgn0037384	27	9.14468	0.00204862
FBgn0037398	27	8.83257	0.00309652
FBgn0037402	27	10.293	0.000377114
FBgn0037555	27	10.3371	0.000351198
FBgn0037766	27	9.0586	0.00228727
FBgn0037773	27	8.88029	0.00290144
FBgn0037837	27	8.86608	0.00295849
FBgn0037857	27	8.73398	0.00353115
FBgn0037915	27	10.7429	0.000182211
FBgn0037916	27	15.92	2.68341e-09
FBgn0038158	27	9.65705	0.0010129
FBgn0038165	27	16.1287	1.56876e-09
FBgn0038189	27	10.1488	0.000477558
FBgn0038252	27	18.3213	3.37544e-12
FBgn0038568	27	12.4688	7.57954e-06
FBgn0038626	27	10.7005	0.000195341
FBgn0038683	27	9.31846	0.00163002
FBgn0038725	27	11.6241	3.85273e-05
FBgn0038851	27	15.6819	4.87948e-09
FBgn0038887	27	13.0835	2.14982e-06
FBgn0039003	27	10.724	0.000187971
FBgn0039059	27	13.0608	2.25206e-06
FBgn0039124	27	11.6774	3.48932e-05
FBgn0039139	27	11.6626	3.58704e-05
FBgn0039147	27	9.47153	0.00131697
FBgn0039201	27	11.3692	6.13763e-05
FBgn0039331	27	10.5277	0.000259521
FBgn0039369	27	11.4544	5.25918e-05
FBgn0039518	27	9.15763	0.00201518
FBgn0039651	27	8.79065	0.00327606
FBgn0039710	27	12.4206	8.32875e-06
FBgn0039738	27	10.4216	0.000307814
FBgn0040063	27	10.3604	0.000338812
FBgn0040233	27	14.5032	8.85333e-08
FBgn0040684	27	10.3921	0.000322482
FBgn0041195	27	31.4797	1.0341e-14
FBgn0041585	27	8.56752	0.00440532
FBgn0042126	27	13.4177	1.05355e-06
FBgn0042179	27	8.95821	0.00261516
FBgn0046323	27	30.282	1.0341e-14
FBgn0046697	27	16.2117	1.26229e-09
FBgn0050036	27	11.0263	0.000111975
FBgn0050037	27	12.1623	1.39349e-05
FBgn0050048	27	9.5796	0.00113194
FBgn0050075	27	9.72631	0.000915421
FBgn0050184	27	12.1373	1.46272e-05
FBgn0050417	27	9.17092	0.00198121
FBgn0050429	27	9.08345	0.00221229
FBgn0050472	27	13.7458	5.0774e-07
FBgn0051013	27	16.9129	1.934e-10
FBgn0051038	27	8.60615	0.00418671
FBgn0051055	27	10.1748	0.000457915
FBgn0051068	27	17.8906	1.21875e-11
FBgn0051213	27	11.9059	2.25505e-05
FBgn0051279	27	17.2284	8.08514e-11
FBgn0051551	27	18.3534	3.0699e-12
FBgn0051702	27	10.8538	0.000151228
FBgn0051729	27	11.3302	6.581e-05
FBgn0051752	27	13.2318	1.57598e-06
FBgn0051787	27	10.8215	0.000159772
FBgn0051807	27	9.28768	0.00169935
FBgn0051848	27	10.0585	0.000551225
FBgn0051912	27	8.74511	0.00347989
FBgn0051933	27	15.7915	3.69183e-09
FBgn0051960	27	9.09256	0.0021874
FBgn0052057	27	12.4885	7.29048e-06
FBgn0052066	27	11.9323	2.1494e-05
FBgn0052073	27	9.11355	0.00213072
FBgn0052087	27	12.4684	7.5857e-06
FBgn0052137	27	9.5416	0.00119465
FBgn0052246	27	13.5001	8.7985e-07
FBgn0052259	27	8.55457	0.00448046
FBgn0052320	27	9.69973	0.00095187
FBgn0052391	27	12.2117	1.26552e-05
FBgn0052718	27	11.4842	4.98381e-05
FBgn0052774	27	13.1852	1.73961e-06
FBgn0053061	27	9.02342	0.00239853
FBgn0053098	27	8.47337	0.00497408
FBgn0053252	27	10.0014	0.000602518
FBgn0053310	27	25.1218	1.0341e-14
FBgn0053673	27	19.2843	1.76221e-13
FBgn0054027	27	27.0649	1.0341e-14
FBgn0054029	27	9.93703	0.000664909
FBgn0067317	27	9.03119	0.0023736
FBgn0085191	27	9.93832	0.00066361
FBgn0085813	27	17.9654	9.79701e-12
FBgn0086906	27	10.0596	0.000550326
FBgn0086916	27	16.6711	3.73752e-10
FBgn0250835	27	12.2125	1.26347e-05
FBgn0250846	27	9.00017	0.0024742
FBgn0259145	27	12.7912	3.95085e-06
FBgn0259163	27	14.577	7.44248e-08
FBgn0259216	27	10.63	0.000219076
FBgn0259817	27	34.9665	1.0341e-14
FBgn0261238	27	11.08	0.000101783
FBgn0261523	27	8.94944	0.00264531
FBgn0261561	27	10.699	0.000195802
FBgn0261648	27	9.63573	0.00104468
FBgn0261788	27	11.1699	8.73274e-05
FBgn0261834	27	9.35584	0.00154862
FBgn0261836	27	20.4987	1.0341e-14
FBgn0261998	27	9.85533	0.000753863
FBgn0262035	27	11.3965	5.84174e-05
FBgn0262100	27	11.3264	6.62609e-05
FBgn0262109	27	12.6482	5.29549e-06
FBgn0262123	27	14.3296	1.317e-07
FBgn0262513	27	11.4999	4.84429e-05
FBgn0262514	27	9.77582	0.000850449
FBgn0262786	27	15.614	5.78401e-09
FBgn0262875	27	26.279	1.0341e-14
FBgn0262897	27	8.89335	0.00285015
FBgn0262945	27	17.7315	1.92415e-11
FBgn0262968	27	12.4491	7.87817e-06
FBgn0262972	27	8.47441	0.00496747
FBgn0263023	27	10.6856	0.000200131
FBgn0263353	27	8.91922	0.00275119
FBgn0263380	27	8.74934	0.00346059
FBgn0263441	27	21.0368	1.0341e-14
FBgn0263608	27	10.679	0.000202274
FBgn0264077	27	26.0627	1.0341e-14
FBgn0264262	27	15.4018	9.893e-09
FBgn0264307	27	9.85357	0.000755904
FBgn0264347	27	25.7092	1.0341e-14
FBgn0264366	27	10.5625	0.000245118
FBgn0264372	27	10.6683	0.000205816
FBgn0264383	27	19.0872	3.31774e-13
FBgn0264428	27	16.0812	1.77358e-09
FBgn0264435	27	19.4443	1.0986e-13
FBgn0264505	27	8.98423	0.00252707
FBgn0264547	27	8.48973	0.00487153
FBgn0264776	27	9.50847	0.00125139
FBgn0264815	27	32.7635	1.0341e-14
FBgn0264857	27	24.8609	1.0341e-14
FBgn0264947	27	15.2421	1.47876e-08
FBgn0265038	27	12.809	3.80879e-06
FBgn0265044	27	9.2118	0.00187915
FBgn0265064	27	15.4921	7.89157e-09
FBgn0265161	27	10.4679	0.000285919
FBgn0265201	27	8.48161	0.00492219
FBgn0265508	27	44.5201	1.0341e-14
FBgn0265510	27	19.4061	1.19439e-13
FBgn0265527	27	27.008	1.0341e-14
FBgn0265804	27	10.3279	0.000356223
FBgn0265914	27	9.67244	0.000990445
FBgn0265958	27	11.0866	0.000100646
FBgn0265974	27	9.18747	0.00193944
FBgn0265998	27	14.5343	8.23054e-08
FBgn0266224	27	21.8025	1.0341e-14
FBgn0266239	27	8.64395	0.00398097
FBgn0266432	27	12.0737	1.65184e-05
FBgn0266683	27	17.0015	1.52138e-10
FBgn0266709	27	8.93657	0.00269005
FBgn0266780	27	9.59619	0.0011056
FBgn0266797	27	11.1348	9.27583e-05
FBgn0266863	27	11.6806	3.46792e-05
FBgn0266874	27	13.9441	3.23945e-07
FBgn0267121	27	11.275	7.26433e-05
FBgn0267137	27	10.4139	0.000311583
FBgn0267182	27	8.96778	0.00258249
FBgn0267220	27	10.1517	0.000475302
FBgn0267363	27	9.37271	0.00151285
FBgn0267366	27	8.96759	0.00258314
FBgn0267430	27	19.2463	2.0392e-13
FBgn0267431	27	8.78802	0.00328755
FBgn0267432	27	38.0041	1.0341e-14
FBgn0267433	27	18.4989	1.98127e-12
FBgn0267475	27	11.1342	9.28421e-05
FBgn0267511	27	18.8518	6.74801e-13
FBgn0267521	27	14.9788	2.8051e-08
FBgn0267523	27	15.1215	1.99069e-08
FBgn0267539	27	17.812	1.52699e-11
FBgn0267582	27	13.6919	5.72563e-07
FBgn0267592	27	33.873	1.0341e-14
FBgn0267653	27	28.0115	1.0341e-14
FBgn0267662	27	9.12808	0.00209204
FBgn0267671	27	32.3174	1.0341e-14
FBgn0267713	27	11.1085	9.69892e-05
FBgn0267761	27	10.7393	0.000183282
FBgn0267777	27	9.59768	0.00110326
FBgn0267862	27	24.3209	1.0341e-14
FBgn0283728	27	14.0176	2.73825e-07
