# Supplementary material for: A transposon expression burst accompanies the activation of Y-chromosome fertility genes during Drosophila spermatogenesis
Source: Nat Commun. 2021 Nov 25;12:6854. doi: 10.1038/s41467-021-27136-4 (PMC8617248; doi:10.1038/s41467-021-27136-4)
Supplement: Supplementary file 6 — Supplementary Data 3 [file 41467_2021_27136_MOESM6_ESM.xlsx]

## Sheet: Supplementary_Data_3
clusters	gene_id	logfoldchanges	pvals	pvals_adj
5/Spermatocyte	FBgn0051226	2.68607	0	0
5/Spermatocyte	FBgn0004173	2.67789	0	0
5/Spermatocyte	FBgn0046294	2.53516	0	0
5/Spermatocyte	FBgn0085197	2.57745	0	0
5/Spermatocyte	FBgn0041102	2.35327	0	0
5/Spermatocyte	FBgn0042189	2.60165	0	0
5/Spermatocyte	FBgn0086915	2.75036	0	0
5/Spermatocyte	FBgn0040519	2.56584	0	0
5/Spermatocyte	FBgn0267726	2.49861	0	0
5/Spermatocyte	FBgn0053340	2.41231	0	0
5/Spermatocyte	FBgn0047351	2.43637	0	0
5/Spermatocyte	FBgn0031751	2.7002	0	0
5/Spermatocyte	FBgn0019828	2.53878	0	0
5/Spermatocyte	FBgn0052064	2.51292	0	0
5/Spermatocyte	FBgn0036415	2.33468	0	0
5/Spermatocyte	FBgn0051740	2.53259	0	0
5/Spermatocyte	FBgn0033286	2.57105	0	0
5/Spermatocyte	FBgn0033953	2.37514	0	0
5/Spermatocyte	FBgn0035915	2.5079	0	0
5/Spermatocyte	FBgn0039104	2.32725	0	0
5/Spermatocyte	FBgn0001281	2.55792	0	0
5/Spermatocyte	FBgn0038200	2.22953	0	0
5/Spermatocyte	FBgn0046297	2.29344	0	0
5/Spermatocyte	FBgn0028567	2.3936	0	0
5/Spermatocyte	FBgn0051988	2.37001	0	0
5/Spermatocyte	FBgn0051788	2.17734	0	0
5/Spermatocyte	FBgn0033287	2.32287	0	0
5/Spermatocyte	FBgn0051820	2.05091	0	0
5/Spermatocyte	FBgn0004172	2.20676	0	0
5/Spermatocyte	FBgn0004174	2.24606	0	0
5/Spermatocyte	FBgn0259795	2.29199	0	0
5/Spermatocyte	FBgn0031295	2.31044	0	0
5/Spermatocyte	FBgn0050430	1.96522	0	0
5/Spermatocyte	FBgn0040747	2.21273	0	0
5/Spermatocyte	FBgn0013301	2.32016	0	0
5/Spermatocyte	FBgn0260428	2.25112	0	0
5/Spermatocyte	FBgn0003889	2.1694	0	0
5/Spermatocyte	FBgn0028870	2.22624	0	0
5/Spermatocyte	FBgn0002862	1.93611	0	0
5/Spermatocyte	FBgn0031859	2.28543	0	0
5/Spermatocyte	FBgn0030280	2.2391	0	0
5/Spermatocyte	FBgn0030278	2.07369	0	0
5/Spermatocyte	FBgn0038979	2.04766	0	0
5/Spermatocyte	FBgn0013300	2.18745	0	0
5/Spermatocyte	FBgn0030277	2.17182	0	0
5/Spermatocyte	FBgn0035988	2.06882	0	0
5/Spermatocyte	FBgn0038978	2.09102	0	0
5/Spermatocyte	FBgn0051709	2.04792	0	0
5/Spermatocyte	FBgn0034472	1.9487	0	0
5/Spermatocyte	FBgn0265648	1.85429	0	0
5/Spermatocyte	FBgn0034658	1.97151	0	0
5/Spermatocyte	FBgn0033954	2.08863	0	0
5/Spermatocyte	FBgn0031501	1.88476	0	0
5/Spermatocyte	FBgn0050039	2.05857	0	0
5/Spermatocyte	FBgn0051639	1.87514	0	0
5/Spermatocyte	FBgn0034840	1.99114	0	1.93118e-307
5/Spermatocyte	FBgn0259739	1.9489	1.38595e-302	4.68774e-301
5/Spermatocyte	FBgn0002865	2.04396	1.1159e-295	3.6698e-294
5/Spermatocyte	FBgn0037283	2.00106	1.1545e-275	3.46993e-274
5/Spermatocyte	FBgn0270925	2.02108	1.80435e-262	5.18673e-261
5/Spermatocyte	FBgn0033285	1.92227	5.06806e-253	1.40909e-251
5/Spermatocyte	FBgn0033468	1.94826	1.11791e-249	3.06509e-248
5/Spermatocyte	FBgn0033020	1.88312	1.14536e-250	3.16226e-249
5/Spermatocyte	FBgn0261531	1.81909	8.62438e-248	2.34836e-246
5/Spermatocyte	FBgn0031129	1.83857	3.27462e-245	8.75593e-244
5/Spermatocyte	FBgn0032869	1.86743	2.89123e-244	7.66177e-243
5/Spermatocyte	FBgn0037828	1.8737	1.38341e-241	3.63359e-240
5/Spermatocyte	FBgn0034132	1.86098	1.10875e-240	2.89936e-239
5/Spermatocyte	FBgn0053293	1.84651	3.48264e-240	9.06707e-239
5/Spermatocyte	FBgn0037463	1.9955	5.74002e-236	1.47182e-234
5/Spermatocyte	FBgn0031831	1.83104	8.89479e-235	2.27094e-233
5/Spermatocyte	FBgn0050376	1.88495	4.79845e-232	1.18682e-230
5/Spermatocyte	FBgn0032588	1.948	3.57392e-231	8.78458e-230
5/Spermatocyte	FBgn0040371	1.91224	4.9769e-230	1.21576e-228
5/Spermatocyte	FBgn0035952	1.88082	4.55216e-230	1.11429e-228
5/Spermatocyte	FBgn0011270	2.05909	7.58902e-226	1.80555e-224
5/Spermatocyte	FBgn0052351	1.79678	6.3409e-223	1.48187e-221
5/Spermatocyte	FBgn0037464	1.95191	1.5496e-221	3.60017e-220
5/Spermatocyte	FBgn0267383	1.83965	5.40133e-215	1.21448e-213
5/Spermatocyte	FBgn0283625	1.8124	2.74003e-215	6.17261e-214
5/Spermatocyte	FBgn0052835	1.85266	3.46274e-213	7.72737e-212
5/Spermatocyte	FBgn0038225	1.79648	9.44663e-212	2.07686e-210
5/Spermatocyte	FBgn0265263	1.77348	6.24751e-207	1.34124e-205
5/Spermatocyte	FBgn0034097	1.7666	1.17793e-206	2.51972e-205
5/Spermatocyte	FBgn0264563	1.69224	8.76289e-206	1.86106e-204
5/Spermatocyte	FBgn0038539	1.72033	3.64329e-205	7.71001e-204
5/Spermatocyte	FBgn0267366	1.68492	5.27187e-203	1.09996e-201
5/Spermatocyte	FBgn0050324	1.75405	1.89813e-200	3.89198e-199
5/Spermatocyte	FBgn0261287	1.82674	1.67958e-199	3.42611e-198
5/Spermatocyte	FBgn0262858	1.70051	5.15855e-195	1.02928e-193
5/Spermatocyte	FBgn0038739	1.49388	4.08478e-194	8.09591e-193
5/Spermatocyte	FBgn0035161	1.61711	1.76261e-193	3.46452e-192
5/Spermatocyte	FBgn0040963	1.59103	3.77036e-192	7.30207e-191
5/Spermatocyte	FBgn0051948	1.7985	2.62993e-190	5.04403e-189
5/Spermatocyte	FBgn0052192	1.77859	3.67765e-189	7.01946e-188
5/Spermatocyte	FBgn0029946	1.76055	2.31598e-188	4.39924e-187
5/Spermatocyte	FBgn0052652	1.69507	2.25841e-188	4.29676e-187
5/Spermatocyte	FBgn0039190	1.813	7.08811e-185	1.31897e-183
5/Spermatocyte	FBgn0031941	1.60989	2.13017e-185	3.97632e-184
5/Spermatocyte	FBgn0086907	1.65192	2.38803e-183	4.38865e-182
5/Spermatocyte	FBgn0034144	1.77908	1.18581e-181	2.13303e-180
5/Spermatocyte	FBgn0030101	1.8279	8.74353e-180	1.55162e-178
5/Spermatocyte	FBgn0035782	1.7265	1.2305e-180	2.20008e-179
5/Spermatocyte	FBgn0061197	1.79409	1.203e-178	2.11899e-177
5/Spermatocyte	FBgn0267727	1.52516	6.87718e-180	1.22224e-178
5/Spermatocyte	FBgn0052240	1.76879	6.2061e-177	1.0756e-175
5/Spermatocyte	FBgn0038052	1.71595	4.34705e-177	7.5561e-176
5/Spermatocyte	FBgn0033868	1.57979	2.42217e-176	4.18573e-175
5/Spermatocyte	FBgn0031323	1.7079	2.86469e-175	4.91468e-174
5/Spermatocyte	FBgn0031476	1.75567	6.56532e-175	1.12473e-173
5/Spermatocyte	FBgn0036882	1.6734	9.81348e-172	1.65022e-170
5/Spermatocyte	FBgn0034278	1.70303	8.52087e-171	1.41482e-169
5/Spermatocyte	FBgn0033544	1.41133	1.43084e-171	2.39928e-170
5/Spermatocyte	FBgn0053319	1.68555	2.14691e-169	3.52533e-168
5/Spermatocyte	FBgn0004175	1.65732	2.65443e-167	4.24709e-166
5/Spermatocyte	FBgn0034595	1.58638	9.29897e-168	1.4959e-166
5/Spermatocyte	FBgn0039511	1.71127	3.73063e-164	5.91323e-163
5/Spermatocyte	FBgn0040763	1.68174	3.92878e-161	6.09706e-160
5/Spermatocyte	FBgn0020371	1.59266	2.79542e-161	4.34388e-160
5/Spermatocyte	FBgn0035709	1.64838	4.21113e-159	6.48437e-158
5/Spermatocyte	FBgn0038373	1.64075	8.50972e-159	1.30526e-157
5/Spermatocyte	FBgn0038694	1.61148	1.49945e-158	2.28518e-157
5/Spermatocyte	FBgn0004171	1.68427	9.50148e-158	1.43696e-156
5/Spermatocyte	FBgn0031728	1.53229	1.49271e-158	2.27783e-157
5/Spermatocyte	FBgn0250825	1.6735	3.45992e-157	5.19295e-156
5/Spermatocyte	FBgn0051007	1.61666	1.81882e-157	2.73676e-156
5/Spermatocyte	FBgn0038359	1.65982	6.37553e-157	9.53278e-156
5/Spermatocyte	FBgn0035491	1.51298	1.50431e-157	2.26928e-156
5/Spermatocyte	FBgn0035497	1.61543	1.46944e-156	2.18612e-155
5/Spermatocyte	FBgn0011725	1.61691	2.06787e-155	3.05345e-154
5/Spermatocyte	FBgn0050369	1.83664	1.67552e-153	2.44973e-152
5/Spermatocyte	FBgn0034816	1.62522	3.97228e-154	5.8365e-153
5/Spermatocyte	FBgn0032370	1.64111	4.28768e-151	6.14775e-150
5/Spermatocyte	FBgn0031531	1.64265	1.78322e-149	2.51728e-148
5/Spermatocyte	FBgn0051802	1.63037	2.18358e-148	3.05701e-147
5/Spermatocyte	FBgn0083943	1.64149	8.60325e-147	1.19459e-145
5/Spermatocyte	FBgn0033364	1.62569	1.65305e-146	2.29264e-145
5/Spermatocyte	FBgn0029859	1.60802	3.12802e-146	4.31813e-145
5/Spermatocyte	FBgn0031545	1.71736	1.81978e-145	2.49474e-144
5/Spermatocyte	FBgn0069354	1.53751	1.64816e-145	2.26469e-144
5/Spermatocyte	FBgn0034416	1.55567	5.05256e-145	6.89471e-144
5/Spermatocyte	FBgn0052371	1.61005	3.46948e-143	4.65946e-142
5/Spermatocyte	FBgn0052450	1.55598	7.62156e-143	1.02241e-141
5/Spermatocyte	FBgn0035585	1.62805	5.49875e-142	7.33496e-141
5/Spermatocyte	FBgn0040859	1.54838	5.8432e-142	7.78569e-141
5/Spermatocyte	FBgn0003435	1.47065	1.83775e-141	2.43501e-140
5/Spermatocyte	FBgn0034907	1.57865	2.82835e-140	3.69803e-139
5/Spermatocyte	FBgn0052141	1.53037	3.8803e-140	5.06786e-139
5/Spermatocyte	FBgn0013672	0.602818	1.54095e-139	2.00374e-138
5/Spermatocyte	FBgn0036438	1.53488	6.13363e-135	7.69751e-134
5/Spermatocyte	FBgn0052548	1.63928	4.84967e-134	6.02883e-133
5/Spermatocyte	FBgn0031103	1.63615	5.68572e-134	7.05338e-133
5/Spermatocyte	FBgn0038921	1.53444	8.17764e-134	1.01236e-132
5/Spermatocyte	FBgn0040814	1.48206	8.20997e-131	9.93566e-130
5/Spermatocyte	FBgn0051407	1.50404	1.33141e-130	1.60799e-129
5/Spermatocyte	FBgn0036085	1.52858	4.82201e-130	5.79422e-129
5/Spermatocyte	FBgn0035776	1.62403	9.42925e-129	1.11387e-127
5/Spermatocyte	FBgn0027505	1.52722	6.68666e-129	7.93047e-128
5/Spermatocyte	FBgn0011244	1.56799	5.97008e-123	6.6928e-122
5/Spermatocyte	FBgn0262788	1.46835	8.13423e-123	9.11034e-122
5/Spermatocyte	FBgn0036490	1.50105	4.19102e-122	4.65878e-121
5/Spermatocyte	FBgn0032291	1.49588	5.64558e-122	6.26396e-121
5/Spermatocyte	FBgn0052690	1.54531	4.2087e-121	4.63074e-120
5/Spermatocyte	FBgn0053704	1.59484	9.15106e-121	1.00408e-119
5/Spermatocyte	FBgn0085494	1.71464	4.81494e-120	5.24431e-119
5/Spermatocyte	FBgn0034505	1.56083	1.71661e-120	1.87831e-119
5/Spermatocyte	FBgn0051287	1.50384	2.62222e-120	2.86131e-119
5/Spermatocyte	FBgn0267163	1.62532	8.10601e-120	8.78053e-119
5/Spermatocyte	FBgn0031443	1.53013	1.45682e-119	1.57088e-118
5/Spermatocyte	FBgn0028412	1.45147	1.14868e-119	1.24087e-118
5/Spermatocyte	FBgn0026141	1.42516	1.09026e-118	1.1619e-117
5/Spermatocyte	FBgn0031085	1.54884	5.98454e-118	6.32667e-117
5/Spermatocyte	FBgn0261561	1.46728	6.60365e-118	6.96876e-117
5/Spermatocyte	FBgn0038797	1.49063	5.6052e-117	5.86817e-116
5/Spermatocyte	FBgn0030283	1.60198	3.11088e-116	3.21711e-115
5/Spermatocyte	FBgn0033893	1.4807	1.66739e-116	1.73338e-115
5/Spermatocyte	FBgn0262361	1.47886	1.7765e-116	1.8452e-115
5/Spermatocyte	FBgn0035196	1.5391	5.15009e-116	5.30745e-115
5/Spermatocyte	FBgn0028379	1.34862	6.51442e-115	6.69025e-114
5/Spermatocyte	FBgn0033888	1.48446	1.92575e-114	1.96752e-113
5/Spermatocyte	FBgn0038423	1.4962	2.19124e-114	2.23492e-113
5/Spermatocyte	FBgn0051050	1.5372	7.10821e-113	7.13949e-112
5/Spermatocyte	FBgn0032740	1.29996	2.71801e-113	2.74623e-112
5/Spermatocyte	FBgn0033238	1.51054	1.3918e-112	1.39321e-111
5/Spermatocyte	FBgn0050355	1.4072	3.49625e-112	3.47634e-111
5/Spermatocyte	FBgn0036311	1.59111	2.41082e-111	2.38113e-110
5/Spermatocyte	FBgn0053189	1.40744	7.98239e-111	7.85795e-110
5/Spermatocyte	FBgn0051482	1.44851	1.25888e-110	1.23618e-109
5/Spermatocyte	FBgn0032111	1.38477	4.29687e-110	4.19165e-109
5/Spermatocyte	FBgn0034263	1.47802	1.21697e-109	1.18135e-108
5/Spermatocyte	FBgn0032117	1.41423	7.13477e-109	6.89772e-108
5/Spermatocyte	FBgn0053218	1.58039	4.25812e-108	4.0834e-107
5/Spermatocyte	FBgn0031347	1.50888	2.92548e-107	2.77628e-106
5/Spermatocyte	FBgn0262036	1.45412	2.32608e-107	2.20922e-106
5/Spermatocyte	FBgn0033705	1.47013	1.55093e-106	1.46132e-105
5/Spermatocyte	FBgn0051816	1.55499	3.53894e-106	3.32654e-105
5/Spermatocyte	FBgn0029952	1.48962	5.20702e-106	4.88292e-105
5/Spermatocyte	FBgn0037460	1.45992	1.15953e-105	1.08223e-104
5/Spermatocyte	FBgn0051870	1.54638	1.87645e-105	1.74724e-104
5/Spermatocyte	FBgn0036204	1.36908	3.51143e-105	3.25685e-104
5/Spermatocyte	FBgn0040906	1.68815	1.95915e-104	1.81004e-103
5/Spermatocyte	FBgn0051008	1.43925	2.47242e-104	2.28247e-103
5/Spermatocyte	FBgn0000615	1.37425	6.87812e-104	6.3202e-103
5/Spermatocyte	FBgn0051538	1.46323	3.41534e-103	3.10942e-102
5/Spermatocyte	FBgn0051093	1.37096	1.92635e-103	1.76327e-102
5/Spermatocyte	FBgn0265342	1.45455	4.68641e-103	4.25685e-102
5/Spermatocyte	FBgn0051141	1.57816	1.0913e-102	9.87489e-102
5/Spermatocyte	FBgn0030374	1.38476	6.59713e-103	5.98328e-102
5/Spermatocyte	FBgn0050093	1.39825	1.52692e-102	1.37853e-101
5/Spermatocyte	FBgn0050222	1.49282	1.69684e-101	1.51238e-100
5/Spermatocyte	FBgn0035047	1.31756	1.15511e-101	1.0342e-100
5/Spermatocyte	FBgn0053284	1.49716	4.43108e-101	3.93756e-100
5/Spermatocyte	FBgn0033860	1.65976	1.36949e-100	1.21333e-99
5/Spermatocyte	FBgn0030697	1.4814	3.08417e-100	2.71828e-99
5/Spermatocyte	FBgn0037579	1.36044	2.92554e-100	2.58039e-99
5/Spermatocyte	FBgn0285943	1.4734	6.09967e-100	5.36409e-99
5/Spermatocyte	FBgn0036437	1.41337	6.44082e-100	5.65991e-99
5/Spermatocyte	FBgn0031723	1.52344	5.87183e-99	5.11823e-98
5/Spermatocyte	FBgn0028513	1.34221	8.57377e-98	7.41353e-97
5/Spermatocyte	FBgn0050065	1.32287	1.74411e-97	1.50371e-96
5/Spermatocyte	FBgn0262568	1.53358	8.26807e-97	7.06177e-96
5/Spermatocyte	FBgn0262581	1.40459	7.23689e-97	6.18994e-96
5/Spermatocyte	FBgn0262967	1.29593	1.40937e-96	1.20029e-95
5/Spermatocyte	FBgn0040996	1.38396	1.07741e-95	9.08449e-95
5/Spermatocyte	FBgn0039792	1.43894	1.89689e-95	1.59489e-94
5/Spermatocyte	FBgn0035584	1.48577	3.29021e-95	2.75663e-94
5/Spermatocyte	FBgn0035009	1.34638	3.42332e-95	2.86613e-94
5/Spermatocyte	FBgn0031554	1.32458	5.0768e-95	4.24151e-94
5/Spermatocyte	FBgn0261816	1.43499	9.74368e-95	8.09496e-94
5/Spermatocyte	FBgn0035348	1.41216	1.06687e-94	8.85104e-94
5/Spermatocyte	FBgn0264344	1.48369	3.51058e-94	2.88426e-93
5/Spermatocyte	FBgn0085233	1.46905	6.16951e-94	5.06181e-93
5/Spermatocyte	FBgn0262966	1.45	2.13202e-93	1.74081e-92
5/Spermatocyte	FBgn0030319	1.3833	2.78823e-93	2.27348e-92
5/Spermatocyte	FBgn0031410	1.42599	4.03698e-93	3.28717e-92
5/Spermatocyte	FBgn0037086	1.41081	5.95175e-93	4.82315e-92
5/Spermatocyte	FBgn0032771	1.4142	9.46802e-93	7.65697e-92
5/Spermatocyte	FBgn0262017	1.37924	3.23369e-92	2.59569e-91
5/Spermatocyte	FBgn0034601	1.41495	9.77369e-92	7.81368e-91
5/Spermatocyte	FBgn0047338	1.40238	1.06336e-91	8.4897e-91
5/Spermatocyte	FBgn0050362	1.39278	2.78515e-91	2.20877e-90
5/Spermatocyte	FBgn0032632	1.48368	5.68471e-91	4.4873e-90
5/Spermatocyte	FBgn0034461	1.39921	4.40752e-91	3.48145e-90
5/Spermatocyte	FBgn0037461	1.36685	6.01037e-91	4.74121e-90
5/Spermatocyte	FBgn0051644	1.41559	4.12972e-90	3.21284e-89
5/Spermatocyte	FBgn0051910	1.43426	7.12557e-90	5.52907e-89
5/Spermatocyte	FBgn0250844	1.38421	2.1947e-89	1.69632e-88
5/Spermatocyte	FBgn0033243	1.31885	2.12847e-89	1.6462e-88
5/Spermatocyte	FBgn0035971	1.3988	3.42335e-89	2.64081e-88
5/Spermatocyte	FBgn0038655	1.37132	5.28799e-89	4.06337e-88
5/Spermatocyte	FBgn0039694	1.39677	2.36397e-88	1.80251e-87
5/Spermatocyte	FBgn0085190	1.37389	4.7964e-87	3.62002e-86
5/Spermatocyte	FBgn0039576	1.37246	1.10079e-86	8.26599e-86
5/Spermatocyte	FBgn0259184	1.4056	2.4757e-86	1.85435e-85
5/Spermatocyte	FBgn0034659	1.45409	4.45686e-86	3.3257e-85
5/Spermatocyte	FBgn0050350	1.35668	5.17374e-86	3.8582e-85
5/Spermatocyte	FBgn0037610	1.23313	5.48943e-86	4.09105e-85
5/Spermatocyte	FBgn0035461	1.5347	2.27228e-85	1.67556e-84
5/Spermatocyte	FBgn0250834	1.40792	2.24662e-85	1.65767e-84
5/Spermatocyte	FBgn0051909	1.28266	1.21275e-85	8.99301e-85
5/Spermatocyte	FBgn0062517	1.3596	3.10523e-85	2.28693e-84
5/Spermatocyte	FBgn0264739	1.34445	1.83515e-84	1.33991e-83
5/Spermatocyte	FBgn0032654	1.42267	2.85876e-84	2.07579e-83
5/Spermatocyte	FBgn0250904	1.17223	9.39648e-85	6.87762e-84
5/Spermatocyte	FBgn0265089	1.17491	2.40284e-84	1.74688e-83
5/Spermatocyte	FBgn0061435	1.35686	6.71142e-84	4.85841e-83
5/Spermatocyte	FBgn0033063	1.41082	1.02319e-83	7.39339e-83
5/Spermatocyte	FBgn0051949	1.28138	1.63733e-83	1.1788e-82
5/Spermatocyte	FBgn0052655	1.40316	2.72887e-83	1.96228e-82
5/Spermatocyte	FBgn0040812	1.32575	2.57792e-83	1.85486e-82
5/Spermatocyte	FBgn0032268	1.36703	9.73573e-83	6.94189e-82
5/Spermatocyte	FBgn0032563	1.38598	9.66085e-83	6.89265e-82
5/Spermatocyte	FBgn0040679	1.33636	1.57238e-82	1.11847e-81
5/Spermatocyte	FBgn0001217	1.37291	2.02063e-82	1.43475e-81
5/Spermatocyte	FBgn0262100	1.29565	1.53612e-82	1.09333e-81
5/Spermatocyte	FBgn0032519	1.34868	1.90714e-82	1.35578e-81
5/Spermatocyte	FBgn0259701	1.3551	3.80579e-82	2.68622e-81
5/Spermatocyte	FBgn0040291	1.29546	6.33389e-82	4.46002e-81
5/Spermatocyte	FBgn0034739	1.3955	1.22108e-81	8.57284e-81
5/Spermatocyte	FBgn0033283	1.46051	1.857e-81	1.30144e-80
5/Spermatocyte	FBgn0030936	1.69099	4.92359e-81	3.43034e-80
5/Spermatocyte	FBgn0262682	1.32364	4.61693e-81	3.22046e-80
5/Spermatocyte	FBgn0029659	1.33002	5.51059e-81	3.83705e-80
5/Spermatocyte	FBgn0035568	1.33864	7.06409e-81	4.91012e-80
5/Spermatocyte	FBgn0039707	1.25517	1.01674e-80	7.05067e-80
5/Spermatocyte	FBgn0051415	1.29318	1.41228e-80	9.76504e-80
5/Spermatocyte	FBgn0034842	1.33286	1.90776e-80	1.31756e-79
5/Spermatocyte	FBgn0033862	1.41385	5.57885e-80	3.84623e-79
5/Spermatocyte	FBgn0028880	1.37477	7.21104e-80	4.96863e-79
5/Spermatocyte	FBgn0263647	1.31936	1.13569e-79	7.81617e-79
5/Spermatocyte	FBgn0262882	1.36153	8.94163e-79	6.10437e-78
5/Spermatocyte	FBgn0031526	1.35358	8.70753e-79	5.94797e-78
5/Spermatocyte	FBgn0051294	1.3343	2.35733e-78	1.60379e-77
5/Spermatocyte	FBgn0261835	1.30745	4.99997e-78	3.39392e-77
5/Spermatocyte	FBgn0034478	1.27763	6.45929e-78	4.37698e-77
5/Spermatocyte	FBgn0028570	1.31329	8.66142e-78	5.85917e-77
5/Spermatocyte	FBgn0036345	1.29636	1.87542e-77	1.2665e-76
5/Spermatocyte	FBgn0029940	1.40682	2.1636e-76	1.43901e-75
5/Spermatocyte	FBgn0250827	1.28213	1.79929e-76	1.19738e-75
5/Spermatocyte	FBgn0035823	1.35531	3.30847e-76	2.19431e-75
5/Spermatocyte	FBgn0050393	1.29627	3.27449e-76	2.17299e-75
5/Spermatocyte	FBgn0046873	1.40003	4.23013e-76	2.8009e-75
5/Spermatocyte	FBgn0039373	1.34884	5.21501e-76	3.4415e-75
5/Spermatocyte	FBgn0265269	1.29028	6.39179e-76	4.21574e-75
5/Spermatocyte	FBgn0030462	1.33458	5.11275e-75	3.32777e-74
5/Spermatocyte	FBgn0030614	1.35401	6.53166e-75	4.24898e-74
5/Spermatocyte	FBgn0038722	1.31342	1.35349e-74	8.75195e-74
5/Spermatocyte	FBgn0050412	1.32669	1.04311e-74	6.75238e-74
5/Spermatocyte	FBgn0262812	1.29742	1.0247e-74	6.64402e-74
5/Spermatocyte	FBgn0038708	1.31171	1.49989e-74	9.68809e-74
5/Spermatocyte	FBgn0050354	1.28849	3.71371e-74	2.39095e-73
5/Spermatocyte	FBgn0034850	1.28985	5.54333e-74	3.56503e-73
5/Spermatocyte	FBgn0259794	1.3469	8.69205e-74	5.57192e-73
5/Spermatocyte	FBgn0032269	1.3552	2.01476e-73	1.28598e-72
5/Spermatocyte	FBgn0040904	1.3405	2.25867e-73	1.44089e-72
5/Spermatocyte	FBgn0036014	1.34652	6.28687e-73	3.98919e-72
5/Spermatocyte	FBgn0264427	1.35971	1.49892e-72	9.49582e-72
5/Spermatocyte	FBgn0031585	1.26296	3.48221e-72	2.20015e-71
5/Spermatocyte	FBgn0033610	1.31512	2.10762e-71	1.3204e-70
5/Spermatocyte	FBgn0262106	1.27529	2.20693e-71	1.38189e-70
5/Spermatocyte	FBgn0032371	1.36794	4.67067e-71	2.91383e-70
5/Spermatocyte	FBgn0036075	1.28388	5.60255e-71	3.48603e-70
5/Spermatocyte	FBgn0264543	1.18892	5.49319e-71	3.41977e-70
5/Spermatocyte	FBgn0051286	1.30744	8.28181e-71	5.14235e-70
5/Spermatocyte	FBgn0031128	1.37936	1.43414e-70	8.88162e-70
5/Spermatocyte	FBgn0031878	1.22671	1.9706e-70	1.21849e-69
5/Spermatocyte	FBgn0039498	1.30307	2.36402e-70	1.46099e-69
5/Spermatocyte	FBgn0051960	1.31595	2.5164e-70	1.55355e-69
5/Spermatocyte	FBgn0250826	1.30448	2.87595e-70	1.77184e-69
5/Spermatocyte	FBgn0034099	1.3562	8.02038e-70	4.90056e-69
5/Spermatocyte	FBgn0032624	1.30561	1.02863e-69	6.28185e-69
5/Spermatocyte	FBgn0031127	1.33857	1.42144e-69	8.64513e-69
5/Spermatocyte	FBgn0034721	1.3443	1.86529e-69	1.13156e-68
5/Spermatocyte	FBgn0037616	1.30286	2.0252e-69	1.2267e-68
5/Spermatocyte	FBgn0038630	1.22153	1.89917e-69	1.15153e-68
5/Spermatocyte	FBgn0034835	1.34346	6.98398e-69	4.20882e-68
5/Spermatocyte	FBgn0032061	1.3102	9.33209e-69	5.60681e-68
5/Spermatocyte	FBgn0261614	1.25756	1.40749e-68	8.43924e-68
5/Spermatocyte	FBgn0037962	1.30212	2.03751e-68	1.21922e-67
5/Spermatocyte	FBgn0265265	1.28013	4.81548e-68	2.86851e-67
5/Spermatocyte	FBgn0051406	1.35888	5.14009e-68	3.0588e-67
5/Spermatocyte	FBgn0037910	1.28083	9.50782e-68	5.64102e-67
5/Spermatocyte	FBgn0038210	1.32617	4.04185e-67	2.38612e-66
5/Spermatocyte	FBgn0085315	1.2513	5.96091e-67	3.51031e-66
5/Spermatocyte	FBgn0033279	1.23482	1.05555e-66	6.18836e-66
5/Spermatocyte	FBgn0032646	1.01562	9.94274e-67	5.83491e-66
5/Spermatocyte	FBgn0045770	1.1112	1.02354e-66	6.0037e-66
5/Spermatocyte	FBgn0034435	1.09175	7.29122e-67	4.28946e-66
5/Spermatocyte	FBgn0051174	1.16732	1.70966e-66	9.96909e-66
5/Spermatocyte	FBgn0031946	1.41977	5.82706e-66	3.36801e-65
5/Spermatocyte	FBgn0051921	1.34888	5.17498e-66	2.99403e-65
5/Spermatocyte	FBgn0051913	1.29661	8.1221e-66	4.68768e-65
5/Spermatocyte	FBgn0052445	1.21491	8.64143e-66	4.98499e-65
5/Spermatocyte	FBgn0051088	1.30718	9.47343e-66	5.45964e-65
5/Spermatocyte	FBgn0033680	1.27761	1.49227e-65	8.56272e-65
5/Spermatocyte	FBgn0039881	1.34024	3.32545e-65	1.89989e-64
5/Spermatocyte	FBgn0262479	1.22815	3.64307e-65	2.08035e-64
5/Spermatocyte	FBgn0031786	1.30516	8.81867e-65	5.00695e-64
5/Spermatocyte	FBgn0051624	1.23405	2.07739e-64	1.17554e-63
5/Spermatocyte	FBgn0259922	1.20144	2.32708e-64	1.31495e-63
5/Spermatocyte	FBgn0036443	1.1949	2.52864e-64	1.42749e-63
5/Spermatocyte	FBgn0040694	1.20337	2.6828e-64	1.51379e-63
5/Spermatocyte	FBgn0042198	1.24339	2.9675e-64	1.67364e-63
5/Spermatocyte	FBgn0051010	1.33516	4.25311e-64	2.39303e-63
5/Spermatocyte	FBgn0262360	1.32031	5.07021e-64	2.84738e-63
5/Spermatocyte	FBgn0031163	1.14781	6.27546e-64	3.51924e-63
5/Spermatocyte	FBgn0032492	1.24062	7.20083e-64	4.03437e-63
5/Spermatocyte	FBgn0085239	1.27726	8.09234e-64	4.52744e-63
5/Spermatocyte	FBgn0028858	1.23932	8.94238e-64	5.00066e-63
5/Spermatocyte	FBgn0039041	1.26033	1.00821e-63	5.6327e-63
5/Spermatocyte	FBgn0038280	1.3718	1.66133e-63	9.25107e-63
5/Spermatocyte	FBgn0031108	1.20219	1.3041e-63	7.27895e-63
5/Spermatocyte	FBgn0050278	1.31156	1.88783e-63	1.04926e-62
5/Spermatocyte	FBgn0017456	1.21526	1.94516e-63	1.08062e-62
5/Spermatocyte	FBgn0052262	1.19525	2.28209e-63	1.26544e-62
5/Spermatocyte	FBgn0038909	1.15922	5.4138e-63	2.98942e-62
5/Spermatocyte	FBgn0036421	1.30601	8.75468e-63	4.823e-62
5/Spermatocyte	FBgn0026136	1.15562	9.08546e-63	5.00059e-62
5/Spermatocyte	FBgn0036488	0.851792	1.02015e-62	5.60702e-62
5/Spermatocyte	FBgn0029817	1.19411	3.23499e-62	1.76741e-61
5/Spermatocyte	FBgn0034826	1.36091	6.38108e-62	3.47825e-61
5/Spermatocyte	FBgn0028942	1.31288	6.66108e-62	3.6292e-61
5/Spermatocyte	FBgn0051528	1.2349	1.01677e-61	5.53465e-61
5/Spermatocyte	FBgn0030623	1.35734	1.70356e-61	9.23502e-61
5/Spermatocyte	FBgn0034882	1.21158	1.6218e-61	8.79579e-61
5/Spermatocyte	FBgn0036498	1.29346	2.24303e-61	1.21373e-60
5/Spermatocyte	FBgn0250846	1.17512	2.50652e-61	1.35446e-60
5/Spermatocyte	FBgn0053252	1.25637	3.41837e-61	1.84468e-60
5/Spermatocyte	FBgn0042094	1.15453	8.59398e-61	4.61664e-60
5/Spermatocyte	FBgn0037035	1.14672	9.71092e-61	5.20723e-60
5/Spermatocyte	FBgn0032385	1.25752	1.45855e-60	7.79997e-60
5/Spermatocyte	FBgn0262786	1.28676	3.60706e-60	1.91688e-59
5/Spermatocyte	FBgn0010504	1.24674	5.03731e-60	2.67335e-59
5/Spermatocyte	FBgn0038078	1.19896	7.19213e-60	3.81183e-59
5/Spermatocyte	FBgn0033280	1.2377	1.1761e-59	6.21389e-59
5/Spermatocyte	FBgn0034671	1.33231	2.09287e-59	1.10233e-58
5/Spermatocyte	FBgn0037310	1.12148	2.18092e-59	1.1482e-58
5/Spermatocyte	FBgn0260461	1.20338	3.27203e-59	1.71731e-58
5/Spermatocyte	FBgn0032478	1.24313	5.29928e-59	2.76906e-58
5/Spermatocyte	FBgn0035569	1.23429	1.70303e-58	8.82512e-58
5/Spermatocyte	FBgn0038706	1.29169	3.15345e-58	1.62915e-57
5/Spermatocyte	FBgn0034737	1.12199	4.04532e-58	2.08628e-57
5/Spermatocyte	FBgn0038345	1.20522	5.6457e-58	2.90406e-57
5/Spermatocyte	FBgn0040871	1.33623	7.82911e-58	4.01847e-57
5/Spermatocyte	FBgn0051806	1.25395	9.33683e-58	4.78407e-57
5/Spermatocyte	FBgn0036703	1.24787	1.34658e-57	6.87892e-57
5/Spermatocyte	FBgn0013678	0.392813	6.13741e-58	3.15562e-57
5/Spermatocyte	FBgn0032768	1.27459	1.96768e-57	1.00216e-56
5/Spermatocyte	FBgn0034863	1.17417	1.90992e-57	9.73158e-57
5/Spermatocyte	FBgn0050487	1.17616	2.38243e-57	1.21235e-56
5/Spermatocyte	FBgn0033861	1.26082	3.59175e-57	1.81994e-56
5/Spermatocyte	FBgn0051144	1.2315	5.67e-57	2.86687e-56
5/Spermatocyte	FBgn0263026	1.24532	6.49035e-57	3.27608e-56
5/Spermatocyte	FBgn0063261	1.2464	6.26552e-57	3.16394e-56
5/Spermatocyte	FBgn0051459	1.26476	3.72335e-56	1.85964e-55
5/Spermatocyte	FBgn0028850	1.16849	3.71479e-56	1.85615e-55
5/Spermatocyte	FBgn0262487	1.1623	4.75596e-56	2.37039e-55
5/Spermatocyte	FBgn0032482	1.05704	9.23881e-56	4.59695e-55
5/Spermatocyte	FBgn0028896	1.13791	2.18984e-55	1.08324e-54
5/Spermatocyte	FBgn0038122	1.20794	3.05417e-55	1.50891e-54
5/Spermatocyte	FBgn0052568	1.29514	3.58553e-55	1.76848e-54
5/Spermatocyte	FBgn0261992	1.14665	5.69574e-55	2.80115e-54
5/Spermatocyte	FBgn0040649	1.12568	5.88074e-55	2.89094e-54
5/Spermatocyte	FBgn0035730	1.07434	5.92275e-55	2.91039e-54
5/Spermatocyte	FBgn0032625	1.06549	7.26305e-55	3.56457e-54
5/Spermatocyte	FBgn0034105	1.29588	1.0326e-54	5.05319e-54
5/Spermatocyte	FBgn0038944	1.21016	1.22406e-54	5.98025e-54
5/Spermatocyte	FBgn0039752	1.17826	1.25576e-54	6.13262e-54
5/Spermatocyte	FBgn0034467	1.2095	1.78769e-54	8.71242e-54
5/Spermatocyte	FBgn0039669	1.16756	1.80146e-54	8.77235e-54
5/Spermatocyte	FBgn0036403	1.24695	2.05163e-54	9.98235e-54
5/Spermatocyte	FBgn0038656	1.14477	1.92186e-54	9.3548e-54
5/Spermatocyte	FBgn0051804	1.20666	3.32801e-54	1.61464e-53
5/Spermatocyte	FBgn0052440	1.12723	4.66391e-54	2.25723e-53
5/Spermatocyte	FBgn0035299	1.25446	6.01911e-54	2.90957e-53
5/Spermatocyte	FBgn0034104	1.25622	1.19051e-53	5.72448e-53
5/Spermatocyte	FBgn0026176	1.13067	1.44817e-53	6.95498e-53
5/Spermatocyte	FBgn0036159	1.23458	2.93726e-53	1.4027e-52
5/Spermatocyte	FBgn0032769	1.27511	3.79578e-53	1.80978e-52
5/Spermatocyte	FBgn0051907	1.18008	7.34835e-53	3.49238e-52
5/Spermatocyte	FBgn0003071	0.99797	8.06149e-53	3.82671e-52
5/Spermatocyte	FBgn0035034	1.22263	1.01994e-52	4.82421e-52
5/Spermatocyte	FBgn0032577	1.14825	1.87458e-52	8.81036e-52
5/Spermatocyte	FBgn0036705	1.21203	1.9128e-52	8.98644e-52
5/Spermatocyte	FBgn0262544	1.13258	6.30129e-52	2.94523e-51
5/Spermatocyte	FBgn0030536	1.26859	1.24204e-51	5.78029e-51
5/Spermatocyte	FBgn0000064	0.829845	9.25863e-52	4.31391e-51
5/Spermatocyte	FBgn0032867	1.23684	1.49218e-51	6.93353e-51
5/Spermatocyte	FBgn0042133	1.19786	1.57026e-51	7.29346e-51
5/Spermatocyte	FBgn0052392	1.14812	3.61236e-51	1.66871e-50
5/Spermatocyte	FBgn0029947	1.25448	5.89387e-51	2.71314e-50
5/Spermatocyte	FBgn0031724	1.07479	5.77767e-51	2.66172e-50
5/Spermatocyte	FBgn0031826	1.29946	1.19959e-50	5.49864e-50
5/Spermatocyte	FBgn0035124	1.22228	1.19194e-50	5.46569e-50
5/Spermatocyte	FBgn0262485	1.10448	1.93844e-50	8.86485e-50
5/Spermatocyte	FBgn0036346	1.44967	4.05391e-50	1.8454e-49
5/Spermatocyte	FBgn0013765	1.08086	3.20151e-50	1.45793e-49
5/Spermatocyte	FBgn0036465	1.10123	3.19305e-50	1.45464e-49
5/Spermatocyte	FBgn0037169	1.07713	3.17145e-50	1.44536e-49
5/Spermatocyte	FBgn0036778	1.20889	4.13789e-50	1.88291e-49
5/Spermatocyte	FBgn0030386	1.23739	4.33018e-50	1.9689e-49
5/Spermatocyte	FBgn0263841	1.25157	5.32068e-50	2.41372e-49
5/Spermatocyte	FBgn0030191	1.02691	4.92302e-50	2.23589e-49
5/Spermatocyte	FBgn0036442	1.1886	7.28571e-50	3.29383e-49
5/Spermatocyte	FBgn0053060	1.18999	7.13898e-50	3.22872e-49
5/Spermatocyte	FBgn0051609	1.08281	6.92895e-50	3.13612e-49
5/Spermatocyte	FBgn0035957	1.21915	8.17581e-50	3.69062e-49
5/Spermatocyte	FBgn0263023	1.13836	7.65387e-50	3.45896e-49
5/Spermatocyte	FBgn0028847	1.1696	9.17054e-50	4.13493e-49
5/Spermatocyte	FBgn0032010	1.21309	1.28245e-49	5.76712e-49
5/Spermatocyte	FBgn0035384	1.21314	1.60532e-49	7.21088e-49
5/Spermatocyte	FBgn0085327	1.20854	1.72978e-49	7.767e-49
5/Spermatocyte	FBgn0032003	1.21961	1.77725e-49	7.97412e-49
5/Spermatocyte	FBgn0015300	1.11429	1.73205e-49	7.77426e-49
5/Spermatocyte	FBgn0036093	1.25796	2.74047e-49	1.22634e-48
5/Spermatocyte	FBgn0266384	1.10088	2.48808e-49	1.11466e-48
5/Spermatocyte	FBgn0262486	1.08166	2.94735e-49	1.31793e-48
5/Spermatocyte	FBgn0035007	1.16896	3.6413e-49	1.62395e-48
5/Spermatocyte	FBgn0261686	1.16419	4.27929e-49	1.90561e-48
5/Spermatocyte	FBgn0259729	1.25049	4.65027e-49	2.06694e-48
5/Spermatocyte	FBgn0028943	1.26169	5.46945e-49	2.42923e-48
5/Spermatocyte	FBgn0034655	1.2138	9.63962e-49	4.26862e-48
5/Spermatocyte	FBgn0032004	1.17554	1.02825e-48	4.5499e-48
5/Spermatocyte	FBgn0050271	1.19677	1.12634e-48	4.97837e-48
5/Spermatocyte	FBgn0029700	1.20884	1.29158e-48	5.70447e-48
5/Spermatocyte	FBgn0028913	1.13383	1.42279e-48	6.27932e-48
5/Spermatocyte	FBgn0051787	1.15162	1.63659e-48	7.21219e-48
5/Spermatocyte	FBgn0054029	1.28141	2.24044e-48	9.86227e-48
5/Spermatocyte	FBgn0031130	1.27565	3.39219e-48	1.4866e-47
5/Spermatocyte	FBgn0037191	1.09952	2.9945e-48	1.31377e-47
5/Spermatocyte	FBgn0267046	1.19565	3.15843e-48	1.38518e-47
5/Spermatocyte	FBgn0052081	1.14027	3.83654e-48	1.67948e-47
5/Spermatocyte	FBgn0051128	1.18514	5.3359e-48	2.32811e-47
5/Spermatocyte	FBgn0033818	1.29151	5.94686e-48	2.59182e-47
5/Spermatocyte	FBgn0033863	1.18152	5.43583e-48	2.37078e-47
5/Spermatocyte	FBgn0262354	1.111	6.20398e-48	2.70289e-47
5/Spermatocyte	FBgn0262985	1.07094	9.0998e-48	3.9529e-47
5/Spermatocyte	FBgn0037454	1.25017	1.31344e-47	5.68472e-47
5/Spermatocyte	FBgn0262030	1.12441	1.19467e-47	5.1763e-47
5/Spermatocyte	FBgn0032530	1.07073	1.25254e-47	5.42508e-47
5/Spermatocyte	FBgn0050356	1.1518	1.5773e-47	6.81679e-47
5/Spermatocyte	FBgn0261582	1.15621	2.3712e-47	1.02144e-46
5/Spermatocyte	FBgn0284082	1.30212	3.03683e-47	1.30581e-46
5/Spermatocyte	FBgn0051361	1.23855	3.50454e-47	1.50528e-46
5/Spermatocyte	FBgn0052643	1.19981	5.73067e-47	2.45789e-46
5/Spermatocyte	FBgn0035005	1.16519	7.51482e-47	3.21615e-46
5/Spermatocyte	FBgn0052832	1.04629	8.44075e-47	3.60592e-46
5/Spermatocyte	FBgn0046332	1.20116	1.59979e-46	6.80741e-46
5/Spermatocyte	FBgn0034844	1.22896	2.04437e-46	8.68051e-46
5/Spermatocyte	FBgn0033344	1.21647	2.17597e-46	9.22941e-46
5/Spermatocyte	FBgn0035638	1.14735	3.17563e-46	1.34263e-45
5/Spermatocyte	FBgn0262687	1.04494	4.82719e-46	2.03727e-45
5/Spermatocyte	FBgn0036729	1.10956	9.0474e-46	3.80754e-45
5/Spermatocyte	FBgn0036931	1.13861	1.12979e-45	4.74625e-45
5/Spermatocyte	FBgn0050156	1.14939	2.05744e-45	8.6189e-45
5/Spermatocyte	FBgn0040905	1.18353	2.75479e-45	1.15239e-44
5/Spermatocyte	FBgn0038109	1.13873	3.06207e-45	1.27913e-44
5/Spermatocyte	FBgn0037064	1.09336	3.40852e-45	1.42235e-44
5/Spermatocyte	FBgn0250845	1.09704	3.91667e-45	1.63268e-44
5/Spermatocyte	FBgn0032312	1.14484	4.4225e-45	1.84031e-44
5/Spermatocyte	FBgn0029084	1.14052	4.45455e-45	1.85299e-44
5/Spermatocyte	FBgn0052657	1.0661	4.63687e-45	1.92749e-44
5/Spermatocyte	FBgn0034121	1.1685	5.81908e-45	2.41553e-44
5/Spermatocyte	FBgn0030429	1.17213	7.08554e-45	2.93919e-44
5/Spermatocyte	FBgn0033174	1.01269	8.46261e-45	3.50063e-44
5/Spermatocyte	FBgn0030624	1.31025	1.43839e-44	5.93349e-44
5/Spermatocyte	FBgn0025821	1.07417	2.34875e-44	9.63523e-44
5/Spermatocyte	FBgn0028844	1.16535	2.70187e-44	1.10724e-43
5/Spermatocyte	FBgn0030313	1.10515	2.70106e-44	1.10724e-43
5/Spermatocyte	FBgn0051099	1.17394	4.06655e-44	1.66247e-43
5/Spermatocyte	FBgn0262352	1.20146	4.26826e-44	1.74373e-43
5/Spermatocyte	FBgn0261349	1.32619	4.68473e-44	1.9119e-43
5/Spermatocyte	FBgn0039070	1.13822	4.48834e-44	1.83238e-43
5/Spermatocyte	FBgn0267689	1.23539	5.34809e-44	2.18187e-43
5/Spermatocyte	FBgn0262097	1.08894	8.31561e-44	3.38092e-43
5/Spermatocyte	FBgn0031757	1.13354	9.15056e-44	3.71912e-43
5/Spermatocyte	FBgn0035852	1.11263	1.38759e-43	5.62425e-43
5/Spermatocyte	FBgn0037759	1.11031	1.4329e-43	5.80396e-43
5/Spermatocyte	FBgn0034546	1.18497	1.59176e-43	6.43646e-43
5/Spermatocyte	FBgn0040719	1.06542	1.62054e-43	6.55057e-43
5/Spermatocyte	FBgn0036708	1.18383	2.11748e-43	8.54188e-43
5/Spermatocyte	FBgn0033687	1.03118	2.01755e-43	8.14151e-43
5/Spermatocyte	FBgn0262878	1.20188	2.79406e-43	1.12635e-42
5/Spermatocyte	FBgn0264086	1.10899	3.1337e-43	1.26113e-42
5/Spermatocyte	FBgn0039228	1.06916	4.1187e-43	1.65697e-42
5/Spermatocyte	FBgn0040973	1.15948	4.88484e-43	1.96187e-42
5/Spermatocyte	FBgn0051546	1.11641	7.60979e-43	3.047e-42
5/Spermatocyte	FBgn0264347	1.03159	8.35399e-43	3.34385e-42
5/Spermatocyte	FBgn0052651	1.14783	1.11963e-42	4.4695e-42
5/Spermatocyte	FBgn0031423	1.15901	1.46313e-42	5.83288e-42
5/Spermatocyte	FBgn0052161	1.13653	1.51577e-42	6.03868e-42
5/Spermatocyte	FBgn0052588	1.01119	1.45179e-42	5.78958e-42
5/Spermatocyte	FBgn0030215	1.05507	1.74014e-42	6.92323e-42
5/Spermatocyte	FBgn0038000	1.086	2.51542e-42	9.98763e-42
5/Spermatocyte	FBgn0051861	0.999495	2.45101e-42	9.73514e-42
5/Spermatocyte	FBgn0032533	1.15806	3.57317e-42	1.41591e-41
5/Spermatocyte	FBgn0034483	1.22152	3.76032e-42	1.48957e-41
5/Spermatocyte	FBgn0032345	1.09941	5.205e-42	2.05705e-41
5/Spermatocyte	FBgn0033168	1.12227	5.90912e-42	2.33299e-41
5/Spermatocyte	FBgn0035069	1.20261	7.32746e-42	2.89105e-41
5/Spermatocyte	FBgn0030224	1.28013	8.38519e-42	3.30398e-41
5/Spermatocyte	FBgn0034681	1.13054	8.01792e-42	3.16032e-41
5/Spermatocyte	FBgn0038607	1.15204	1.13202e-41	4.45307e-41
5/Spermatocyte	FBgn0085321	1.16063	1.50635e-41	5.9099e-41
5/Spermatocyte	FBgn0037040	1.16919	1.60455e-41	6.28688e-41
5/Spermatocyte	FBgn0050192	1.05378	2.05131e-41	8.02146e-41
5/Spermatocyte	FBgn0039379	0.911935	2.42488e-41	9.47604e-41
5/Spermatocyte	FBgn0032360	1.07895	2.69879e-41	1.0536e-40
5/Spermatocyte	FBgn0028667	1.04828	3.87306e-41	1.51005e-40
5/Spermatocyte	FBgn0035097	1.20978	5.98352e-41	2.32525e-40
5/Spermatocyte	FBgn0031332	1.15093	8.78006e-41	3.40532e-40
5/Spermatocyte	FBgn0034904	1.18117	1.30781e-40	5.06568e-40
5/Spermatocyte	FBgn0036029	0.971834	1.30306e-40	5.04894e-40
5/Spermatocyte	FBgn0262035	1.25582	1.69816e-40	6.57124e-40
5/Spermatocyte	FBgn0037860	1.10013	1.85709e-40	7.18389e-40
5/Spermatocyte	FBgn0033141	1.1585	1.98218e-40	7.66031e-40
5/Spermatocyte	FBgn0038377	1.07581	1.98385e-40	7.66426e-40
5/Spermatocyte	FBgn0029890	1.13544	2.80255e-40	1.08096e-39
5/Spermatocyte	FBgn0032294	1.14983	4.07084e-40	1.56202e-39
5/Spermatocyte	FBgn0030449	1.19124	6.8001e-40	2.60086e-39
5/Spermatocyte	FBgn0040670	0.924466	8.07431e-40	3.08623e-39
5/Spermatocyte	FBgn0036962	1.17723	9.69432e-40	3.69949e-39
5/Spermatocyte	FBgn0037777	0.890297	9.17296e-40	3.50165e-39
5/Spermatocyte	FBgn0051525	1.11844	1.09437e-39	4.17226e-39
5/Spermatocyte	FBgn0262845	1.08338	1.40211e-39	5.33863e-39
5/Spermatocyte	FBgn0028520	1.05895	1.41656e-39	5.39193e-39
5/Spermatocyte	FBgn0069913	1.09907	1.76507e-39	6.70773e-39
5/Spermatocyte	FBgn0038892	1.03279	2.30359e-39	8.72351e-39
5/Spermatocyte	FBgn0052462	1.14164	2.91081e-39	1.09949e-38
5/Spermatocyte	FBgn0051204	1.21956	3.71379e-39	1.40102e-38
5/Spermatocyte	FBgn0031954	1.11547	3.88915e-39	1.46624e-38
5/Spermatocyte	FBgn0038217	1.05136	3.78246e-39	1.42647e-38
5/Spermatocyte	FBgn0036328	1.13957	4.32253e-39	1.6286e-38
5/Spermatocyte	FBgn0051803	1.09133	5.25174e-39	1.97681e-38
5/Spermatocyte	FBgn0262842	1.10749	7.91222e-39	2.96321e-38
5/Spermatocyte	FBgn0035455	0.922174	7.48801e-39	2.807e-38
5/Spermatocyte	FBgn0032314	1.17569	9.10975e-39	3.4074e-38
5/Spermatocyte	FBgn0031504	1.07188	9.57195e-39	3.57803e-38
5/Spermatocyte	FBgn0038342	1.01654	1.30804e-38	4.87414e-38
5/Spermatocyte	FBgn0039059	1.12097	1.72308e-38	6.41265e-38
5/Spermatocyte	FBgn0033330	0.970773	1.74936e-38	6.50843e-38
5/Spermatocyte	FBgn0262478	1.02344	2.04663e-38	7.60964e-38
5/Spermatocyte	FBgn0261624	1.21714	2.51157e-38	9.32374e-38
5/Spermatocyte	FBgn0050293	1.11919	2.43928e-38	9.0582e-38
5/Spermatocyte	FBgn0028997	0.953064	2.40477e-38	8.93288e-38
5/Spermatocyte	FBgn0034800	1.0819	2.63384e-38	9.77156e-38
5/Spermatocyte	FBgn0038127	1.07047	2.63812e-38	9.78438e-38
5/Spermatocyte	FBgn0035218	1.05233	2.91103e-38	1.07898e-37
5/Spermatocyte	FBgn0035598	1.08217	4.19102e-38	1.55148e-37
5/Spermatocyte	FBgn0037824	1.15831	5.16635e-38	1.90777e-37
5/Spermatocyte	FBgn0039714	1.00225	5.24946e-38	1.93786e-37
5/Spermatocyte	FBgn0085217	1.02015	6.06243e-38	2.23589e-37
5/Spermatocyte	FBgn0262535	1.0278	6.36313e-38	2.34533e-37
5/Spermatocyte	FBgn0052313	1.06833	8.73645e-38	3.21112e-37
5/Spermatocyte	FBgn0029539	1.14664	1.00381e-37	3.68842e-37
5/Spermatocyte	FBgn0032219	1.23846	1.37733e-37	5.05147e-37
5/Spermatocyte	FBgn0038697	1.10619	1.4661e-37	5.37041e-37
5/Spermatocyte	FBgn0038598	1.0364	1.42083e-37	5.20782e-37
5/Spermatocyte	FBgn0042710	1.12508	1.76674e-37	6.46569e-37
5/Spermatocyte	FBgn0038163	1.18379	1.8661e-37	6.82722e-37
5/Spermatocyte	FBgn0265576	1.1359	2.18937e-37	7.9976e-37
5/Spermatocyte	FBgn0029725	1.11947	2.47248e-37	9.02899e-37
5/Spermatocyte	FBgn0266977	1.14502	2.52198e-37	9.20692e-37
5/Spermatocyte	FBgn0031378	1.08765	2.92034e-37	1.06481e-36
5/Spermatocyte	FBgn0051206	1.10178	3.09308e-37	1.12745e-36
5/Spermatocyte	FBgn0039071	1.11533	8.08191e-37	2.9342e-36
5/Spermatocyte	FBgn0035571	0.825761	9.18511e-37	3.33269e-36
5/Spermatocyte	FBgn0011743	1.02357	1.25152e-36	4.53541e-36
5/Spermatocyte	FBgn0051523	0.941013	1.38733e-36	5.02454e-36
5/Spermatocyte	FBgn0262514	1.01437	1.46746e-36	5.31309e-36
5/Spermatocyte	FBgn0028531	1.11412	2.02675e-36	7.3269e-36
5/Spermatocyte	FBgn0039651	0.855996	2.06246e-36	7.45372e-36
5/Spermatocyte	FBgn0040636	0.970782	2.43359e-36	8.78162e-36
5/Spermatocyte	FBgn0034592	1.22518	2.85114e-36	1.0279e-35
5/Spermatocyte	FBgn0033542	0.938859	3.76532e-36	1.35501e-35
5/Spermatocyte	FBgn0032664	1.0357	4.15117e-36	1.49296e-35
5/Spermatocyte	FBgn0030247	1.2186	5.24347e-36	1.88295e-35
5/Spermatocyte	FBgn0036016	1.00357	5.44759e-36	1.95566e-35
5/Spermatocyte	FBgn0051952	1.10395	7.02586e-36	2.51845e-35
5/Spermatocyte	FBgn0051735	1.16554	7.50473e-36	2.68524e-35
5/Spermatocyte	FBgn0038662	0.91524	7.98226e-36	2.85438e-35
5/Spermatocyte	FBgn0033623	1.2413	1.00056e-35	3.57037e-35
5/Spermatocyte	FBgn0264472	1.05187	1.22181e-35	4.35204e-35
5/Spermatocyte	FBgn0261502	1.05046	1.378e-35	4.89955e-35
5/Spermatocyte	FBgn0061515	0.642989	1.32808e-35	4.72491e-35
5/Spermatocyte	FBgn0035473	0.703856	1.57054e-35	5.5808e-35
5/Spermatocyte	FBgn0038355	1.1071	1.97374e-35	6.99679e-35
5/Spermatocyte	FBgn0039799	1.109	2.13282e-35	7.55169e-35
5/Spermatocyte	FBgn0054021	1.17094	2.22134e-35	7.86276e-35
5/Spermatocyte	FBgn0037987	0.986691	2.68768e-35	9.49645e-35
5/Spermatocyte	FBgn0032554	1.10764	2.90411e-35	1.0252e-34
5/Spermatocyte	FBgn0032047	1.04753	2.8835e-35	1.01823e-34
5/Spermatocyte	FBgn0035871	0.721288	2.60552e-35	9.21164e-35
5/Spermatocyte	FBgn0051360	0.806697	3.05939e-35	1.07938e-34
5/Spermatocyte	FBgn0036441	0.936597	3.80627e-35	1.3397e-34
5/Spermatocyte	FBgn0029701	1.14696	4.48331e-35	1.57613e-34
5/Spermatocyte	FBgn0036830	1.23141	5.47804e-35	1.92241e-34
5/Spermatocyte	FBgn0031722	1.08337	6.58703e-35	2.30682e-34
5/Spermatocyte	FBgn0038248	1.04078	6.7682e-35	2.36887e-34
5/Spermatocyte	FBgn0034651	0.997301	6.75249e-35	2.36407e-34
5/Spermatocyte	FBgn0017556	1.01441	7.91399e-35	2.76745e-34
5/Spermatocyte	FBgn0052437	1.10266	8.39702e-35	2.93377e-34
5/Spermatocyte	FBgn0263324	1.08001	9.232e-35	3.22265e-34
5/Spermatocyte	FBgn0051882	1.13781	1.01859e-34	3.55146e-34
5/Spermatocyte	FBgn0040816	0.985803	1.26837e-34	4.41327e-34
5/Spermatocyte	FBgn0033442	1.01869	1.30159e-34	4.52621e-34
5/Spermatocyte	FBgn0050432	1.04507	1.33491e-34	4.64071e-34
5/Spermatocyte	FBgn0053322	1.0595	1.34475e-34	4.67218e-34
5/Spermatocyte	FBgn0034196	1.10384	1.58634e-34	5.50031e-34
5/Spermatocyte	FBgn0015831	0.941285	1.96384e-34	6.79927e-34
5/Spermatocyte	FBgn0031784	1.13409	2.72833e-34	9.42414e-34
5/Spermatocyte	FBgn0037176	1.05763	2.80102e-34	9.67241e-34
5/Spermatocyte	FBgn0038281	1.00074	3.16186e-34	1.09121e-33
5/Spermatocyte	FBgn0035781	1.21029	3.47995e-34	1.20029e-33
5/Spermatocyte	FBgn0262351	1.06568	3.65666e-34	1.26087e-33
5/Spermatocyte	FBgn0032637	1.02757	4.09316e-34	1.41016e-33
5/Spermatocyte	FBgn0053233	1.15787	9.5003e-34	3.25505e-33
5/Spermatocyte	FBgn0038125	0.984134	9.02056e-34	3.09425e-33
5/Spermatocyte	FBgn0051245	1.04821	9.24099e-34	3.16712e-33
5/Spermatocyte	FBgn0028848	1.16636	1.13328e-33	3.87396e-33
5/Spermatocyte	FBgn0250824	0.990172	1.09989e-33	3.76201e-33
5/Spermatocyte	FBgn0030770	1.03403	1.53771e-33	5.24221e-33
5/Spermatocyte	FBgn0038796	0.982126	2.18991e-33	7.42392e-33
5/Spermatocyte	FBgn0036246	0.993428	2.35801e-33	7.98696e-33
5/Spermatocyte	FBgn0039577	1.04884	2.39328e-33	8.10412e-33
5/Spermatocyte	FBgn0022709	1.03744	2.50452e-33	8.47597e-33
5/Spermatocyte	FBgn0051473	1.07884	3.03273e-33	1.02548e-32
5/Spermatocyte	FBgn0035479	1.11503	3.13617e-33	1.05985e-32
5/Spermatocyte	FBgn0035231	0.970322	3.49608e-33	1.18014e-32
5/Spermatocyte	FBgn0037988	1.18989	4.40415e-33	1.48329e-32
5/Spermatocyte	FBgn0038685	1.08162	4.41337e-33	1.48598e-32
5/Spermatocyte	FBgn0036217	1.18496	4.91983e-33	1.65462e-32
5/Spermatocyte	FBgn0040674	1.09694	5.1438e-33	1.72848e-32
5/Spermatocyte	FBgn0034031	1.11391	5.88966e-33	1.97799e-32
5/Spermatocyte	FBgn0036723	1.09819	6.68163e-33	2.24334e-32
5/Spermatocyte	FBgn0037483	1.0604	6.72849e-33	2.25843e-32
5/Spermatocyte	FBgn0085259	1.0519	7.97137e-33	2.66957e-32
5/Spermatocyte	FBgn0027945	0.775896	7.71237e-33	2.58429e-32
5/Spermatocyte	FBgn0028884	1.0675	9.07074e-33	3.03517e-32
5/Spermatocyte	FBgn0046225	0.999066	1.08827e-32	3.63736e-32
5/Spermatocyte	FBgn0260480	1.16101	1.21638e-32	4.05529e-32
5/Spermatocyte	FBgn0038993	1.10178	1.39464e-32	4.64698e-32
5/Spermatocyte	FBgn0030356	0.951902	1.46022e-32	4.86413e-32
5/Spermatocyte	FBgn0051697	1.03915	1.58651e-32	5.27741e-32
5/Spermatocyte	FBgn0250822	1.01417	2.20086e-32	7.30869e-32
5/Spermatocyte	FBgn0052806	1.06796	3.61266e-32	1.19603e-31
5/Spermatocyte	FBgn0086691	0.990896	3.64496e-32	1.20638e-31
5/Spermatocyte	FBgn0039083	1.00535	4.20186e-32	1.38838e-31
5/Spermatocyte	FBgn0030933	1.0981	4.87268e-32	1.60779e-31
5/Spermatocyte	FBgn0029812	1.02538	5.53114e-32	1.82051e-31
5/Spermatocyte	FBgn0036925	1.11229	5.64807e-32	1.85848e-31
5/Spermatocyte	FBgn0250821	1.02931	8.45491e-32	2.7736e-31
5/Spermatocyte	FBgn0038097	1.04556	8.54933e-32	2.8038e-31
5/Spermatocyte	FBgn0265458	1.13885	9.07784e-32	2.97631e-31
5/Spermatocyte	FBgn0259917	1.1244	1.20678e-31	3.94788e-31
5/Spermatocyte	FBgn0031367	0.962285	1.16992e-31	3.82942e-31
5/Spermatocyte	FBgn0031920	1.09143	1.60231e-31	5.23173e-31
5/Spermatocyte	FBgn0052061	0.977985	1.73619e-31	5.66419e-31
5/Spermatocyte	FBgn0038952	1.10733	2.28496e-31	7.43614e-31
5/Spermatocyte	FBgn0038361	1.05198	2.30377e-31	7.49529e-31
5/Spermatocyte	FBgn0052591	1.18331	3.64606e-31	1.18074e-30
5/Spermatocyte	FBgn0039796	1.09157	3.66429e-31	1.18632e-30
5/Spermatocyte	FBgn0038090	1.18598	4.04252e-31	1.30664e-30
5/Spermatocyte	FBgn0050109	0.771263	3.71177e-31	1.20104e-30
5/Spermatocyte	FBgn0051858	1.05198	4.66207e-31	1.50484e-30
5/Spermatocyte	FBgn0032680	1.20034	6.1667e-31	1.98673e-30
5/Spermatocyte	FBgn0267253	1.25149	8.59894e-31	2.76208e-30
5/Spermatocyte	FBgn0051231	1.05446	8.46441e-31	2.71961e-30
5/Spermatocyte	FBgn0051682	1.02005	8.83053e-31	2.83494e-30
5/Spermatocyte	FBgn0029726	1.01501	9.13222e-31	2.931e-30
5/Spermatocyte	FBgn0028560	0.971707	9.65697e-31	3.09775e-30
5/Spermatocyte	FBgn0035143	0.870824	1.23219e-30	3.94619e-30
5/Spermatocyte	FBgn0085211	1.03355	1.40526e-30	4.49441e-30
5/Spermatocyte	FBgn0263333	1.07508	1.51514e-30	4.84062e-30
5/Spermatocyte	FBgn0037500	1.06048	1.56563e-30	5.00058e-30
5/Spermatocyte	FBgn0036426	1.1571	1.60928e-30	5.13862e-30
5/Spermatocyte	FBgn0038575	1.08175	1.67201e-30	5.33605e-30
5/Spermatocyte	FBgn0031575	0.928423	1.64586e-30	5.254e-30
5/Spermatocyte	FBgn0043783	0.961464	1.79554e-30	5.72873e-30
5/Spermatocyte	FBgn0037195	1.06966	1.9994e-30	6.37232e-30
5/Spermatocyte	FBgn0034560	0.998133	2.03269e-30	6.47321e-30
5/Spermatocyte	FBgn0037325	1.07806	2.13827e-30	6.80579e-30
5/Spermatocyte	FBgn0053054	0.801318	2.01901e-30	6.43308e-30
5/Spermatocyte	FBgn0029657	1.00889	2.26613e-30	7.21081e-30
5/Spermatocyte	FBgn0038458	1.07841	2.60891e-30	8.28596e-30
5/Spermatocyte	FBgn0052718	0.873702	2.43328e-30	7.73644e-30
5/Spermatocyte	FBgn0260758	1.08209	2.73358e-30	8.67498e-30
5/Spermatocyte	FBgn0039088	1.13223	3.14745e-30	9.98303e-30
5/Spermatocyte	FBgn0034689	0.877064	3.19054e-30	1.0117e-29
5/Spermatocyte	FBgn0034713	1.09617	3.9227e-30	1.24154e-29
5/Spermatocyte	FBgn0260644	0.912472	3.79254e-30	1.20131e-29
5/Spermatocyte	FBgn0029705	1.05328	4.41196e-30	1.39416e-29
5/Spermatocyte	FBgn0031462	1.06185	4.73106e-30	1.4942e-29
5/Spermatocyte	FBgn0033086	0.801462	5.06002e-30	1.59682e-29
5/Spermatocyte	FBgn0029501	1.10198	6.28446e-30	1.97902e-29
5/Spermatocyte	FBgn0032248	0.687905	5.70281e-30	1.79681e-29
5/Spermatocyte	FBgn0085316	1.14747	7.87612e-30	2.47565e-29
5/Spermatocyte	FBgn0264506	1.09791	1.28998e-29	4.04081e-29
5/Spermatocyte	FBgn0050184	0.974293	1.29658e-29	4.06039e-29
5/Spermatocyte	FBgn0053136	1.009	1.50971e-29	4.71789e-29
5/Spermatocyte	FBgn0031407	1.01188	1.52932e-29	4.77666e-29
5/Spermatocyte	FBgn0035139	1.06409	2.6834e-29	8.34398e-29
5/Spermatocyte	FBgn0031690	1.01356	2.75744e-29	8.56971e-29
5/Spermatocyte	FBgn0036731	1.00958	3.50135e-29	1.08533e-28
5/Spermatocyte	FBgn0039109	1.03471	3.62692e-29	1.12366e-28
5/Spermatocyte	FBgn0262002	1.01971	3.99053e-29	1.23599e-28
5/Spermatocyte	FBgn0039398	1.14716	4.32715e-29	1.33955e-28
5/Spermatocyte	FBgn0266985	1.15829	6.17093e-29	1.90487e-28
5/Spermatocyte	FBgn0035008	0.941804	6.46073e-29	1.99329e-28
5/Spermatocyte	FBgn0265593	1.09544	7.1169e-29	2.19459e-28
5/Spermatocyte	Jockey2	1.0647	8.59586e-29	2.64447e-28
5/Spermatocyte	FBgn0265046	1.02294	8.53624e-29	2.62681e-28
5/Spermatocyte	FBgn0032966	1.15908	9.16225e-29	2.81507e-28
5/Spermatocyte	FBgn0028903	1.02552	9.01974e-29	2.772e-28
5/Spermatocyte	FBgn0266647	1.05568	1.10392e-28	3.38561e-28
5/Spermatocyte	FBgn0037329	0.737965	1.04382e-28	3.20378e-28
5/Spermatocyte	FBgn0000405	0.880429	1.10223e-28	3.3813e-28
5/Spermatocyte	FBgn0032464	1.10412	1.51795e-28	4.64462e-28
5/Spermatocyte	FBgn0050472	0.982004	1.75353e-28	5.36129e-28
5/Spermatocyte	FBgn0033042	1.04383	1.89744e-28	5.79382e-28
5/Spermatocyte	FBgn0261581	0.912666	1.84715e-28	5.64171e-28
5/Spermatocyte	FBgn0085274	0.93075	2.28962e-28	6.98418e-28
5/Spermatocyte	FBgn0039797	0.939453	2.44788e-28	7.46115e-28
5/Spermatocyte	FBgn0033074	1.01359	2.69622e-28	8.20545e-28
5/Spermatocyte	FBgn0031720	1.02172	3.02836e-28	9.1974e-28
5/Spermatocyte	FBgn0035380	0.987695	3.24321e-28	9.84741e-28
5/Spermatocyte	FBgn0032483	1.08135	3.36236e-28	1.0204e-27
5/Spermatocyte	FBgn0037506	1.05762	5.04044e-28	1.52342e-27
5/Spermatocyte	FBgn0015600	0.976234	5.08272e-28	1.53581e-27
5/Spermatocyte	FBgn0001099	0.91935	4.97728e-28	1.50472e-27
5/Spermatocyte	FBgn0051924	1.06764	5.72341e-28	1.72765e-27
5/Spermatocyte	FBgn0051363	0.452772	5.48132e-28	1.65541e-27
5/Spermatocyte	FBgn0262984	1.06835	6.77305e-28	2.04241e-27
5/Spermatocyte	FBgn0032072	1.02069	7.96169e-28	2.39841e-27
5/Spermatocyte	FBgn0050177	1.04405	8.94668e-28	2.69035e-27
5/Spermatocyte	FBgn0037516	1.08889	1.03518e-27	3.10815e-27
5/Spermatocyte	FBgn0045842	0.81022	9.98192e-28	2.99786e-27
5/Spermatocyte	FBgn0031596	0.968327	1.03963e-27	3.11996e-27
5/Spermatocyte	FBgn0052137	0.939818	1.03855e-27	3.11749e-27
5/Spermatocyte	FBgn0038957	1.17008	1.24835e-27	3.73782e-27
5/Spermatocyte	FBgn0015008	1.0192	1.22043e-27	3.65607e-27
5/Spermatocyte	FBgn0034973	1.02229	1.51754e-27	4.53925e-27
5/Spermatocyte	FBgn0085196	0.912587	1.49685e-27	4.47849e-27
5/Spermatocyte	FBgn0034957	1.11232	1.72275e-27	5.15048e-27
5/Spermatocyte	FBgn0043025	1.04974	2.00567e-27	5.98423e-27
5/Spermatocyte	FBgn0265721	1.00189	2.94452e-27	8.75686e-27
5/Spermatocyte	FBgn0036924	1.0287	3.22272e-27	9.5748e-27
5/Spermatocyte	FBgn0266709	0.950129	3.81396e-27	1.1317e-26
5/Spermatocyte	FBgn0266436	0.92652	3.89924e-27	1.15672e-26
5/Spermatocyte	FBgn0036706	0.866356	5.14184e-27	1.52267e-26
5/Spermatocyte	FBgn0034566	1.02892	5.67707e-27	1.68033e-26
5/Spermatocyte	FBgn0030441	1.1754	7.76239e-27	2.29413e-26
5/Spermatocyte	FBgn0038054	1.01347	7.6422e-27	2.25973e-26
5/Spermatocyte	FBgn0035724	0.933275	8.19793e-27	2.42104e-26
5/Spermatocyte	FBgn0267458	1.02337	8.73853e-27	2.58005e-26
5/Spermatocyte	FBgn0036704	1.12143	1.17389e-26	3.45903e-26
5/Spermatocyte	FBgn0264383	0.874481	1.15708e-26	3.4112e-26
5/Spermatocyte	FBgn0038123	0.968285	1.24807e-26	3.67397e-26
5/Spermatocyte	FBgn0260969	0.957409	1.27156e-26	3.74217e-26
5/Spermatocyte	FBgn0036286	0.769511	1.28976e-26	3.79479e-26
5/Spermatocyte	FBgn0035014	1.10052	1.73308e-26	5.08655e-26
5/Spermatocyte	FBgn0028941	1.0012	1.73387e-26	5.08761e-26
5/Spermatocyte	FBgn0038690	0.981679	1.98563e-26	5.82489e-26
5/Spermatocyte	FBgn0265272	1.05955	2.0346e-26	5.96709e-26
5/Spermatocyte	FBgn0028868	0.85667	2.13507e-26	6.25865e-26
5/Spermatocyte	FBgn0037985	0.903218	2.21331e-26	6.4848e-26
5/Spermatocyte	FBgn0031333	0.8936	2.27529e-26	6.66475e-26
5/Spermatocyte	FBgn0034825	0.920592	2.58428e-26	7.56237e-26
5/Spermatocyte	FBgn0263628	1.01523	2.80884e-26	8.20736e-26
5/Spermatocyte	FBgn0040684	1.06892	3.08285e-26	9.00138e-26
5/Spermatocyte	FBgn0260007	1.00728	4.17319e-26	1.21432e-25
5/Spermatocyte	FBgn0028980	0.815279	4.2099e-26	1.2247e-25
5/Spermatocyte	FBgn0051055	1.01004	4.34673e-26	1.26326e-25
5/Spermatocyte	FBgn0036369	0.916843	4.38893e-26	1.27522e-25
5/Spermatocyte	FBgn0031626	1.17522	5.04758e-26	1.46337e-25
5/Spermatocyte	FBgn0264260	1.11962	5.30889e-26	1.53875e-25
5/Spermatocyte	FBgn0031430	0.962676	5.88022e-26	1.70227e-25
5/Spermatocyte	FBgn0085692	1.03679	6.3289e-26	1.83037e-25
5/Spermatocyte	FBgn0085303	1.02988	6.78448e-26	1.96117e-25
5/Spermatocyte	FBgn0036162	0.953773	6.70771e-26	1.93945e-25
5/Spermatocyte	FBgn0265188	1.00052	7.67059e-26	2.21408e-25
5/Spermatocyte	FBgn0040362	0.992615	9.23106e-26	2.66192e-25
5/Spermatocyte	FBgn0039463	1.00241	1.07351e-25	3.09338e-25
5/Spermatocyte	FBgn0046793	0.9597	1.13492e-25	3.26797e-25
5/Spermatocyte	FBgn0034833	1.0005	1.16224e-25	3.34582e-25
5/Spermatocyte	FBgn0038356	1.03847	1.31781e-25	3.78815e-25
5/Spermatocyte	FBgn0028856	0.943471	1.3653e-25	3.92088e-25
5/Spermatocyte	FBgn0265812	0.967192	1.77556e-25	5.08798e-25
5/Spermatocyte	FBgn0034841	1.09156	1.94697e-25	5.57779e-25
5/Spermatocyte	FBgn0028668	1.08302	2.32532e-25	6.65208e-25
5/Spermatocyte	FBgn0003218	0.99432	2.55878e-25	7.31642e-25
5/Spermatocyte	FBgn0032448	1.02479	2.63862e-25	7.54291e-25
5/Spermatocyte	FBgn0037486	1.05735	2.93996e-25	8.39221e-25
5/Spermatocyte	FBgn0037857	0.988762	2.93986e-25	8.39221e-25
5/Spermatocyte	FBgn0011239	0.939628	2.96294e-25	8.45576e-25
5/Spermatocyte	FBgn0050378	1.00455	3.17033e-25	9.04111e-25
5/Spermatocyte	FBgn0032553	0.994116	3.42128e-25	9.74741e-25
5/Spermatocyte	FBgn0034363	0.891154	3.57072e-25	1.01707e-24
5/Spermatocyte	FBgn0039147	0.951328	3.6894e-25	1.05037e-24
5/Spermatocyte	FBgn0283728	0.967644	3.85672e-25	1.09722e-24
5/Spermatocyte	FBgn0036221	0.898804	4.10944e-25	1.168e-24
5/Spermatocyte	FBgn0051501	1.08088	4.69936e-25	1.33439e-24
5/Spermatocyte	FBgn0262982	0.853936	5.37698e-25	1.52388e-24
5/Spermatocyte	FBgn0038213	1.05087	5.79551e-25	1.64211e-24
5/Spermatocyte	FBgn0036156	1.0473	6.32908e-25	1.79148e-24
5/Spermatocyte	FBgn0263036	1.00523	7.23591e-25	2.04584e-24
5/Spermatocyte	FBgn0029717	0.942474	7.60481e-25	2.14758e-24
5/Spermatocyte	FBgn0037571	0.930299	7.53978e-25	2.12972e-24
5/Spermatocyte	FBgn0051161	0.920134	8.71596e-25	2.45844e-24
5/Spermatocyte	FBgn0034554	0.913479	1.27987e-24	3.59975e-24
5/Spermatocyte	FBgn0052259	0.631768	1.22565e-24	3.44889e-24
5/Spermatocyte	FBgn0037398	0.966099	1.37616e-24	3.86786e-24
5/Spermatocyte	FBgn0036502	0.731637	1.38456e-24	3.89053e-24
5/Spermatocyte	FBgn0051230	0.955371	1.4312e-24	4.01968e-24
5/Spermatocyte	FBgn0085204	1.02307	1.44574e-24	4.05957e-24
5/Spermatocyte	FBgn0052945	1.02931	1.67838e-24	4.70946e-24
5/Spermatocyte	FBgn0026563	1.09421	1.72147e-24	4.82922e-24
5/Spermatocyte	FBgn0051347	0.933006	2.17863e-24	6.09586e-24
5/Spermatocyte	FBgn0038209	0.953643	2.26257e-24	6.32921e-24
5/Spermatocyte	FBgn0032503	0.907573	2.287e-24	6.39454e-24
5/Spermatocyte	FBgn0039002	0.935769	2.43733e-24	6.81006e-24
5/Spermatocyte	FBgn0035273	0.914323	2.45801e-24	6.86622e-24
5/Spermatocyte	FBgn0260996	0.905041	2.94292e-24	8.20919e-24
5/Spermatocyte	FBgn0032636	1.00255	3.26818e-24	9.11223e-24
5/Spermatocyte	FBgn0032419	0.9314	3.2626e-24	9.09879e-24
5/Spermatocyte	FBgn0040365	0.756177	4.03972e-24	1.12397e-23
5/Spermatocyte	FBgn0032658	1.17827	6.2754e-24	1.73988e-23
5/Spermatocyte	FBgn0033461	0.983076	6.15613e-24	1.70761e-23
5/Spermatocyte	FBgn0033369	0.933714	6.33634e-24	1.75636e-23
5/Spermatocyte	FBgn0000114	0.773893	6.24829e-24	1.73276e-23
5/Spermatocyte	FBgn0038334	0.937263	8.1796e-24	2.26201e-23
5/Spermatocyte	FBgn0038252	0.865035	9.2547e-24	2.55635e-23
5/Spermatocyte	FBgn0035003	0.923821	1.02358e-23	2.82536e-23
5/Spermatocyte	FBgn0037388	1.01387	1.06921e-23	2.95065e-23
5/Spermatocyte	FBgn0003132	0.888606	1.15473e-23	3.18442e-23
5/Spermatocyte	FBgn0031442	0.908237	1.15708e-23	3.18942e-23
5/Spermatocyte	FBgn0260761	0.973024	1.19313e-23	3.28728e-23
5/Spermatocyte	FBgn0034740	1.06269	1.25965e-23	3.46894e-23
5/Spermatocyte	FBgn0034122	0.980315	1.32874e-23	3.65665e-23
5/Spermatocyte	FBgn0051798	0.961871	1.35495e-23	3.72792e-23
5/Spermatocyte	FBgn0024542	0.692436	1.53444e-23	4.21979e-23
5/Spermatocyte	FBgn0040368	0.954832	1.94739e-23	5.34677e-23
5/Spermatocyte	FBgn0262611	1.00862	2.2011e-23	6.03499e-23
5/Spermatocyte	FBgn0036763	0.845028	2.17347e-23	5.96197e-23
5/Spermatocyte	FBgn0033885	1.05408	2.27763e-23	6.24192e-23
5/Spermatocyte	FBgn0035217	0.863112	2.24276e-23	6.14779e-23
5/Spermatocyte	FBgn0032115	0.815002	2.47488e-23	6.78094e-23
5/Spermatocyte	FBgn0037995	0.922867	2.63093e-23	7.2035e-23
5/Spermatocyte	FBgn0039809	0.946982	2.93263e-23	8.01663e-23
5/Spermatocyte	FBgn0034532	1.04377	3.32338e-23	9.07014e-23
5/Spermatocyte	FBgn0020399	0.961588	3.3543e-23	9.15033e-23
5/Spermatocyte	FBgn0031451	1.06853	4.31365e-23	1.17377e-22
5/Spermatocyte	FBgn0038208	1.04229	4.56715e-23	1.24161e-22
5/Spermatocyte	FBgn0259148	0.859655	4.69444e-23	1.27534e-22
5/Spermatocyte	FBgn0031444	1.23466	5.26914e-23	1.43049e-22
5/Spermatocyte	FBgn0031861	0.966495	5.09404e-23	1.38327e-22
5/Spermatocyte	FBgn0085337	0.888811	6.07591e-23	1.64763e-22
5/Spermatocyte	FBgn0037626	1.09798	6.27211e-23	1.70045e-22
5/Spermatocyte	FBgn0034274	0.947707	6.93647e-23	1.87927e-22
5/Spermatocyte	FBgn0265606	0.99985	7.04833e-23	1.90827e-22
5/Spermatocyte	FBgn0033828	0.998851	7.67284e-23	2.07404e-22
5/Spermatocyte	FBgn0029730	0.975132	8.8615e-23	2.39371e-22
5/Spermatocyte	FBgn0031440	0.887065	9.33929e-23	2.52106e-22
5/Spermatocyte	FBgn0029658	0.928446	9.77364e-23	2.63591e-22
5/Spermatocyte	FBgn0034082	0.957332	1.07876e-22	2.90673e-22
5/Spermatocyte	FBgn0051244	0.972162	1.12852e-22	3.03872e-22
5/Spermatocyte	FBgn0032626	0.900065	1.14283e-22	3.07658e-22
5/Spermatocyte	FBgn0032609	0.931506	1.15267e-22	3.10237e-22
5/Spermatocyte	FBgn0052847	0.95566	1.17054e-22	3.14974e-22
5/Spermatocyte	FBgn0262610	0.97816	1.24299e-22	3.34392e-22
5/Spermatocyte	FBgn0267123	1.08457	1.32067e-22	3.5513e-22
5/Spermatocyte	FBgn0264819	0.946492	1.36661e-22	3.67399e-22
5/Spermatocyte	FBgn0262575	1.01591	1.42281e-22	3.82336e-22
5/Spermatocyte	FBgn0038627	0.620509	1.48856e-22	3.99913e-22
5/Spermatocyte	FBgn0033322	0.9804	1.57788e-22	4.23526e-22
5/Spermatocyte	FBgn0031623	0.607973	1.68288e-22	4.51303e-22
5/Spermatocyte	FBgn0031849	0.756738	1.89666e-22	5.08402e-22
5/Spermatocyte	FBgn0035138	0.901586	2.23251e-22	5.9735e-22
5/Spermatocyte	FBgn0034937	0.958916	2.61375e-22	6.98569e-22
5/Spermatocyte	FBgn0261267	0.910548	2.71625e-22	7.25802e-22
5/Spermatocyte	FBgn0261832	0.998149	2.83392e-22	7.57072e-22
5/Spermatocyte	FBgn0053092	1.01819	3.21522e-22	8.58355e-22
5/Spermatocyte	FBgn0039368	1.08115	4.02786e-22	1.07385e-21
5/Spermatocyte	FBgn0051730	1.00298	4.25989e-22	1.13546e-21
5/Spermatocyte	FBgn0035483	0.789738	4.36123e-22	1.16169e-21
5/Spermatocyte	FBgn0052006	0.971876	4.56006e-22	1.21411e-21
5/Spermatocyte	FBgn0029963	0.998415	4.84348e-22	1.28899e-21
5/Spermatocyte	FBgn0264081	0.951445	6.12821e-22	1.62688e-21
5/Spermatocyte	FBgn0085202	1.0544	6.22217e-22	1.65127e-21
5/Spermatocyte	FBgn0037994	0.850645	6.39212e-22	1.69543e-21
5/Spermatocyte	FBgn0025838	0.940926	7.94738e-22	2.10183e-21
5/Spermatocyte	FBgn0051742	0.84584	7.83509e-22	2.0726e-21
5/Spermatocyte	FBgn0040651	0.934655	9.45084e-22	2.49501e-21
5/Spermatocyte	FBgn0031335	0.905356	9.98517e-22	2.63431e-21
5/Spermatocyte	FBgn0027795	1.00866	1.06365e-21	2.80429e-21
5/Spermatocyte	FBgn0030622	1.04832	1.16285e-21	3.06309e-21
5/Spermatocyte	FBgn0085199	1.05978	1.19373e-21	3.14166e-21
5/Spermatocyte	FBgn0037296	0.91878	1.1757e-21	3.09624e-21
5/Spermatocyte	FBgn0021814	0.54439	1.5827e-21	4.15243e-21
5/Spermatocyte	FBgn0030599	0.950385	1.73689e-21	4.55297e-21
5/Spermatocyte	FBgn0027608	0.888958	1.90687e-21	4.99411e-21
5/Spermatocyte	FBgn0034173	1.05108	2.0335e-21	5.32106e-21
5/Spermatocyte	FBgn0260643	0.931076	2.06224e-21	5.39508e-21
5/Spermatocyte	FBgn0032894	0.880276	2.09324e-21	5.47377e-21
5/Spermatocyte	FBgn0035164	0.626864	2.27885e-21	5.95522e-21
5/Spermatocyte	FBgn0034352	1.05956	2.90248e-21	7.5616e-21
5/Spermatocyte	FBgn0037939	0.849773	2.84728e-21	7.42106e-21
5/Spermatocyte	FBgn0036142	0.941026	3.0107e-21	7.84182e-21
5/Spermatocyte	FBgn0261627	1.0231	3.11472e-21	8.10743e-21
5/Spermatocyte	FBgn0262891	0.979272	3.93206e-21	1.02103e-20
5/Spermatocyte	FBgn0028892	1.07882	4.28672e-21	1.11191e-20
5/Spermatocyte	FBgn0030846	0.867112	4.27764e-21	1.10979e-20
5/Spermatocyte	FBgn0030814	1.04052	4.46584e-21	1.15811e-20
5/Spermatocyte	FBgn0038186	0.875666	4.58421e-21	1.18803e-20
5/Spermatocyte	FBgn0266962	0.836638	4.54219e-21	1.1774e-20
5/Spermatocyte	FBgn0029669	0.982133	5.27412e-21	1.36474e-20
5/Spermatocyte	FBgn0038219	1.00316	6.43934e-21	1.66263e-20
5/Spermatocyte	FBgn0050056	0.91939	6.63242e-21	1.71137e-20
5/Spermatocyte	FBgn0051068	0.923964	6.5687e-21	1.6953e-20
5/Spermatocyte	FBgn0085486	0.898604	6.65246e-21	1.71617e-20
5/Spermatocyte	FBgn0031101	1.03057	8.09812e-21	2.08549e-20
5/Spermatocyte	FBgn0037172	0.857964	8.10784e-21	2.08754e-20
5/Spermatocyte	FBgn0054012	0.928306	8.5457e-21	2.19884e-20
5/Spermatocyte	FBgn0035263	0.886899	8.85267e-21	2.27536e-20
5/Spermatocyte	FBgn0038100	0.630226	1.10783e-20	2.84309e-20
5/Spermatocyte	FBgn0033274	0.642177	1.15087e-20	2.95228e-20
5/Spermatocyte	FBgn0039347	1.07599	1.29375e-20	3.3138e-20
5/Spermatocyte	FBgn0032660	0.733632	1.32045e-20	3.38072e-20
5/Spermatocyte	FBgn0034127	0.877196	1.36402e-20	3.49077e-20
5/Spermatocyte	FBgn0040308	0.63088	1.44075e-20	3.68475e-20
5/Spermatocyte	FBgn0039501	0.971667	1.59465e-20	4.07658e-20
5/Spermatocyte	FBgn0284251	0.809818	1.74127e-20	4.4495e-20
5/Spermatocyte	FBgn0032971	0.963165	1.81081e-20	4.62322e-20
5/Spermatocyte	FBgn0031240	0.936621	1.88012e-20	4.79914e-20
5/Spermatocyte	FBgn0264426	0.927939	2.19747e-20	5.59835e-20
5/Spermatocyte	FBgn0033735	0.696045	2.29316e-20	5.83714e-20
5/Spermatocyte	FBgn0031235	0.939878	2.46133e-20	6.26117e-20
5/Spermatocyte	FBgn0002838	0.944269	2.72826e-20	6.93277e-20
5/Spermatocyte	FBgn0262612	1.02467	2.82292e-20	7.1687e-20
5/Spermatocyte	FBgn0285913	0.689865	2.77617e-20	7.05301e-20
5/Spermatocyte	FBgn0032650	0.905435	3.11826e-20	7.91193e-20
5/Spermatocyte	FBgn0040345	0.910424	3.22771e-20	8.18614e-20
5/Spermatocyte	FBgn0030780	1.12677	3.43883e-20	8.71602e-20
5/Spermatocyte	FBgn0264706	0.859917	3.4707e-20	8.79492e-20
5/Spermatocyte	FBgn0038051	0.869452	3.9792e-20	1.00727e-19
5/Spermatocyte	FBgn0031905	0.951953	4.21416e-20	1.06607e-19
5/Spermatocyte	FBgn0011206	0.786221	4.18332e-20	1.05849e-19
5/Spermatocyte	FBgn0036941	1.00012	4.86501e-20	1.22967e-19
5/Spermatocyte	FBgn0263022	0.878428	4.97296e-20	1.25668e-19
5/Spermatocyte	FBgn0051807	0.801448	5.09591e-20	1.28721e-19
5/Spermatocyte	FBgn0263750	0.961003	5.27738e-20	1.33276e-19
5/Spermatocyte	FBgn0263034	0.98246	5.5942e-20	1.41217e-19
5/Spermatocyte	FBgn0032090	1.13865	5.9469e-20	1.50025e-19
5/Spermatocyte	FBgn0052263	0.962845	5.85014e-20	1.47646e-19
5/Spermatocyte	FBgn0031372	0.946354	5.88491e-20	1.48492e-19
5/Spermatocyte	FBgn0025702	0.990769	6.07135e-20	1.53132e-19
5/Spermatocyte	FBgn0037455	0.894728	6.18353e-20	1.55928e-19
5/Spermatocyte	FBgn0053170	0.533412	7.95213e-20	2.00016e-19
5/Spermatocyte	FBgn0031772	0.509509	8.70487e-20	2.18764e-19
5/Spermatocyte	FBgn0262033	0.924535	9.969e-20	2.50216e-19
5/Spermatocyte	FBgn0051784	0.930763	1.17483e-19	2.94563e-19
5/Spermatocyte	FBgn0037462	0.88402	1.19087e-19	2.98522e-19
5/Spermatocyte	FBgn0265041	1.01918	1.23445e-19	3.09316e-19
5/Spermatocyte	FBgn0029596	1.07221	1.25801e-19	3.15087e-19
5/Spermatocyte	FBgn0052488	0.944056	1.25542e-19	3.14504e-19
5/Spermatocyte	FBgn0031677	0.712393	1.30644e-19	3.27079e-19
5/Spermatocyte	FBgn0263329	1.04481	1.37444e-19	3.43958e-19
5/Spermatocyte	FBgn0025573	0.968362	1.38592e-19	3.46758e-19
5/Spermatocyte	FBgn0036327	1.03583	1.69271e-19	4.22625e-19
5/Spermatocyte	FBgn0011596	0.92939	1.68997e-19	4.2203e-19
5/Spermatocyte	FBgn0039887	0.830259	1.76436e-19	4.40238e-19
5/Spermatocyte	FBgn0032525	0.903712	1.79782e-19	4.48397e-19
5/Spermatocyte	FBgn0038357	0.835603	2.1943e-19	5.46479e-19
5/Spermatocyte	FBgn0053987	0.993237	2.24002e-19	5.57517e-19
5/Spermatocyte	FBgn0052026	0.986132	2.27064e-19	5.65019e-19
5/Spermatocyte	FBgn0034145	0.805528	2.30116e-19	5.72372e-19
5/Spermatocyte	FBgn0029816	1.0744	2.73821e-19	6.80085e-19
5/Spermatocyte	FBgn0034824	0.881603	3.02877e-19	7.51465e-19
5/Spermatocyte	FBgn0051025	0.953097	3.07918e-19	7.63812e-19
5/Spermatocyte	FBgn0051029	0.888074	3.84491e-19	9.52164e-19
5/Spermatocyte	FBgn0038018	0.874162	4.81935e-19	1.19124e-18
5/Spermatocyte	FBgn0040967	1.05042	4.97866e-19	1.22985e-18
5/Spermatocyte	FBgn0025111	0.504743	4.54526e-19	1.12466e-18
5/Spermatocyte	FBgn0264307	0.710409	5.05473e-19	1.24812e-18
5/Spermatocyte	FBgn0037432	0.982726	5.24966e-19	1.29545e-18
5/Spermatocyte	FBgn0032374	0.72037	5.41884e-19	1.33664e-18
5/Spermatocyte	FBgn0036496	1.12902	6.83021e-19	1.67989e-18
5/Spermatocyte	FBgn0035204	0.785424	7.17378e-19	1.76184e-18
5/Spermatocyte	FBgn0033076	0.958596	8.53658e-19	2.09263e-18
5/Spermatocyte	FBgn0037970	0.832941	9.42428e-19	2.30881e-18
5/Spermatocyte	FBgn0028902	0.993111	1.00946e-18	2.47151e-18
5/Spermatocyte	FBgn0035907	0.631764	1.03892e-18	2.54311e-18
5/Spermatocyte	FBgn0264360	0.80809	1.09655e-18	2.6814e-18
5/Spermatocyte	FBgn0027554	0.720117	1.52799e-18	3.72109e-18
5/Spermatocyte	FBgn0037059	1.02191	1.61197e-18	3.92237e-18
5/Spermatocyte	FBgn0013675	0.185765	1.47049e-18	3.58621e-18
5/Spermatocyte	FBgn0032474	0.612942	1.68865e-18	4.1056e-18
5/Spermatocyte	FBgn0031168	1.14708	1.76966e-18	4.3008e-18
5/Spermatocyte	FBgn0050447	0.821533	1.75065e-18	4.25548e-18
5/Spermatocyte	FBgn0265348	0.957996	2.0963e-18	5.0863e-18
5/Spermatocyte	FBgn0002715	0.861113	2.18371e-18	5.29622e-18
5/Spermatocyte	FBgn0051279	0.947523	2.29708e-18	5.56663e-18
5/Spermatocyte	FBgn0034846	0.868913	2.61658e-18	6.3396e-18
5/Spermatocyte	FBgn0004915	0.72203	2.69327e-18	6.52142e-18
5/Spermatocyte	FBgn0051139	1.0095	2.81962e-18	6.82456e-18
5/Spermatocyte	FBgn0262787	1.11922	2.92445e-18	7.07685e-18
5/Spermatocyte	FBgn0261834	0.821772	3.00894e-18	7.27983e-18
5/Spermatocyte	FBgn0039376	0.919995	3.19641e-18	7.72553e-18
5/Spermatocyte	FBgn0034510	0.862323	3.26062e-18	7.87911e-18
5/Spermatocyte	FBgn0261858	0.806234	3.45064e-18	8.33489e-18
5/Spermatocyte	FBgn0000046	0.960098	3.59292e-18	8.66974e-18
5/Spermatocyte	FBgn0038775	1.08626	3.89873e-18	9.40002e-18
5/Spermatocyte	FBgn0050075	1.0839	3.92717e-18	9.46475e-18
5/Spermatocyte	FBgn0040705	0.855203	3.90503e-18	9.4133e-18
5/Spermatocyte	FBgn0033969	0.960169	4.382e-18	1.05481e-17
5/Spermatocyte	FBgn0035800	0.897961	4.48193e-18	1.07864e-17
5/Spermatocyte	FBgn0265257	0.785875	4.67321e-18	1.12445e-17
5/Spermatocyte	FBgn0035857	0.95319	5.05024e-18	1.21369e-17
5/Spermatocyte	FBgn0036609	0.904662	5.17662e-18	1.24381e-17
5/Spermatocyte	FBgn0029951	1.0901	5.45651e-18	1.31053e-17
5/Spermatocyte	FBgn0016122	0.906692	6.50093e-18	1.55791e-17
5/Spermatocyte	FBgn0030071	0.966434	6.61997e-18	1.58612e-17
5/Spermatocyte	FBgn0037798	0.998405	6.67577e-18	1.59917e-17
5/Spermatocyte	FBgn0037826	0.999255	8.96375e-18	2.14293e-17
5/Spermatocyte	FBgn0052087	0.959352	9.44236e-18	2.25462e-17
5/Spermatocyte	FBgn0036499	0.953292	9.4632e-18	2.25914e-17
5/Spermatocyte	FBgn0051115	0.876504	9.3942e-18	2.24357e-17
5/Spermatocyte	FBgn0040075	0.610359	9.26298e-18	2.21312e-17
5/Spermatocyte	FBgn0266146	0.954822	9.53524e-18	2.27588e-17
5/Spermatocyte	FBgn0033692	0.765564	1.04149e-17	2.48533e-17
5/Spermatocyte	FBgn0037514	1.24552	1.07386e-17	2.56103e-17
5/Spermatocyte	FBgn0261112	0.652645	1.23206e-17	2.93479e-17
5/Spermatocyte	FBgn0038788	0.709039	1.24277e-17	2.95971e-17
5/Spermatocyte	FBgn0029752	0.877074	1.3082e-17	3.1149e-17
5/Spermatocyte	FBgn0030620	0.820309	1.32894e-17	3.16302e-17
5/Spermatocyte	FBgn0033819	0.929424	1.35165e-17	3.21644e-17
5/Spermatocyte	FBgn0263985	0.843059	1.41529e-17	3.36585e-17
5/Spermatocyte	FBgn0034464	0.922052	1.64622e-17	3.91036e-17
5/Spermatocyte	FBgn0262102	0.791067	2.16556e-17	5.12653e-17
5/Spermatocyte	FBgn0028380	0.737734	2.37589e-17	5.61997e-17
5/Spermatocyte	FBgn0036236	0.932428	2.45e-17	5.79411e-17
5/Spermatocyte	FBgn0031729	0.954095	3.44346e-17	8.11932e-17
5/Spermatocyte	FBgn0037242	0.731945	3.63854e-17	8.57758e-17
5/Spermatocyte	FBgn0031157	0.864534	3.7158e-17	8.75625e-17
5/Spermatocyte	FBgn0052436	1.02143	3.87022e-17	9.1147e-17
5/Spermatocyte	FBgn0261587	0.900972	3.93e-17	9.25367e-17
5/Spermatocyte	FBgn0035413	1.098	4.05986e-17	9.55565e-17
5/Spermatocyte	FBgn0266390	0.910078	4.38503e-17	1.03169e-16
5/Spermatocyte	FBgn0039801	0.934915	4.57046e-17	1.07404e-16
5/Spermatocyte	FBgn0034327	0.885065	4.55765e-17	1.07124e-16
5/Spermatocyte	FBgn0031463	0.853222	4.59688e-17	1.07982e-16
5/Spermatocyte	FBgn0083068	0.668712	5.2117e-17	1.22255e-16
5/Spermatocyte	FBgn0265363	1.07162	6.09301e-17	1.42703e-16
5/Spermatocyte	FBgn0037862	0.943078	6.0595e-17	1.41946e-16
5/Spermatocyte	FBgn0033149	1.08741	6.84577e-17	1.60049e-16
5/Spermatocyte	FBgn0030883	0.615365	6.67477e-17	1.56144e-16
5/Spermatocyte	FBgn0033701	0.840512	6.9089e-17	1.61493e-16
5/Spermatocyte	FBgn0029751	0.880659	7.543e-17	1.76107e-16
5/Spermatocyte	FBgn0037084	0.802239	7.76848e-17	1.81229e-16
5/Spermatocyte	FBgn0263048	0.942079	7.9213e-17	1.84685e-16
5/Spermatocyte	FBgn0032677	0.913527	8.06459e-17	1.87915e-16
5/Spermatocyte	FBgn0085210	0.977986	8.18341e-17	1.90647e-16
5/Spermatocyte	FBgn0031659	0.683736	9.95593e-17	2.31531e-16
5/Spermatocyte	FBgn0031853	0.921719	1.11483e-16	2.58805e-16
5/Spermatocyte	FBgn0039760	1.00177	1.13324e-16	2.62923e-16
5/Spermatocyte	FBgn0034776	0.921318	1.16469e-16	2.70115e-16
5/Spermatocyte	FBgn0050284	0.942779	1.2127e-16	2.81194e-16
5/Spermatocyte	FBgn0036787	0.892531	1.43765e-16	3.32706e-16
5/Spermatocyte	FBgn0040755	0.926828	1.47273e-16	3.40691e-16
5/Spermatocyte	FBgn0030952	0.993192	1.49022e-16	3.44669e-16
5/Spermatocyte	FBgn0034700	0.892598	1.51328e-16	3.49936e-16
5/Spermatocyte	FBgn0259183	0.865348	1.79119e-16	4.13796e-16
5/Spermatocyte	FBgn0031331	0.760041	1.83016e-16	4.22635e-16
5/Spermatocyte	FBgn0038709	0.961538	1.91846e-16	4.42854e-16
5/Spermatocyte	FBgn0036505	0.505683	1.94049e-16	4.47824e-16
5/Spermatocyte	FBgn0032969	1.01538	2.02922e-16	4.67966e-16
5/Spermatocyte	FBgn0036520	0.862085	2.10268e-16	4.84718e-16
5/Spermatocyte	FBgn0085287	0.808726	2.14712e-16	4.94867e-16
5/Spermatocyte	FBgn0037924	0.856475	2.19567e-16	5.05762e-16
5/Spermatocyte	FBgn0028372	0.882152	2.31331e-16	5.32758e-16
5/Spermatocyte	FBgn0028669	1.03157	2.79928e-16	6.44177e-16
5/Spermatocyte	FBgn0034820	0.966559	2.85842e-16	6.57404e-16
5/Spermatocyte	FBgn0030483	1.01368	3.05056e-16	7.01321e-16
5/Spermatocyte	FBgn0053309	0.838769	3.22657e-16	7.41355e-16
5/Spermatocyte	FBgn0085488	0.727277	3.71107e-16	8.51853e-16
5/Spermatocyte	FBgn0033498	0.842598	3.96761e-16	9.10564e-16
5/Spermatocyte	FBgn0036082	0.882057	4.08633e-16	9.37629e-16
5/Spermatocyte	FBgn0035426	0.814838	4.23363e-16	9.71053e-16
5/Spermatocyte	FBgn0067317	0.803576	4.66978e-16	1.07026e-15
5/Spermatocyte	FBgn0035316	0.897646	4.91297e-16	1.12448e-15
5/Spermatocyte	FBgn0039077	0.850074	5.11586e-16	1.17024e-15
5/Spermatocyte	FBgn0036089	0.754075	5.43993e-16	1.24246e-15
5/Spermatocyte	FBgn0039504	1.09367	5.6559e-16	1.29104e-15
5/Spermatocyte	FBgn0036484	0.769992	6.40414e-16	1.46015e-15
5/Spermatocyte	FBgn0250823	0.407078	6.39128e-16	1.4575e-15
5/Spermatocyte	FBgn0266097	0.901945	7.12593e-16	1.62347e-15
5/Spermatocyte	FBgn0025612	0.901802	7.24155e-16	1.64886e-15
5/Spermatocyte	FBgn0037402	0.844221	7.20641e-16	1.64118e-15
5/Spermatocyte	FBgn0028900	0.907522	7.53072e-16	1.71372e-15
5/Spermatocyte	FBgn0052639	0.893171	7.58467e-16	1.725e-15
5/Spermatocyte	FBgn0267326	0.890113	7.5754e-16	1.72323e-15
5/Spermatocyte	FBgn0030015	0.864074	7.6502e-16	1.73957e-15
5/Spermatocyte	FBgn0034791	0.532173	7.56889e-16	1.72208e-15
5/Spermatocyte	FBgn0031082	0.917411	8.07567e-16	1.83562e-15
5/Spermatocyte	FBgn0029552	1.00683	8.60773e-16	1.95581e-15
5/Spermatocyte	FBgn0034242	0.4976	8.75084e-16	1.98794e-15
5/Spermatocyte	FBgn0032313	0.808157	9.70543e-16	2.20143e-15
5/Spermatocyte	FBgn0051465	0.960607	9.92595e-16	2.25059e-15
5/Spermatocyte	FBgn0052650	0.936047	1.01966e-15	2.31151e-15
5/Spermatocyte	FBgn0039226	0.883899	1.08503e-15	2.45876e-15
5/Spermatocyte	FBgn0004882	0.750763	1.09851e-15	2.48837e-15
5/Spermatocyte	FBgn0025616	1.15332	1.13481e-15	2.56962e-15
5/Spermatocyte	FBgn0264848	0.566018	1.12802e-15	2.55471e-15
5/Spermatocyte	FBgn0029603	0.925937	1.23831e-15	2.80129e-15
5/Spermatocyte	FBgn0032365	0.880539	1.31918e-15	2.98027e-15
5/Spermatocyte	FBgn0002023	1.08361	1.34945e-15	3.0475e-15
5/Spermatocyte	FBgn0034684	0.938409	1.39714e-15	3.154e-15
5/Spermatocyte	FBgn0032972	0.787504	1.40263e-15	3.16578e-15
5/Spermatocyte	FBgn0051848	0.757457	1.63685e-15	3.68533e-15
5/Spermatocyte	FBgn0034251	0.918012	1.71614e-15	3.86018e-15
5/Spermatocyte	FBgn0032431	0.755543	1.84085e-15	4.13912e-15
5/Spermatocyte	FBgn0038445	0.814612	1.85923e-15	4.17887e-15
5/Spermatocyte	FBgn0038565	0.89387	1.94343e-15	4.36481e-15
5/Spermatocyte	FBgn0029877	0.803633	2.01054e-15	4.51468e-15
5/Spermatocyte	FBgn0263027	1.03635	2.12089e-15	4.76066e-15
5/Spermatocyte	FBgn0051627	0.876292	2.21219e-15	4.9628e-15
5/Spermatocyte	FBgn0264510	0.892127	2.21418e-15	4.96633e-15
5/Spermatocyte	FBgn0052846	0.739049	2.43287e-15	5.45065e-15
5/Spermatocyte	FBgn0262996	1.01554	2.64687e-15	5.92117e-15
5/Spermatocyte	FBgn0036751	0.979494	2.83934e-15	6.34457e-15
5/Spermatocyte	FBgn0038515	0.581245	3.0971e-15	6.91792e-15
5/Spermatocyte	FBgn0051679	0.88707	3.18555e-15	7.11415e-15
5/Spermatocyte	FBgn0052459	1.05658	3.24135e-15	7.23742e-15
5/Spermatocyte	FBgn0039788	0.747037	3.29579e-15	7.35619e-15
5/Spermatocyte	FBgn0052582	0.801727	3.55877e-15	7.93423e-15
5/Spermatocyte	FBgn0040356	1.05588	3.62677e-15	8.0843e-15
5/Spermatocyte	FBgn0033031	0.861175	4.22575e-15	9.41063e-15
5/Spermatocyte	FBgn0028579	0.760659	4.30226e-15	9.57922e-15
5/Spermatocyte	FBgn0034126	0.916254	4.94529e-15	1.10007e-14
5/Spermatocyte	FBgn0002842	0.815348	5.01963e-15	1.11618e-14
5/Spermatocyte	FBgn0265068	1.12195	5.16676e-15	1.14868e-14
5/Spermatocyte	FBgn0053516	0.918193	5.36513e-15	1.19256e-14
5/Spermatocyte	FBgn0052119	0.873795	5.43098e-15	1.20697e-14
5/Spermatocyte	FBgn0030577	1.02108	6.10684e-15	1.35489e-14
5/Spermatocyte	FBgn0030058	0.818575	6.06378e-15	1.34559e-14
5/Spermatocyte	FBgn0036354	0.726105	6.13165e-15	1.36014e-14
5/Spermatocyte	FBgn0000274	0.763949	6.21845e-15	1.37888e-14
5/Spermatocyte	FBgn0050099	0.882471	6.39815e-15	1.41794e-14
5/Spermatocyte	FBgn0036218	0.797105	6.53429e-15	1.4473e-14
5/Spermatocyte	FBgn0031498	0.730148	6.76523e-15	1.4968e-14
5/Spermatocyte	FBgn0035708	0.956	7.53097e-15	1.66526e-14
5/Spermatocyte	FBgn0085298	1.01699	8.47412e-15	1.87207e-14
5/Spermatocyte	FBgn0052181	0.916484	8.66003e-15	1.91242e-14
5/Spermatocyte	FBgn0039856	1.00471	8.95236e-15	1.97551e-14
5/Spermatocyte	FBgn0039421	0.866245	8.89428e-15	1.96379e-14
5/Spermatocyte	FBgn0250835	0.91157	1.20669e-14	2.65637e-14
5/Spermatocyte	FBgn0036652	0.908186	1.31206e-14	2.88673e-14
5/Spermatocyte	FBgn0011327	0.461843	1.39001e-14	3.05653e-14
5/Spermatocyte	FBgn0037385	0.974963	1.55614e-14	3.4193e-14
5/Spermatocyte	FBgn0087002	0.83311	1.57583e-14	3.46193e-14
5/Spermatocyte	FBgn0262098	0.824267	1.58738e-14	3.48665e-14
5/Spermatocyte	FBgn0015574	0.868091	1.63627e-14	3.59272e-14
5/Spermatocyte	FBgn0266730	1.14383	1.67012e-14	3.66501e-14
5/Spermatocyte	FBgn0032857	0.859517	1.68423e-14	3.69392e-14
5/Spermatocyte	FBgn0028561	0.984441	1.6999e-14	3.7276e-14
5/Spermatocyte	FBgn0262570	0.912856	1.80199e-14	3.94855e-14
5/Spermatocyte	FBgn0267468	0.964588	1.9802e-14	4.33584e-14
5/Spermatocyte	FBgn0039503	0.916587	2.13762e-14	4.67881e-14
5/Spermatocyte	FBgn0033258	0.683957	2.17827e-14	4.76602e-14
5/Spermatocyte	FBgn0001216	1.00099	2.28381e-14	4.99051e-14
5/Spermatocyte	FBgn0085461	0.799156	2.26009e-14	4.93958e-14
5/Spermatocyte	FBgn0261523	0.944422	2.74864e-14	5.9941e-14
5/Spermatocyte	FBgn0262647	0.753366	2.93035e-14	6.38566e-14
5/Spermatocyte	FBgn0267588	0.90101	3.10855e-14	6.76902e-14
5/Spermatocyte	FBgn0085462	0.764303	3.10751e-14	6.768e-14
5/Spermatocyte	FBgn0037915	0.878742	3.1646e-14	6.88981e-14
5/Spermatocyte	FBgn0033952	0.821977	3.22345e-14	7.01665e-14
5/Spermatocyte	FBgn0259710	0.92387	3.29992e-14	7.17784e-14
5/Spermatocyte	FBgn0034898	0.865446	3.32693e-14	7.23525e-14
5/Spermatocyte	FBgn0036784	0.921635	3.34587e-14	7.27379e-14
5/Spermatocyte	FBgn0036439	0.944948	3.41403e-14	7.41926e-14
5/Spermatocyte	FBgn0036807	0.905281	3.49134e-14	7.58587e-14
5/Spermatocyte	FBgn0037456	0.893798	3.52037e-14	7.64755e-14
5/Spermatocyte	FBgn0031345	0.875902	3.61155e-14	7.84133e-14
5/Spermatocyte	FBgn0263992	0.88479	3.61736e-14	7.85249e-14
5/Spermatocyte	FBgn0051327	0.806517	3.78275e-14	8.20853e-14
5/Spermatocyte	FBgn0033669	0.498163	4.08547e-14	8.85248e-14
5/Spermatocyte	FBgn0052238	0.868364	4.60208e-14	9.95915e-14
5/Spermatocyte	FBgn0263334	1.0274	5.00644e-14	1.08224e-13
5/Spermatocyte	FBgn0038158	0.793042	4.98502e-14	1.0778e-13
5/Spermatocyte	FBgn0262988	1.06236	5.50332e-14	1.18878e-13
5/Spermatocyte	FBgn0028857	0.747676	5.42233e-14	1.17171e-13
5/Spermatocyte	FBgn0032522	0.972092	5.51102e-14	1.19023e-13
5/Spermatocyte	FBgn0064912	0.845211	5.58188e-14	1.20531e-13
5/Spermatocyte	FBgn0262592	0.817802	6.0491e-14	1.30478e-13
5/Spermatocyte	FBgn0035567	0.913967	6.20796e-14	1.3388e-13
5/Spermatocyte	FBgn0031850	1.04931	6.65099e-14	1.43304e-13
5/Spermatocyte	FBgn0035151	0.773213	6.85923e-14	1.47737e-13
5/Spermatocyte	FBgn0038922	0.471998	7.41303e-14	1.5955e-13
5/Spermatocyte	FBgn0037170	0.951285	8.19588e-14	1.76232e-13
5/Spermatocyte	FBgn0053191	0.8965	8.19707e-14	1.76232e-13
5/Spermatocyte	FBgn0030721	0.998087	8.42552e-14	1.81046e-13
5/Spermatocyte	FBgn0034206	0.848529	8.37795e-14	1.80056e-13
5/Spermatocyte	FBgn0051533	0.947554	8.47834e-14	1.82148e-13
5/Spermatocyte	FBgn0039518	0.820963	8.53213e-14	1.8327e-13
5/Spermatocyte	FBgn0067861	0.892141	8.92499e-14	1.91674e-13
5/Spermatocyte	FBgn0042711	0.93406	1.01995e-13	2.18572e-13
5/Spermatocyte	FBgn0051867	0.946454	1.02594e-13	2.19816e-13
5/Spermatocyte	FBgn0032424	0.992411	1.02886e-13	2.20362e-13
5/Spermatocyte	FBgn0037060	0.915716	1.04285e-13	2.23317e-13
5/Spermatocyte	FBgn0085198	0.932046	1.08475e-13	2.32164e-13
5/Spermatocyte	FBgn0033706	0.866905	1.09576e-13	2.34479e-13
5/Spermatocyte	FBgn0034459	0.878677	1.16433e-13	2.48927e-13
5/Spermatocyte	FBgn0036214	0.788036	1.18576e-13	2.53372e-13
5/Spermatocyte	FBgn0032447	0.914882	1.34512e-13	2.87114e-13
5/Spermatocyte	FBgn0030722	0.744415	1.39602e-13	2.97656e-13
5/Spermatocyte	FBgn0035924	0.84101	1.48356e-13	3.16096e-13
5/Spermatocyte	FBgn0036497	0.800842	1.51685e-13	3.22955e-13
5/Spermatocyte	FBgn0025378	0.937334	1.59546e-13	3.3945e-13
5/Spermatocyte	FBgn0262604	0.905905	1.66148e-13	3.53117e-13
5/Spermatocyte	FBgn0032878	0.887187	1.67258e-13	3.55411e-13
5/Spermatocyte	FBgn0037320	0.931753	1.6774e-13	3.5631e-13
5/Spermatocyte	FBgn0039773	0.740935	1.67547e-13	3.55962e-13
5/Spermatocyte	FBgn0265039	0.873354	1.71576e-13	3.64328e-13
5/Spermatocyte	FBgn0260459	0.829631	1.81792e-13	3.85605e-13
5/Spermatocyte	FBgn0022382	0.798817	1.89691e-13	4.02288e-13
5/Spermatocyte	FBgn0039425	0.978177	2.01187e-13	4.2644e-13
5/Spermatocyte	FBgn0262681	0.796851	2.05128e-13	4.34483e-13
5/Spermatocyte	FBgn0085479	0.789583	2.13605e-13	4.52034e-13
5/Spermatocyte	FBgn0003475	0.746492	2.15804e-13	4.56608e-13
5/Spermatocyte	FBgn0029661	0.796745	2.54001e-13	5.36374e-13
5/Spermatocyte	FBgn0260776	0.851617	2.56296e-13	5.41029e-13
5/Spermatocyte	FBgn0264310	0.701313	2.56074e-13	5.40656e-13
5/Spermatocyte	FBgn0034383	0.850229	2.79454e-13	5.89495e-13
5/Spermatocyte	FBgn0030195	0.90106	2.90804e-13	6.13329e-13
5/Spermatocyte	FBgn0050404	0.558608	2.91144e-13	6.13937e-13
5/Spermatocyte	FBgn0264468	0.764801	3.10269e-13	6.53568e-13
5/Spermatocyte	FBgn0040038	0.897779	3.23444e-13	6.81081e-13
5/Spermatocyte	FBgn0051601	0.794897	3.41083e-13	7.17968e-13
5/Spermatocyte	FBgn0037827	0.822545	3.43977e-13	7.23932e-13
5/Spermatocyte	FBgn0264570	0.896813	3.90288e-13	8.2096e-13
5/Spermatocyte	FBgn0025642	0.900756	4.05799e-13	8.53134e-13
5/Spermatocyte	FBgn0030663	1.0562	4.43142e-13	9.30983e-13
5/Spermatocyte	FBgn0286051	0.632809	4.3969e-13	9.24057e-13
5/Spermatocyte	FBgn0262991	0.900393	4.80701e-13	1.00864e-12
5/Spermatocyte	FBgn0033190	0.830361	5.05056e-13	1.05862e-12
5/Spermatocyte	FBgn0050178	0.693041	5.0121e-13	1.05093e-12
5/Spermatocyte	FBgn0036008	0.488	5.13463e-13	1.07586e-12
5/Spermatocyte	FBgn0052319	0.897962	5.5038e-13	1.15281e-12
5/Spermatocyte	FBgn0035542	0.694298	5.5803e-13	1.16821e-12
5/Spermatocyte	FBgn0039552	0.986364	5.67148e-13	1.18688e-12
5/Spermatocyte	FBgn0038088	0.625888	5.57982e-13	1.16821e-12
5/Spermatocyte	FBgn0032968	0.769217	5.85126e-13	1.22407e-12
5/Spermatocyte	FBgn0053666	0.932905	6.0874e-13	1.27258e-12
5/Spermatocyte	FBgn0030764	0.930572	6.45561e-13	1.3483e-12
5/Spermatocyte	FBgn0031882	0.801426	7.05125e-13	1.47148e-12
5/Spermatocyte	FBgn0061196	0.881715	7.23633e-13	1.50984e-12
5/Spermatocyte	FBgn0005778	0.808098	7.30778e-13	1.52421e-12
5/Spermatocyte	FBgn0040648	0.80437	8.76623e-13	1.82552e-12
5/Spermatocyte	FBgn0031364	0.879624	9.31559e-13	1.93788e-12
5/Spermatocyte	FBgn0036808	0.966752	9.46911e-13	1.96912e-12
5/Spermatocyte	FBgn0267710	0.88441	9.66075e-13	2.00824e-12
5/Spermatocyte	FBgn0014395	0.829955	9.66229e-13	2.00824e-12
5/Spermatocyte	FBgn0032397	0.693156	1.01551e-12	2.10918e-12
5/Spermatocyte	FBgn0262817	0.900531	1.02093e-12	2.12008e-12
5/Spermatocyte	FBgn0036180	0.547841	1.08781e-12	2.25738e-12
5/Spermatocyte	FBgn0037942	0.588945	1.15117e-12	2.38804e-12
5/Spermatocyte	FBgn0031134	0.779174	1.20708e-12	2.50358e-12
5/Spermatocyte	FBgn0038488	0.705511	1.22168e-12	2.53253e-12
5/Spermatocyte	FBgn0033056	0.8112	1.29826e-12	2.68799e-12
5/Spermatocyte	FBgn0028572	0.904021	1.32197e-12	2.73613e-12
5/Spermatocyte	FBgn0032193	0.707609	1.49828e-12	3.09672e-12
5/Spermatocyte	FBgn0029724	0.798372	1.54411e-12	3.19034e-12
5/Spermatocyte	FBgn0029722	1.06524	1.56919e-12	3.24045e-12
5/Spermatocyte	FBgn0040524	0.709319	1.54803e-12	3.19787e-12
5/Spermatocyte	FBgn0052117	0.774641	1.56703e-12	3.23657e-12
5/Spermatocyte	FBgn0032851	0.92025	1.62003e-12	3.34313e-12
5/Spermatocyte	FBgn0039850	0.738487	1.65279e-12	3.40894e-12
5/Spermatocyte	FBgn0050161	0.663249	1.66397e-12	3.43142e-12
5/Spermatocyte	FBgn0262690	0.755165	1.70394e-12	3.51201e-12
5/Spermatocyte	FBgn0031045	0.945286	1.75678e-12	3.61965e-12
5/Spermatocyte	FBgn0262482	0.673046	1.8579e-12	3.82535e-12
5/Spermatocyte	FBgn0039413	0.809855	1.87794e-12	3.86595e-12
5/Spermatocyte	FBgn0039855	0.889775	1.89896e-12	3.90786e-12
5/Spermatocyte	FBgn0032039	0.833975	1.98014e-12	4.07352e-12
5/Spermatocyte	FBgn0038567	0.742149	2.01808e-12	4.14868e-12
5/Spermatocyte	FBgn0039810	0.999143	2.05392e-12	4.2209e-12
5/Spermatocyte	FBgn0263000	0.860401	2.09155e-12	4.29675e-12
5/Spermatocyte	FBgn0265629	1.20829	2.36698e-12	4.85584e-12
5/Spermatocyte	FBgn0027376	0.792636	2.45665e-12	5.03806e-12
5/Spermatocyte	FBgn0029729	0.902922	2.53198e-12	5.19165e-12
5/Spermatocyte	FBgn0052703	0.851631	2.6214e-12	5.37221e-12
5/Spermatocyte	FBgn0260967	0.828537	2.62766e-12	5.38413e-12
5/Spermatocyte	FBgn0029989	0.993496	2.66488e-12	5.45849e-12
5/Spermatocyte	FBgn0034506	0.842239	2.66729e-12	5.4625e-12
5/Spermatocyte	FBgn0034827	0.684178	2.73888e-12	5.60523e-12
5/Spermatocyte	FBgn0028569	0.623162	2.74088e-12	5.60836e-12
5/Spermatocyte	FBgn0051467	0.985632	2.83721e-12	5.80248e-12
5/Spermatocyte	FBgn0031858	0.711655	3.01434e-12	6.16154e-12
5/Spermatocyte	FBgn0036687	0.663907	3.00929e-12	6.15227e-12
5/Spermatocyte	FBgn0031546	0.80503	3.13293e-12	6.40065e-12
5/Spermatocyte	FBgn0031483	0.624054	3.30722e-12	6.75092e-12
5/Spermatocyte	FBgn0266769	1.02751	3.40376e-12	6.94679e-12
5/Spermatocyte	FBgn0039246	0.925832	3.72432e-12	7.59058e-12
5/Spermatocyte	FBgn0038960	0.911848	3.83132e-12	7.80598e-12
5/Spermatocyte	FBgn0265892	1.07505	4.02894e-12	8.20297e-12
5/Spermatocyte	FBgn0051874	0.903734	4.35898e-12	8.8628e-12
5/Spermatocyte	FBgn0040391	0.847098	4.38485e-12	8.91386e-12
5/Spermatocyte	FBgn0053225	0.843645	4.56024e-12	9.2609e-12
5/Spermatocyte	FBgn0266371	0.931596	4.58068e-12	9.30082e-12
5/Spermatocyte	FBgn0053222	0.998842	4.91956e-12	9.98546e-12
5/Spermatocyte	FBgn0033248	0.760162	4.90415e-12	9.9559e-12
5/Spermatocyte	FBgn0052391	0.909355	5.21984e-12	1.05913e-11
5/Spermatocyte	FBgn0261996	0.877171	5.31758e-12	1.0786e-11
5/Spermatocyte	FBgn0037547	0.755759	5.52932e-12	1.12078e-11
5/Spermatocyte	FBgn0039491	0.856975	5.69256e-12	1.15367e-11
5/Spermatocyte	FBgn0040028	0.860052	5.85849e-12	1.18669e-11
5/Spermatocyte	FBgn0052487	0.775963	5.86221e-12	1.18724e-11
5/Spermatocyte	FBgn0265106	0.857395	5.95981e-12	1.2066e-11
5/Spermatocyte	FBgn0040508	0.924916	6.14469e-12	1.24318e-11
5/Spermatocyte	FBgn0085454	0.826871	6.19394e-12	1.25272e-11
5/Spermatocyte	FBgn0267213	0.814657	6.53666e-12	1.32113e-11
5/Spermatocyte	FBgn0265591	1.00443	6.64432e-12	1.34243e-11
5/Spermatocyte	FBgn0262989	0.969347	7.22156e-12	1.45856e-11
5/Spermatocyte	FBgn0051773	0.849026	7.29476e-12	1.4731e-11
5/Spermatocyte	FBgn0261846	0.830931	7.74782e-12	1.56352e-11
5/Spermatocyte	FBgn0265834	0.693801	7.71995e-12	1.55816e-11
5/Spermatocyte	FBgn0264460	1.08794	7.91849e-12	1.59715e-11
5/Spermatocyte	FBgn0261807	0.806369	7.85779e-12	1.58518e-11
5/Spermatocyte	FBgn0260756	0.688838	8.0945e-12	1.63238e-11
5/Spermatocyte	FBgn0016974	0.908716	8.17205e-12	1.64717e-11
5/Spermatocyte	FBgn0037643	0.402016	8.25839e-12	1.66401e-11
5/Spermatocyte	FBgn0033673	0.744306	8.60261e-12	1.73308e-11
5/Spermatocyte	FBgn0039212	0.641807	8.65271e-12	1.74287e-11
5/Spermatocyte	FBgn0263496	0.887183	8.728e-12	1.75774e-11
5/Spermatocyte	FBgn0035657	0.935705	9.2194e-12	1.85607e-11
5/Spermatocyte	FBgn0052110	1.00711	9.39027e-12	1.88951e-11
5/Spermatocyte	FBgn0260452	0.777032	1.05027e-11	2.11228e-11
5/Spermatocyte	FBgn0032109	0.712078	1.14123e-11	2.29288e-11
5/Spermatocyte	FBgn0036222	0.934327	1.15661e-11	2.32301e-11
5/Spermatocyte	FBgn0031986	0.8368	1.17823e-11	2.36603e-11
5/Spermatocyte	FBgn0265065	0.981127	1.26096e-11	2.53001e-11
5/Spermatocyte	FBgn0030078	0.750081	1.26219e-11	2.53206e-11
5/Spermatocyte	FBgn0002863	0.875421	1.2849e-11	2.57717e-11
5/Spermatocyte	FBgn0033278	0.860847	1.47615e-11	2.95528e-11
5/Spermatocyte	FBgn0264473	0.714479	1.58696e-11	3.1766e-11
5/Spermatocyte	FBgn0259198	0.950235	1.69689e-11	3.39492e-11
5/Spermatocyte	FBgn0031753	0.774816	1.89513e-11	3.78579e-11
5/Spermatocyte	FBgn0039331	0.680816	1.89068e-11	3.77753e-11
5/Spermatocyte	FBgn0050398	0.916827	2.03657e-11	4.06425e-11
5/Spermatocyte	FBgn0263088	1.02656	2.12224e-11	4.23308e-11
5/Spermatocyte	FBgn0033499	0.953491	2.19527e-11	4.37653e-11
5/Spermatocyte	FBgn0265613	1.0366	2.2265e-11	4.436e-11
5/Spermatocyte	TRANSPAC	0.672427	2.22597e-11	4.436e-11
5/Spermatocyte	FBgn0036125	0.74004	2.32306e-11	4.62354e-11
5/Spermatocyte	FBgn0035999	0.646489	2.33041e-11	4.63738e-11
5/Spermatocyte	FBgn0267412	1.02472	2.48229e-11	4.93714e-11
5/Spermatocyte	FBgn0050391	0.847797	2.54358e-11	5.05564e-11
5/Spermatocyte	FBgn0000147	0.668261	2.54827e-11	5.06413e-11
5/Spermatocyte	FBgn0086681	0.851308	2.72442e-11	5.40875e-11
5/Spermatocyte	FBgn0030625	0.709	2.73929e-11	5.43736e-11
5/Spermatocyte	FBgn0036160	0.742896	2.77037e-11	5.49812e-11
5/Spermatocyte	FBgn0032276	0.69761	2.77213e-11	5.50071e-11
5/Spermatocyte	FBgn0267972	0.456549	3.01372e-11	5.97011e-11
5/Spermatocyte	FBgn0029702	0.808041	3.1466e-11	6.22814e-11
5/Spermatocyte	FBgn0267546	0.981586	3.2176e-11	6.36656e-11
5/Spermatocyte	FBgn0261806	0.67256	3.29898e-11	6.52433e-11
5/Spermatocyte	FBgn0030104	1.03699	3.38127e-11	6.68483e-11
5/Spermatocyte	FBgn0260869	0.920775	3.42181e-11	6.76273e-11
5/Spermatocyte	FBgn0026371	0.750102	3.45851e-11	6.83186e-11
5/Spermatocyte	FBgn0051860	0.937727	3.70392e-11	7.30934e-11
5/Spermatocyte	FBgn0036329	0.851457	3.71358e-11	7.32718e-11
5/Spermatocyte	FBgn0085329	0.636467	3.69905e-11	7.30094e-11
5/Spermatocyte	FBgn0035989	0.54261	3.93049e-11	7.7513e-11
5/Spermatocyte	FBgn0039395	0.8505	4.00744e-11	7.89911e-11
5/Spermatocyte	FBgn0002036	0.681475	4.1265e-11	8.12975e-11
5/Spermatocyte	FBgn0042131	0.818593	4.5148e-11	8.88442e-11
5/Spermatocyte	FBgn0030525	1.20636	4.6361e-11	9.12162e-11
5/Spermatocyte	FBgn0043900	0.661635	4.74405e-11	9.32781e-11
5/Spermatocyte	FBgn0262616	0.800721	5.10332e-11	1.00259e-10
5/Spermatocyte	FBgn0036469	0.892402	5.12115e-11	1.00593e-10
5/Spermatocyte	FBgn0030661	0.836873	5.44392e-11	1.06844e-10
5/Spermatocyte	FBgn0037365	0.858598	5.46855e-11	1.0731e-10
5/Spermatocyte	FBgn0266579	0.90145	5.49959e-11	1.07901e-10
5/Spermatocyte	FBgn0028887	0.77956	5.5992e-11	1.09801e-10
5/Spermatocyte	FBgn0263385	0.765947	5.69713e-11	1.11666e-10
5/Spermatocyte	FBgn0265271	0.773172	5.7015e-11	1.11734e-10
5/Spermatocyte	FBgn0032229	0.37182	5.81628e-11	1.13945e-10
5/Spermatocyte	Mariner2_DM	0.794208	6.51265e-11	1.27441e-10
5/Spermatocyte	FBgn0264368	0.922341	6.8793e-11	1.34571e-10
5/Spermatocyte	FBgn0032065	0.868778	6.89178e-11	1.34793e-10
5/Spermatocyte	FBgn0037502	0.795646	6.90933e-11	1.35092e-10
5/Spermatocyte	FBgn0030296	1.06869	7.06985e-11	1.38207e-10
5/Spermatocyte	FBgn0054025	0.823269	7.82835e-11	1.52859e-10
5/Spermatocyte	FBgn0262513	0.85299	8.85504e-11	1.72651e-10
5/Spermatocyte	FBgn0262566	0.774883	9.13743e-11	1.78098e-10
5/Spermatocyte	FBgn0052485	0.729478	9.54669e-11	1.85922e-10
5/Spermatocyte	FBgn0050334	0.80349	9.77127e-11	1.90234e-10
5/Spermatocyte	FBgn0267777	0.871846	9.9186e-11	1.9307e-10
5/Spermatocyte	FBgn0033177	0.743647	1.06158e-10	2.0654e-10
5/Spermatocyte	FBgn0265067	0.831033	1.11411e-10	2.1669e-10
5/Spermatocyte	FBgn0051933	1.01437	1.20839e-10	2.34719e-10
5/Spermatocyte	FBgn0029753	0.832272	1.41004e-10	2.7353e-10
5/Spermatocyte	FBgn0264993	0.866638	1.42564e-10	2.7651e-10
5/Spermatocyte	FBgn0037512	0.767777	1.47542e-10	2.85979e-10
5/Spermatocyte	FBgn0262898	0.959055	1.51727e-10	2.93898e-10
5/Spermatocyte	FBgn0053773	0.805598	1.63204e-10	3.1582e-10
5/Spermatocyte	FBgn0037307	0.662855	1.63893e-10	3.17102e-10
5/Spermatocyte	FBgn0263774	1.00174	1.70641e-10	3.29889e-10
5/Spermatocyte	FBgn0260718	1.17299	2.15338e-10	4.14947e-10
5/Spermatocyte	FBgn0265382	1.23023	2.33989e-10	4.50449e-10
5/Spermatocyte	FBgn0036654	0.749719	2.31991e-10	4.46675e-10
5/Spermatocyte	FBgn0264601	1.0438	2.37757e-10	4.5748e-10
5/Spermatocyte	FBgn0033397	1.05682	2.5314e-10	4.86527e-10
5/Spermatocyte	FBgn0029856	0.840097	2.78247e-10	5.34436e-10
5/Spermatocyte	FBgn0037654	0.889258	2.84767e-10	5.46782e-10
5/Spermatocyte	FBgn0033794	0.862275	2.87031e-10	5.50951e-10
5/Spermatocyte	FBgn0035238	0.622324	2.88394e-10	5.53479e-10
5/Spermatocyte	FBgn0031721	0.800685	3.02551e-10	5.8046e-10
5/Spermatocyte	FBgn0031208	0.803409	3.13118e-10	5.99958e-10
5/Spermatocyte	FBgn0037239	0.620498	3.16769e-10	6.06758e-10
5/Spermatocyte	FBgn0031132	0.740667	3.30983e-10	6.33677e-10
5/Spermatocyte	FBgn0029964	0.764463	3.34884e-10	6.40939e-10
5/Spermatocyte	FBgn0038626	0.827251	3.48871e-10	6.67386e-10
5/Spermatocyte	FBgn0034834	0.761506	3.69294e-10	7.05773e-10
5/Spermatocyte	FBgn0032515	0.628223	3.68537e-10	7.04439e-10
5/Spermatocyte	FBgn0037284	0.927686	3.761e-10	7.18548e-10
5/Spermatocyte	FBgn0038915	0.758504	3.79639e-10	7.25192e-10
5/Spermatocyte	FBgn0038266	1.00533	3.89318e-10	7.43442e-10
5/Spermatocyte	FBgn0030116	0.777322	3.92277e-10	7.48853e-10
5/Spermatocyte	FBgn0053318	0.702721	4.14103e-10	7.9001e-10
5/Spermatocyte	FBgn0053278	0.738066	4.21417e-10	8.03704e-10
5/Spermatocyte	FBgn0014877	0.420117	4.27851e-10	8.15583e-10
5/Spermatocyte	FBgn0038321	0.725017	4.41852e-10	8.42002e-10
5/Spermatocyte	FBgn0052670	0.950655	4.63921e-10	8.83347e-10
5/Spermatocyte	FBgn0265585	1.08104	4.87859e-10	9.2848e-10
5/Spermatocyte	FBgn0033770	0.512096	4.84171e-10	9.2161e-10
5/Spermatocyte	FBgn0037378	0.374579	5.11125e-10	9.72137e-10
5/Spermatocyte	FBgn0032973	0.812507	5.1813e-10	9.85301e-10
5/Spermatocyte	FBgn0030014	0.917583	5.24398e-10	9.96901e-10
5/Spermatocyte	FBgn0264980	0.806036	5.23794e-10	9.95913e-10
5/Spermatocyte	FBgn0039370	0.829103	5.5972e-10	1.06337e-09
5/Spermatocyte	FBgn0035856	0.969023	5.67883e-10	1.07867e-09
5/Spermatocyte	FBgn0030033	0.939445	5.67953e-10	1.07867e-09
5/Spermatocyte	FBgn0265201	0.540398	5.74775e-10	1.09145e-09
5/Spermatocyte	FBgn0264263	0.866581	6.31918e-10	1.19785e-09
5/Spermatocyte	FBgn0038269	0.588687	6.77685e-10	1.28276e-09
5/Spermatocyte	FBgn0038332	0.68056	7.16071e-10	1.35348e-09
5/Spermatocyte	FBgn0034999	0.826883	7.24266e-10	1.36831e-09
5/Spermatocyte	FBgn0266817	0.813602	7.37229e-10	1.39214e-09
5/Spermatocyte	FBgn0036353	0.463346	7.47458e-10	1.41123e-09
5/Spermatocyte	G4_DM	0.625438	7.64807e-10	1.44307e-09
5/Spermatocyte	FBgn0267422	0.762076	7.80316e-10	1.47163e-09
5/Spermatocyte	FBgn0031164	0.710567	7.87742e-10	1.48516e-09
5/Spermatocyte	FBgn0052461	0.682358	8.04237e-10	1.51554e-09
5/Spermatocyte	FBgn0265512	0.650907	8.12305e-10	1.53026e-09
5/Spermatocyte	FBgn0038589	0.777985	8.35325e-10	1.57313e-09
5/Spermatocyte	FBgn0027513	0.762781	8.54971e-10	1.60936e-09
5/Spermatocyte	FBgn0040333	0.911206	9.21066e-10	1.73267e-09
5/Spermatocyte	FBgn0037147	0.89769	9.71283e-10	1.82569e-09
5/Spermatocyte	FBgn0003140	0.695133	9.86934e-10	1.85423e-09
5/Spermatocyte	FBgn0261586	0.776109	9.92321e-10	1.86406e-09
5/Spermatocyte	FBgn0262364	0.820775	1.03948e-09	1.95172e-09
5/Spermatocyte	FBgn0039235	0.64181	1.05e-09	1.97085e-09
5/Spermatocyte	FBgn0026619	0.777598	1.06983e-09	2.0068e-09
5/Spermatocyte	FBgn0042179	0.714669	1.06825e-09	2.00416e-09
5/Spermatocyte	FBgn0263582	1.37527	1.11939e-09	2.09712e-09
5/Spermatocyte	FBgn0085318	0.691768	1.11094e-09	2.08193e-09
5/Spermatocyte	FBgn0052219	0.650852	1.11732e-09	2.09356e-09
5/Spermatocyte	FBgn0265105	0.94715	1.13132e-09	2.11914e-09
5/Spermatocyte	FBgn0030898	1.06133	1.15135e-09	2.15631e-09
5/Spermatocyte	FBgn0034774	0.736353	1.15668e-09	2.16594e-09
5/Spermatocyte	FBgn0033574	0.742642	1.19127e-09	2.23037e-09
5/Spermatocyte	FBgn0038686	0.549724	1.19309e-09	2.23343e-09
5/Spermatocyte	FBgn0016970	0.544771	1.23854e-09	2.31814e-09
5/Spermatocyte	FBgn0052686	0.972932	1.25844e-09	2.35389e-09
5/Spermatocyte	FBgn0037710	0.44279	1.24816e-09	2.33541e-09
5/Spermatocyte	FBgn0263332	0.908759	1.28188e-09	2.39736e-09
5/Spermatocyte	FBgn0266957	0.69546	1.7872e-09	3.32983e-09
5/Spermatocyte	FBgn0265148	1.10094	1.84774e-09	3.43938e-09
5/Spermatocyte	FBgn0035608	0.390051	1.91112e-09	3.55568e-09
5/Spermatocyte	FBgn0052252	0.756167	1.95262e-09	3.63005e-09
5/Spermatocyte	FBgn0029747	0.919446	1.97185e-09	3.66466e-09
5/Spermatocyte	FBgn0031388	0.599611	1.96344e-09	3.6496e-09
5/Spermatocyte	FBgn0259741	0.822183	2.10644e-09	3.9105e-09
5/Spermatocyte	FBgn0029703	0.885461	2.11189e-09	3.92001e-09
5/Spermatocyte	FBgn0036059	0.502505	2.11802e-09	3.93077e-09
5/Spermatocyte	FBgn0051851	0.736771	2.15222e-09	3.993e-09
5/Spermatocyte	FBgn0034205	0.772297	2.31898e-09	4.29969e-09
5/Spermatocyte	FBgn0053061	0.795725	2.34918e-09	4.35365e-09
5/Spermatocyte	FBgn0033309	0.466899	2.3615e-09	4.37579e-09
5/Spermatocyte	FBgn0266416	0.75359	2.45586e-09	4.54923e-09
5/Spermatocyte	FBgn0039369	0.664967	2.46132e-09	4.55863e-09
5/Spermatocyte	FBgn0035855	0.752275	2.54854e-09	4.71502e-09
5/Spermatocyte	FBgn0267363	0.757791	2.65444e-09	4.90865e-09
5/Spermatocyte	FBgn0031288	0.753579	2.87096e-09	5.30326e-09
5/Spermatocyte	FBgn0030691	0.944357	3.10806e-09	5.73945e-09
5/Spermatocyte	FBgn0035268	0.581881	3.14798e-09	5.81045e-09
5/Spermatocyte	FBgn0267182	1.01037	3.22737e-09	5.95513e-09
5/Spermatocyte	FBgn0283438	0.433366	3.31836e-09	6.11733e-09
5/Spermatocyte	FBgn0261522	0.768798	3.47578e-09	6.40356e-09
5/Spermatocyte	FBgn0053673	0.752409	3.48271e-09	6.41531e-09
5/Spermatocyte	FBgn0039010	0.76972	3.64454e-09	6.70717e-09
5/Spermatocyte	FBgn0062411	0.720197	3.68433e-09	6.77935e-09
5/Spermatocyte	FBgn0261395	0.772496	3.70078e-09	6.80856e-09
5/Spermatocyte	FBgn0034839	0.369966	3.77094e-09	6.93548e-09
5/Spermatocyte	FBgn0039251	0.660195	4.21749e-09	7.74839e-09
5/Spermatocyte	FBgn0053723	0.829893	4.22842e-09	7.76725e-09
5/Spermatocyte	FBgn0265071	0.713043	4.33897e-09	7.9691e-09
5/Spermatocyte	FBgn0058064	0.925707	4.41959e-09	8.1134e-09
5/Spermatocyte	FBgn0031684	0.286633	4.60054e-09	8.44037e-09
5/Spermatocyte	FBgn0052988	0.747038	4.75881e-09	8.7267e-09
5/Spermatocyte	FBgn0263454	0.813222	4.79616e-09	8.79382e-09
5/Spermatocyte	FBgn0267462	0.71373	4.87144e-09	8.93048e-09
5/Spermatocyte	FBgn0053512	0.911013	4.93553e-09	9.04657e-09
5/Spermatocyte	FBgn0030905	0.744037	5.09037e-09	9.32605e-09
5/Spermatocyte	FBgn0031620	0.659943	5.50413e-09	1.00779e-08
5/Spermatocyte	FBgn0286199	0.713987	5.54715e-09	1.01535e-08
5/Spermatocyte	FBgn0266648	0.94201	5.7285e-09	1.04806e-08
5/Spermatocyte	FBgn0038008	0.856878	5.76554e-09	1.05468e-08
5/Spermatocyte	FBgn0029745	0.835555	5.91458e-09	1.08077e-08
5/Spermatocyte	FBgn0034745	0.836793	5.99442e-09	1.09519e-08
5/Spermatocyte	FBgn0034463	0.84349	6.13554e-09	1.12063e-08
5/Spermatocyte	FBgn0030951	0.817758	6.17451e-09	1.1274e-08
5/Spermatocyte	FBgn0267246	0.802645	6.31246e-09	1.15118e-08
5/Spermatocyte	FBgn0267149	0.95182	6.36774e-09	1.16072e-08
5/Spermatocyte	FBgn0261015	0.775278	6.45464e-09	1.17602e-08
5/Spermatocyte	FBgn0085200	0.91862	6.48335e-09	1.18089e-08
5/Spermatocyte	FBgn0051404	0.854238	6.96755e-09	1.26811e-08
5/Spermatocyte	FBgn0053523	0.464643	7.01069e-09	1.27576e-08
5/Spermatocyte	FBgn0032967	0.762387	7.18305e-09	1.30653e-08
5/Spermatocyte	FBgn0051391	0.775693	7.27631e-09	1.32329e-08
5/Spermatocyte	FBgn0024995	1.0366	7.43134e-09	1.35107e-08
5/Spermatocyte	FBgn0035090	0.80487	7.48097e-09	1.35988e-08
5/Spermatocyte	FBgn0032372	0.810315	7.55025e-09	1.37206e-08
5/Spermatocyte	FBgn0037986	0.910746	7.59244e-09	1.37951e-08
5/Spermatocyte	FBgn0030384	1.10583	8.14756e-09	1.47893e-08
5/Spermatocyte	FBgn0036568	0.651369	8.43205e-09	1.52902e-08
5/Spermatocyte	FBgn0085308	0.905967	8.62828e-09	1.56437e-08
5/Spermatocyte	FBgn0036608	0.972523	8.86243e-09	1.60633e-08
5/Spermatocyte	FBgn0037115	0.804355	8.87934e-09	1.60915e-08
5/Spermatocyte	FBgn0265423	0.968012	9.35431e-09	1.69394e-08
5/Spermatocyte	FBgn0004057	0.657651	9.50044e-09	1.71987e-08
5/Spermatocyte	FBgn0032376	0.763356	9.61189e-09	1.73978e-08
5/Spermatocyte	FBgn0030840	0.994092	9.88567e-09	1.78906e-08
5/Spermatocyte	FBgn0042185	0.616479	1.00946e-08	1.82631e-08
5/Spermatocyte	FBgn0265373	0.984903	1.04882e-08	1.89666e-08
5/Spermatocyte	FBgn0262892	0.950341	1.04958e-08	1.89775e-08
5/Spermatocyte	FBgn0039371	0.680558	1.058e-08	1.91269e-08
5/Spermatocyte	FBgn0028952	0.780113	1.07934e-08	1.95096e-08
5/Spermatocyte	FBgn0050429	0.688184	1.08849e-08	1.9669e-08
5/Spermatocyte	FBgn0034091	0.459869	1.09579e-08	1.97949e-08
5/Spermatocyte	FBgn0002673	0.696629	1.10264e-08	1.99126e-08
5/Spermatocyte	FBgn0261706	1.06112	1.13617e-08	2.05025e-08
5/Spermatocyte	FBgn0034869	1.06198	1.15398e-08	2.08145e-08
5/Spermatocyte	FBgn0037376	0.464786	1.15691e-08	2.08641e-08
5/Spermatocyte	FBgn0039110	0.49155	1.15796e-08	2.088e-08
5/Spermatocyte	FBgn0028838	0.817375	1.16751e-08	2.10489e-08
5/Spermatocyte	FBgn0040063	0.559854	1.17372e-08	2.11513e-08
5/Spermatocyte	FBgn0034502	0.860875	1.19042e-08	2.14457e-08
5/Spermatocyte	FBgn0065110	0.894361	1.20603e-08	2.17203e-08
5/Spermatocyte	FBgn0261625	0.690515	1.3036e-08	2.34667e-08
5/Spermatocyte	FBgn0033440	0.695092	1.30409e-08	2.3472e-08
5/Spermatocyte	FBgn0038311	0.756604	1.33332e-08	2.39908e-08
5/Spermatocyte	FBgn0003302	0.58432	1.34047e-08	2.41158e-08
5/Spermatocyte	FBgn0085396	0.809953	1.37455e-08	2.47215e-08
5/Spermatocyte	FBgn0034175	0.674147	1.39461e-08	2.50709e-08
5/Spermatocyte	FBgn0052720	0.818952	1.41903e-08	2.55022e-08
5/Spermatocyte	FBgn0265150	0.977632	1.52189e-08	2.73218e-08
5/Spermatocyte	FBgn0036492	0.707157	1.53842e-08	2.76101e-08
5/Spermatocyte	FBgn0052396	0.716719	1.54224e-08	2.76746e-08
5/Spermatocyte	FBgn0030989	0.893702	1.58189e-08	2.83817e-08
5/Spermatocyte	FBgn0263585	0.648505	1.63354e-08	2.92907e-08
5/Spermatocyte	FBgn0039140	0.51439	1.70814e-08	3.06099e-08
5/Spermatocyte	FBgn0031574	0.792684	1.73685e-08	3.11149e-08
5/Spermatocyte	FBgn0039058	0.801816	1.83782e-08	3.29089e-08
5/Spermatocyte	FBgn0053490	0.788474	1.85514e-08	3.3204e-08
5/Spermatocyte	FBgn0031733	0.785025	1.92105e-08	3.43629e-08
5/Spermatocyte	FBgn0265253	0.741992	1.94731e-08	3.48275e-08
5/Spermatocyte	FBgn0038089	0.640585	2.00442e-08	3.58434e-08
5/Spermatocyte	FBgn0024889	0.57586	2.06398e-08	3.68974e-08
5/Spermatocyte	FBgn0262877	1.01137	2.08765e-08	3.73037e-08
5/Spermatocyte	FBgn0260755	0.607646	2.14599e-08	3.83173e-08
5/Spermatocyte	FBgn0034477	0.698388	2.21221e-08	3.9476e-08
5/Spermatocyte	FBgn0038102	0.848523	2.30881e-08	4.11688e-08
5/Spermatocyte	FBgn0263586	0.995211	2.38567e-08	4.25073e-08
5/Spermatocyte	FBgn0029656	0.791747	2.59615e-08	4.6216e-08
5/Spermatocyte	FBgn0037023	1.07815	2.71507e-08	4.82969e-08
5/Spermatocyte	FBgn0265314	0.793383	2.819e-08	5.01155e-08
5/Spermatocyte	FBgn0036897	0.522604	2.91407e-08	5.17902e-08
5/Spermatocyte	FBgn0035812	0.700313	2.92576e-08	5.19823e-08
5/Spermatocyte	FBgn0262789	1.23444	2.95107e-08	5.24085e-08
5/Spermatocyte	FBgn0050416	0.855041	2.94073e-08	5.22327e-08
5/Spermatocyte	FBgn0037339	0.602181	2.93448e-08	5.21296e-08
5/Spermatocyte	FBgn0085354	0.665839	2.9578e-08	5.25202e-08
5/Spermatocyte	FBgn0264358	0.75474	3.12799e-08	5.55172e-08
5/Spermatocyte	FBgn0035768	0.716714	3.20993e-08	5.69291e-08
5/Spermatocyte	FBgn0263405	0.791178	3.28373e-08	5.82292e-08
5/Spermatocyte	FBgn0029987	0.705411	3.28581e-08	5.82574e-08
5/Spermatocyte	FBgn0260870	0.762918	3.29559e-08	5.8422e-08
5/Spermatocyte	FBgn0032964	0.854654	3.32575e-08	5.89304e-08
5/Spermatocyte	FBgn0031856	0.7618	3.33425e-08	5.90722e-08
5/Spermatocyte	FBgn0265963	0.743829	3.40051e-08	6.02281e-08
5/Spermatocyte	FBgn0029589	0.613065	3.54042e-08	6.26687e-08
5/Spermatocyte	FBgn0052572	0.888083	3.72646e-08	6.59126e-08
5/Spermatocyte	FBgn0263648	0.897908	3.83274e-08	6.77622e-08
5/Spermatocyte	FBgn0034670	0.640217	4.34851e-08	7.66982e-08
5/Spermatocyte	FBgn0053489	0.847123	4.37973e-08	7.72258e-08
5/Spermatocyte	FBgn0028487	0.610549	4.46116e-08	7.86266e-08
5/Spermatocyte	FBgn0263583	0.808027	4.54151e-08	8.00071e-08
5/Spermatocyte	FBgn0051958	0.95647	4.56452e-08	8.03886e-08
5/Spermatocyte	FBgn0265383	0.88145	4.70119e-08	8.27834e-08
5/Spermatocyte	FBgn0029993	0.784925	4.75748e-08	8.37248e-08
5/Spermatocyte	FBgn0030440	0.780346	4.7753e-08	8.4026e-08
5/Spermatocyte	FBgn0032921	0.450217	4.81002e-08	8.46119e-08
5/Spermatocyte	FBgn0051805	0.714638	4.91576e-08	8.64591e-08
5/Spermatocyte	FBgn0053287	0.766647	5.36786e-08	9.4285e-08
5/Spermatocyte	FBgn0034479	0.8843	5.38058e-08	9.44945e-08
5/Spermatocyte	FBgn0263338	0.945368	5.42362e-08	9.52221e-08
5/Spermatocyte	FBgn0050103	0.778013	5.55416e-08	9.74995e-08
5/Spermatocyte	FBgn0020280	0.975738	5.59768e-08	9.8249e-08
5/Spermatocyte	FBgn0031758	0.966295	5.77879e-08	1.01368e-07
5/Spermatocyte	FBgn0051693	0.779654	5.82272e-08	1.02108e-07
5/Spermatocyte	FBgn0053710	0.820298	5.87026e-08	1.02912e-07
5/Spermatocyte	FBgn0050094	0.390832	5.95643e-08	1.04376e-07
5/Spermatocyte	FBgn0053234	0.837117	6.12304e-08	1.0728e-07
5/Spermatocyte	FBgn0031950	0.533537	6.21555e-08	1.08868e-07
5/Spermatocyte	FBgn0038195	0.419352	6.3785e-08	1.11673e-07
5/Spermatocyte	FBgn0032709	0.714633	6.45364e-08	1.12939e-07
5/Spermatocyte	FBgn0265425	1.19094	6.85317e-08	1.19807e-07
5/Spermatocyte	FBgn0032471	0.850148	7.6112e-08	1.32941e-07
5/Spermatocyte	FBgn0264826	0.961907	7.62539e-08	1.3317e-07
5/Spermatocyte	FBgn0032439	0.634141	7.79076e-08	1.36038e-07
5/Spermatocyte	FBgn0265063	1.01729	7.8714e-08	1.37385e-07
5/Spermatocyte	FBgn0266358	0.998886	8.55179e-08	1.48976e-07
5/Spermatocyte	FBgn0030004	0.654196	8.55028e-08	1.48971e-07
5/Spermatocyte	FBgn0051826	0.596317	9.15415e-08	1.59282e-07
5/Spermatocyte	FBgn0053552	0.694971	9.22926e-08	1.60565e-07
5/Spermatocyte	FBgn0262980	0.761929	9.83325e-08	1.71023e-07
5/Spermatocyte	FBgn0032271	0.798882	9.92019e-08	1.7251e-07
5/Spermatocyte	FBgn0265751	0.924821	1.02101e-07	1.77474e-07
5/Spermatocyte	FBgn0265157	1.06309	1.03662e-07	1.80108e-07
5/Spermatocyte	FBgn0266595	1.1754	1.06202e-07	1.8444e-07
5/Spermatocyte	FBgn0033933	0.942591	1.0684e-07	1.85493e-07
5/Spermatocyte	FBgn0266141	0.760643	1.08245e-07	1.8785e-07
5/Spermatocyte	FBgn0036482	0.848761	1.11001e-07	1.92605e-07
5/Spermatocyte	FBgn0035481	0.572178	1.1211e-07	1.94501e-07
5/Spermatocyte	FBgn0010583	0.551732	1.16093e-07	2.01322e-07
5/Spermatocyte	FBgn0267707	0.794394	1.18494e-07	2.05457e-07
5/Spermatocyte	FBgn0265726	0.783268	1.1944e-07	2.07037e-07
5/Spermatocyte	FBgn0265368	0.58773	1.21083e-07	2.09823e-07
5/Spermatocyte	FBgn0003124	0.562435	1.21434e-07	2.104e-07
5/Spermatocyte	FBgn0036183	0.872642	1.25276e-07	2.16993e-07
5/Spermatocyte	FBgn0052281	0.635808	1.26597e-07	2.19218e-07
5/Spermatocyte	FBgn0032076	0.895765	1.27094e-07	2.20047e-07
5/Spermatocyte	FBgn0264340	0.796106	1.30249e-07	2.25378e-07
5/Spermatocyte	FBgn0031644	0.673695	1.39989e-07	2.4195e-07
5/Spermatocyte	FBgn0086916	1.17868	1.48844e-07	2.57103e-07
5/Spermatocyte	FBgn0034012	0.994771	1.51804e-07	2.6214e-07
5/Spermatocyte	FBgn0036512	0.497997	1.53331e-07	2.64701e-07
5/Spermatocyte	FBgn0024963	0.91788	1.53935e-07	2.65667e-07
5/Spermatocyte	FBgn0030207	0.855253	1.54137e-07	2.65937e-07
5/Spermatocyte	FBgn0032434	0.780881	1.53761e-07	2.65405e-07
5/Spermatocyte	FBgn0038448	0.796302	1.54093e-07	2.659e-07
5/Spermatocyte	FBgn0267717	0.729022	1.58846e-07	2.73942e-07
5/Spermatocyte	FBgn0033737	0.495784	1.62714e-07	2.80451e-07
5/Spermatocyte	FBgn0051526	0.712153	1.64946e-07	2.84257e-07
5/Spermatocyte	FBgn0030242	0.726327	1.69438e-07	2.91828e-07
5/Spermatocyte	FBgn0030696	0.671056	1.70608e-07	2.93757e-07
5/Spermatocyte	FBgn0033408	0.986337	1.80629e-07	3.10787e-07
5/Spermatocyte	FBgn0040031	0.796142	1.81495e-07	3.12186e-07
5/Spermatocyte	FBgn0052073	0.726168	1.8334e-07	3.15268e-07
5/Spermatocyte	FBgn0052983	1.00118	1.85847e-07	3.19348e-07
5/Spermatocyte	FBgn0052066	0.421173	1.91318e-07	3.28607e-07
5/Spermatocyte	FBgn0263403	1.01944	2.02617e-07	3.4746e-07
5/Spermatocyte	FBgn0035333	0.558523	2.08963e-07	3.58239e-07
5/Spermatocyte	FBgn0267760	0.837173	2.17768e-07	3.73012e-07
5/Spermatocyte	FBgn0267720	1.38353	2.23674e-07	3.82851e-07
5/Spermatocyte	FBgn0262960	0.751795	2.3013e-07	3.93619e-07
5/Spermatocyte	FBgn0263453	0.76278	2.71338e-07	4.629e-07
5/Spermatocyte	FBgn0025381	0.833852	2.74161e-07	4.6765e-07
5/Spermatocyte	FBgn0039152	1.00798	2.89603e-07	4.93564e-07
5/Spermatocyte	FBgn0052022	0.387995	2.99107e-07	5.09469e-07
5/Spermatocyte	FBgn0050485	0.877133	3.07476e-07	5.23123e-07
5/Spermatocyte	FBgn0037389	0.730662	3.11157e-07	5.29234e-07
5/Spermatocyte	FBgn0033371	0.744529	3.18966e-07	5.42283e-07
5/Spermatocyte	FBgn0033323	0.946025	3.1982e-07	5.43658e-07
5/Spermatocyte	FBgn0265378	1.05301	3.30825e-07	5.62043e-07
5/Spermatocyte	FBgn0037829	0.808104	3.34199e-07	5.67693e-07
5/Spermatocyte	FBgn0085263	1.13741	3.46424e-07	5.88122e-07
5/Spermatocyte	FBgn0028516	0.779857	3.57751e-07	6.06833e-07
5/Spermatocyte	FBgn0036036	0.626317	3.66782e-07	6.21796e-07
5/Spermatocyte	FBgn0260447	0.75603	3.76305e-07	6.37667e-07
5/Spermatocyte	FBgn0031785	0.815337	3.77305e-07	6.39269e-07
5/Spermatocyte	FBgn0000447	0.333654	3.90102e-07	6.6048e-07
5/Spermatocyte	FBgn0039065	0.577525	3.97568e-07	6.72546e-07
5/Spermatocyte	FBgn0005586	0.951404	4.0058e-07	6.77448e-07
5/Spermatocyte	FBgn0039225	1.04709	4.14552e-07	7.00679e-07
5/Spermatocyte	FBgn0040370	1.05903	4.154e-07	7.02012e-07
5/Spermatocyte	FBgn0052986	0.774681	4.29136e-07	7.24812e-07
5/Spermatocyte	FBgn0034419	0.416975	4.31695e-07	7.2903e-07
5/Spermatocyte	FBgn0265535	0.779938	4.35194e-07	7.34834e-07
5/Spermatocyte	FBgn0267484	0.769886	4.81745e-07	8.12628e-07
5/Spermatocyte	FBgn0265364	0.991127	4.94973e-07	8.34348e-07
5/Spermatocyte	FBgn0032210	0.525831	5.06011e-07	8.52713e-07
5/Spermatocyte	FBgn0026666	0.370983	5.52106e-07	9.28677e-07
5/Spermatocyte	FBgn0036666	0.392869	5.72296e-07	9.62501e-07
5/Spermatocyte	FBgn0035649	0.711021	5.95896e-07	1.00163e-06
5/Spermatocyte	FBgn0037375	0.881359	5.98447e-07	1.00577e-06
5/Spermatocyte	FBgn0264707	0.680892	6.17783e-07	1.03695e-06
5/Spermatocyte	FBgn0032520	0.64124	6.23548e-07	1.04647e-06
5/Spermatocyte	FBgn0263448	0.699528	6.2643e-07	1.05103e-06
5/Spermatocyte	FBgn0040318	0.821984	6.32061e-07	1.06031e-06
5/Spermatocyte	FBgn0024806	0.497118	6.33807e-07	1.06309e-06
5/Spermatocyte	FBgn0033301	1.04148	6.43851e-07	1.07948e-06
5/Spermatocyte	FBgn0028901	0.662407	6.43141e-07	1.07844e-06
5/Spermatocyte	FBgn0263320	0.701155	6.4961e-07	1.08851e-06
5/Spermatocyte	FBgn0036895	0.905002	6.60637e-07	1.10637e-06
5/Spermatocyte	FBgn0052086	0.789331	6.85447e-07	1.14679e-06
5/Spermatocyte	FBgn0033572	0.850436	6.87738e-07	1.1503e-06
5/Spermatocyte	FBgn0050037	0.758902	6.90128e-07	1.15414e-06
5/Spermatocyte	FBgn0031104	0.802262	6.99661e-07	1.16975e-06
5/Spermatocyte	FBgn0030359	0.706991	7.27867e-07	1.21571e-06
5/Spermatocyte	FBgn0029740	0.724273	7.44483e-07	1.24311e-06
5/Spermatocyte	FBgn0033184	0.435071	7.45284e-07	1.24427e-06
5/Spermatocyte	FBgn0032590	0.717079	7.67479e-07	1.28061e-06
5/Spermatocyte	FBgn0051875	0.590834	7.80709e-07	1.30177e-06
5/Spermatocyte	FBgn0053285	0.59288	8.04434e-07	1.34076e-06
5/Spermatocyte	FBgn0036785	0.960218	8.25359e-07	1.37467e-06
5/Spermatocyte	FBgn0031026	0.919973	8.47026e-07	1.40977e-06
5/Spermatocyte	FBgn0265064	0.57906	8.75234e-07	1.45631e-06
5/Spermatocyte	FBgn0029949	0.666652	9.77144e-07	1.62406e-06
5/Spermatocyte	FBgn0032104	0.846215	9.93582e-07	1.65092e-06
5/Spermatocyte	FBgn0262020	0.740719	1.00283e-06	1.66605e-06
5/Spermatocyte	FBgn0265817	0.72515	1.01984e-06	1.6936e-06
5/Spermatocyte	FBgn0267630	0.799804	1.0475e-06	1.73856e-06
5/Spermatocyte	FBgn0260777	0.967849	1.07687e-06	1.78655e-06
5/Spermatocyte	FBgn0013674	0.105481	1.07883e-06	1.78931e-06
5/Spermatocyte	FBgn0000489	0.756001	1.09268e-06	1.81177e-06
5/Spermatocyte	FBgn0262480	0.851261	1.11675e-06	1.85116e-06
5/Spermatocyte	FBgn0084008	0.754265	1.12155e-06	1.8586e-06
5/Spermatocyte	FBgn0051013	0.581017	1.13528e-06	1.88109e-06
5/Spermatocyte	FBgn0034081	0.459785	1.14676e-06	1.89932e-06
5/Spermatocyte	FBgn0026592	0.955838	1.18348e-06	1.95931e-06
5/Spermatocyte	FBgn0031875	0.785367	1.29578e-06	2.14314e-06
5/Spermatocyte	FBgn0265766	1.64543	1.32368e-06	2.18838e-06
5/Spermatocyte	FBgn0033292	0.789725	1.32807e-06	2.19501e-06
5/Spermatocyte	FBgn0284444	0.803654	1.40169e-06	2.31541e-06
5/Spermatocyte	FBgn0034156	0.746645	1.42403e-06	2.35199e-06
5/Spermatocyte	FBgn0034007	0.6219	1.42582e-06	2.35462e-06
5/Spermatocyte	FBgn0025115	0.621725	1.48514e-06	2.45155e-06
5/Spermatocyte	FBgn0264540	0.824081	1.48686e-06	2.45406e-06
5/Spermatocyte	FBgn0038405	0.834176	1.52142e-06	2.51074e-06
5/Spermatocyte	FBgn0033864	0.739652	1.5615e-06	2.57545e-06
5/Spermatocyte	FBgn0266819	0.77026	1.56445e-06	2.5796e-06
5/Spermatocyte	FBgn0266696	0.380501	1.6021e-06	2.63985e-06
5/Spermatocyte	FBgn0264374	0.765422	1.60695e-06	2.64747e-06
5/Spermatocyte	FBgn0034066	0.292738	1.63122e-06	2.68672e-06
5/Spermatocyte	FBgn0029728	0.671449	1.66571e-06	2.74237e-06
5/Spermatocyte	FBgn0033382	0.523283	1.68832e-06	2.77884e-06
5/Spermatocyte	FBgn0034011	0.915067	1.85025e-06	3.04325e-06
5/Spermatocyte	FBgn0264516	0.810501	1.8921e-06	3.11164e-06
5/Spermatocyte	FBgn0032457	0.611366	1.94989e-06	3.20536e-06
5/Spermatocyte	FBgn0259211	1.05991	1.98822e-06	3.26656e-06
5/Spermatocyte	G5A_DM	0.557272	1.98582e-06	3.26351e-06
5/Spermatocyte	FBgn0266682	0.671003	2.01366e-06	3.30744e-06
5/Spermatocyte	FBgn0050431	0.670803	2.04289e-06	3.35498e-06
5/Spermatocyte	FBgn0050325	0.874937	2.07657e-06	3.40795e-06
5/Spermatocyte	FBgn0031393	0.972471	2.08876e-06	3.42746e-06
5/Spermatocyte	FBgn0050417	0.551099	2.17025e-06	3.55676e-06
5/Spermatocyte	FBgn0015571	0.477884	2.17559e-06	3.56503e-06
5/Spermatocyte	FBgn0053333	0.874325	2.203e-06	3.60864e-06
5/Spermatocyte	FBgn0031460	0.625135	2.21767e-06	3.63197e-06
5/Spermatocyte	FBgn0010314	0.510028	2.23159e-06	3.65376e-06
5/Spermatocyte	FBgn0040805	0.448628	2.25339e-06	3.68894e-06
5/Spermatocyte	FBgn0033848	0.673146	2.28494e-06	3.74008e-06
5/Spermatocyte	FBgn0050157	0.599932	2.29699e-06	3.75929e-06
5/Spermatocyte	FBgn0260762	0.75447	2.34517e-06	3.83762e-06
5/Spermatocyte	FBgn0030181	1.14988	2.37922e-06	3.89279e-06
5/Spermatocyte	FBgn0263388	0.757821	2.44858e-06	4.00351e-06
5/Spermatocyte	FBgn0030642	0.787466	2.48859e-06	4.06781e-06
5/Spermatocyte	FBgn0033925	0.372955	2.57123e-06	4.20173e-06
5/Spermatocyte	FBgn0069938	0.792031	2.60778e-06	4.26088e-06
5/Spermatocyte	FBgn0266278	0.712832	2.63897e-06	4.31066e-06
5/Spermatocyte	FBgn0028410	0.803979	2.64426e-06	4.31871e-06
5/Spermatocyte	FBgn0283434	0.807061	2.80292e-06	4.57343e-06
5/Spermatocyte	FBgn0260959	0.444731	2.80035e-06	4.56987e-06
5/Spermatocyte	FBgn0264900	1.14138	2.86076e-06	4.66588e-06
5/Spermatocyte	FBgn0039744	0.800904	2.85473e-06	4.65668e-06
5/Spermatocyte	FBgn0052944	0.671416	2.90706e-06	4.74075e-06
5/Spermatocyte	FBgn0037668	0.585468	2.99957e-06	4.88959e-06
5/Spermatocyte	FBgn0031821	0.691261	3.05594e-06	4.97942e-06
5/Spermatocyte	FBgn0034129	0.731465	3.11408e-06	5.07277e-06
5/Spermatocyte	FBgn0031774	0.401369	3.14311e-06	5.11796e-06
5/Spermatocyte	FBgn0263506	1.03961	3.21777e-06	5.23665e-06
5/Spermatocyte	FBgn0031337	0.330376	3.28897e-06	5.34959e-06
5/Spermatocyte	FBgn0259742	0.457699	3.29626e-06	5.36071e-06
5/Spermatocyte	FBgn0031707	0.588917	3.34903e-06	5.44578e-06
5/Spermatocyte	FBgn0036670	0.473889	3.48203e-06	5.65817e-06
5/Spermatocyte	FBgn0035388	0.49662	3.49846e-06	5.6841e-06
5/Spermatocyte	FBgn0041103	0.440625	3.53957e-06	5.74932e-06
5/Spermatocyte	FBgn0265765	0.823392	3.60816e-06	5.85673e-06
5/Spermatocyte	FBgn0013676	0.116833	3.71013e-06	6.01894e-06
5/Spermatocyte	FBgn0264305	0.591785	3.79914e-06	6.16166e-06
5/Spermatocyte	FBgn0053110	1.23655	3.91046e-06	6.33701e-06
5/Spermatocyte	FBgn0031613	0.290838	3.95172e-06	6.40126e-06
5/Spermatocyte	FBgn0265193	0.558345	3.98553e-06	6.45514e-06
5/Spermatocyte	FBgn0034423	0.600458	4.09662e-06	6.63326e-06
5/Spermatocyte	FBgn0035714	0.342886	4.21459e-06	6.82056e-06
5/Spermatocyte	FBgn0030982	0.598319	4.27204e-06	6.90882e-06
5/Spermatocyte	FBgn0037980	0.599623	4.43418e-06	7.16616e-06
5/Spermatocyte	FBgn0085420	0.741512	4.5275e-06	7.31001e-06
5/Spermatocyte	FBgn0011279	1.27773	4.59121e-06	7.41086e-06
5/Spermatocyte	FBgn0265551	0.855879	4.62394e-06	7.46268e-06
5/Spermatocyte	FW3_DM	1.03602	4.63999e-06	7.48654e-06
5/Spermatocyte	FBgn0263321	0.709267	4.81993e-06	7.77265e-06
5/Spermatocyte	FBgn0266865	0.96227	4.83081e-06	7.78914e-06
5/Spermatocyte	FBgn0264469	1.0532	5.01307e-06	8.07534e-06
5/Spermatocyte	FBgn0033377	0.279852	5.0417e-06	8.12035e-06
5/Spermatocyte	FBgn0261055	0.899269	5.11837e-06	8.24271e-06
5/Spermatocyte	FBgn0265155	0.869563	5.12285e-06	8.24881e-06
5/Spermatocyte	FBgn0034499	0.694001	5.14952e-06	8.28838e-06
5/Spermatocyte	FBgn0033900	0.456747	5.23406e-06	8.42103e-06
5/Spermatocyte	FBgn0040989	0.948955	5.33584e-06	8.58013e-06
5/Spermatocyte	FBgn0030894	0.442338	5.38739e-06	8.66068e-06
5/Spermatocyte	FBgn0035693	0.804799	5.41668e-06	8.70305e-06
5/Spermatocyte	FBgn0036689	0.63095	5.42578e-06	8.71649e-06
5/Spermatocyte	FBgn0038691	0.56297	5.43671e-06	8.73287e-06
5/Spermatocyte	FBgn0032231	0.449049	5.57687e-06	8.95558e-06
5/Spermatocyte	FBgn0050110	0.878123	5.82047e-06	9.33918e-06
5/Spermatocyte	FBgn0037359	0.415623	5.87195e-06	9.4167e-06
5/Spermatocyte	FBgn0031638	0.471439	5.99359e-06	9.60787e-06
5/Spermatocyte	FBgn0024740	0.77868	6.08211e-06	9.74714e-06
5/Spermatocyte	FBgn0033232	0.451228	6.22229e-06	9.97044e-06
5/Spermatocyte	FBgn0037742	0.342005	6.59816e-06	1.05656e-05
5/Spermatocyte	FBgn0243516	0.542004	6.61286e-06	1.05877e-05
5/Spermatocyte	FBgn0030803	0.632364	6.73672e-06	1.07831e-05
5/Spermatocyte	FBgn0036070	0.602167	6.78494e-06	1.08574e-05
5/Spermatocyte	FBgn0266428	1.12987	6.86256e-06	1.09801e-05
5/Spermatocyte	FBgn0032214	0.255277	6.88036e-06	1.10071e-05
5/Spermatocyte	FBgn0020018	0.39026	6.96772e-06	1.11453e-05
5/Spermatocyte	FBgn0034948	0.385554	7.06652e-06	1.13019e-05
5/Spermatocyte	FBgn0035254	0.429376	7.2204e-06	1.15449e-05
5/Spermatocyte	FBgn0029750	0.601764	7.33187e-06	1.17184e-05
5/Spermatocyte	FBgn0031392	0.403047	7.33576e-06	1.1723e-05
5/Spermatocyte	FBgn0267799	0.914513	7.40373e-06	1.183e-05
5/Spermatocyte	FBgn0034202	0.857436	7.51246e-06	1.19989e-05
5/Spermatocyte	FBgn0267713	0.841464	7.5317e-06	1.2028e-05
5/Spermatocyte	FBgn0032699	0.550143	7.59273e-06	1.21222e-05
5/Spermatocyte	FBgn0259195	0.514375	7.89058e-06	1.2591e-05
5/Spermatocyte	FBgn0265101	0.378725	8.58127e-06	1.36784e-05
5/Spermatocyte	FBgn0035262	0.742509	8.74115e-06	1.39258e-05
5/Spermatocyte	FBgn0031142	0.837582	9.01331e-06	1.43517e-05
5/Spermatocyte	FBgn0032094	0.665552	9.2207e-06	1.4676e-05
5/Spermatocyte	FBgn0051320	0.526122	9.27651e-06	1.47609e-05
5/Spermatocyte	FBgn0025360	0.642381	9.57925e-06	1.52344e-05
5/Spermatocyte	FBgn0085390	0.650493	9.6985e-06	1.5422e-05
5/Spermatocyte	FBgn0051281	0.565566	9.70901e-06	1.54366e-05
5/Spermatocyte	FBgn0038486	0.700442	9.81234e-06	1.55968e-05
5/Spermatocyte	FBgn0050491	0.417246	1.0014e-05	1.59087e-05
5/Spermatocyte	FBgn0038558	0.615789	1.02904e-05	1.63413e-05
5/Spermatocyte	FBgn0263618	0.692574	1.06905e-05	1.69699e-05
5/Spermatocyte	FBgn0266442	1.13095	1.09225e-05	1.73311e-05
5/Spermatocyte	FBgn0266773	0.796364	1.09985e-05	1.74472e-05
5/Spermatocyte	FBgn0052574	0.706705	1.13679e-05	1.80234e-05
5/Spermatocyte	FBgn0266979	0.985901	1.15822e-05	1.83559e-05
5/Spermatocyte	FBgn0265894	0.706444	1.17268e-05	1.85726e-05
5/Spermatocyte	FBgn0036875	0.604455	1.19691e-05	1.89437e-05
5/Spermatocyte	FBgn0086355	0.236932	1.21958e-05	1.92923e-05
5/Spermatocyte	FBgn0062449	0.477996	1.22991e-05	1.94505e-05
5/Spermatocyte	FBgn0263106	0.379347	1.2312e-05	1.94683e-05
5/Spermatocyte	FBgn0033845	0.61423	1.24357e-05	1.96612e-05
5/Spermatocyte	FBgn0264946	1.05372	1.2932e-05	2.04351e-05
5/Spermatocyte	FBgn0267761	0.854969	1.33026e-05	2.09983e-05
5/Spermatocyte	FBgn0036538	0.279999	1.32943e-05	2.09908e-05
5/Spermatocyte	HETA	0.413631	1.34815e-05	2.12751e-05
5/Spermatocyte	FBgn0033324	0.874128	1.35429e-05	2.13691e-05
5/Spermatocyte	FBgn0264428	0.732771	1.35583e-05	2.13906e-05
5/Spermatocyte	FBgn0034687	0.702734	1.38093e-05	2.17735e-05
5/Spermatocyte	FBgn0261631	0.600254	1.40971e-05	2.222e-05
5/Spermatocyte	FBgn0035955	0.360073	1.40775e-05	2.2192e-05
5/Spermatocyte	FBgn0264466	1.29942	1.54285e-05	2.42605e-05
5/Spermatocyte	FBgn0031139	0.948953	1.58576e-05	2.49287e-05
5/Spermatocyte	FBgn0053140	0.766536	1.63249e-05	2.56497e-05
5/Spermatocyte	FBgn0031431	0.574154	1.67989e-05	2.63805e-05
5/Spermatocyte	FBgn0031675	0.902134	1.74735e-05	2.74254e-05
5/Spermatocyte	FBgn0031895	0.691884	1.79611e-05	2.81869e-05
5/Spermatocyte	FBgn0023525	0.876333	1.80276e-05	2.828e-05
5/Spermatocyte	FBgn0026174	0.706461	1.80269e-05	2.828e-05
5/Spermatocyte	FBgn0033556	0.358203	1.87016e-05	2.9318e-05
5/Spermatocyte	FBgn0263657	0.840995	1.90075e-05	2.97937e-05
5/Spermatocyte	FBgn0259221	0.574668	1.92298e-05	3.01381e-05
5/Spermatocyte	FBgn0087011	0.624995	1.92815e-05	3.02112e-05
5/Spermatocyte	FBgn0051776	0.994835	1.93665e-05	3.03404e-05
5/Spermatocyte	FBgn0038124	0.516148	1.97953e-05	3.09875e-05
5/Spermatocyte	FBgn0031251	0.935348	1.98856e-05	3.11208e-05
5/Spermatocyte	FBgn0267806	1.11431	2.00963e-05	3.14422e-05
5/Spermatocyte	FBgn0052671	1.43509	2.03897e-05	3.18928e-05
5/Spermatocyte	FBgn0263404	0.520326	2.04011e-05	3.19064e-05
5/Spermatocyte	FBgn0264084	0.820358	2.09157e-05	3.27027e-05
5/Spermatocyte	FBgn0032364	0.740882	2.14675e-05	3.35478e-05
5/Spermatocyte	FBgn0032110	0.662014	2.14846e-05	3.357e-05
5/Spermatocyte	FBgn0085201	0.948018	2.16581e-05	3.38188e-05
5/Spermatocyte	FBgn0029667	0.801546	2.16574e-05	3.38188e-05
5/Spermatocyte	FBgn0040784	0.324794	2.1872e-05	3.41484e-05
5/Spermatocyte	FBgn0030539	1.02881	2.22884e-05	3.47847e-05
5/Spermatocyte	FBgn0265305	1.20097	2.30999e-05	3.60323e-05
5/Spermatocyte	FBgn0033767	0.883432	2.35573e-05	3.6741e-05
5/Spermatocyte	FBgn0039343	0.539187	2.39605e-05	3.73599e-05
5/Spermatocyte	FBgn0266841	0.954602	2.46805e-05	3.84624e-05
5/Spermatocyte	FBgn0037544	0.398382	2.51884e-05	3.92282e-05
5/Spermatocyte	FBgn0032175	0.946273	2.55426e-05	3.97694e-05
5/Spermatocyte	FBgn0037276	0.641955	2.66234e-05	4.14304e-05
5/Spermatocyte	FBgn0267159	0.963514	2.67913e-05	4.16862e-05
5/Spermatocyte	FBgn0263001	0.958777	2.73952e-05	4.26148e-05
5/Spermatocyte	FBgn0046698	0.851035	2.83527e-05	4.40638e-05
5/Spermatocyte	FBgn0030975	0.687333	2.84435e-05	4.41991e-05
5/Spermatocyte	FBgn0031496	0.817805	2.93161e-05	4.55252e-05
5/Spermatocyte	FBgn0261583	0.571405	2.97681e-05	4.62151e-05
5/Spermatocyte	FBgn0264897	0.718685	2.99258e-05	4.64418e-05
5/Spermatocyte	FBgn0037384	0.490522	2.99107e-05	4.64305e-05
5/Spermatocyte	FBgn0037818	0.919199	3.08319e-05	4.78166e-05
5/Spermatocyte	FBgn0266449	0.298011	3.138e-05	4.86477e-05
5/Spermatocyte	FBgn0261507	0.751362	3.16762e-05	4.90811e-05
5/Spermatocyte	FBgn0264554	0.983037	3.18891e-05	4.93982e-05
5/Spermatocyte	FBgn0262821	0.769136	3.1956e-05	4.94889e-05
5/Spermatocyte	FBgn0266255	0.60962	3.20982e-05	4.97026e-05
5/Spermatocyte	FBgn0030566	0.379854	3.36349e-05	5.20482e-05
5/Spermatocyte	FBgn0034442	0.643633	3.42216e-05	5.29422e-05
5/Spermatocyte	FBgn0038188	0.813373	3.61917e-05	5.59235e-05
5/Spermatocyte	FBgn0037572	0.773143	3.62704e-05	5.60315e-05
5/Spermatocyte	FBgn0038386	0.759744	3.64243e-05	5.62547e-05
5/Spermatocyte	FBgn0030290	0.691256	3.68868e-05	5.69541e-05
5/Spermatocyte	FBgn0023090	0.735448	3.70277e-05	5.71569e-05
5/Spermatocyte	FBgn0264433	0.893373	3.7197e-05	5.74033e-05
5/Spermatocyte	FBgn0031749	0.643719	3.73271e-05	5.75889e-05
5/Spermatocyte	FBgn0266732	1.08267	3.76777e-05	5.81073e-05
5/Spermatocyte	FBgn0034051	0.309903	3.82293e-05	5.89349e-05
5/Spermatocyte	FBgn0037664	0.675075	3.93665e-05	6.06645e-05
[truncated: 116,721 more rows]
