# Supplementary material for: A transposon expression burst accompanies the activation of Y-chromosome fertility genes during Drosophila spermatogenesis
Source: Nat Commun. 2021 Nov 25;12:6854. doi: 10.1038/s41467-021-27136-4 (PMC8617248; doi:10.1038/s41467-021-27136-4)
Supplement: Supplementary file 7 — Supplementary Data 4 [file 41467_2021_27136_MOESM7_ESM.xlsx]

## Sheet: EAChm
probe_name	eachm_ra_quas670
target_seq	atgcaatccatagcatttgctcttctgatctttgccggtatccttgcctatggcaatgcagctccccagatgaatttgggttggctgcaggccgtcctggcagaggctggtcaaaggaatacgacggttaagtttggaaacaacacggtgatcattacgggagtgtccaattccgttgccaacagcaaccagggaaatactaccccatcgtcaccacgtaaccaatggaacaacaattggtatccgtactataacaacggttactatcgcatcatgcccaccatcaatggtcagattgtcgagggtccacagtccagtgcagaggaatcccacgagatttcccaagagttttctcatgagatttcccagagtgacgaggaatctggcgaagatcaatac…
probe_finder_params	Masking level:5; Oligo length:20; Min. spacing length:2
stellaris_product	SMF-1065-5
probe_seqs	agcaaatgctatggattgca
	ggataccggcaaagatcaga
	caaattcatctggggagctg
	ttaaccgtcgtattcctttg
	cgtaatgatcaccgtgttgt
	tggcaacggaattggacact
	gtgacgatggggtagtattt
	ttgttgttccattggttacg
	gttgttatagtacggatacc
	tgggcatgatgcgatagtaa
	tcgacaatctgaccattgat
	ctctgcactggactgtggac
	actcttgggaaatctcgtgg
	gtcactctgggaaatctcat
	gtattgatcttcgccagatt
	tcttcagtttgatcctcctg
	tctgtttcgttgtcgtcttc
	atcaagctggtcctctgaaa
	tcgagctgatcctcttctag
	atcttccaactctttctctt
	cattttcgttgtcttcctcg
	tcgggatcgatcagttcatc
	aacctggtcaatagcatctt
	tctctttttcgatgtcatct
	tattcattttccctagcggc

## Sheet: Quasimodo2
probe_name	quasimodo2_cal610
target_seq	tggcgcagtcggtaggataactcaaagattgcttgatgcgaaaatataaaatttttaattcctgtaatctgtgatatccgccaaagaacttacgtagtgttactgtgaaagtgaagtgttgaccattaatacgcctacacttaaaagaacagtgagacacatctgtttaaacaacagtgaacttccaacatttaccggagctataaatccagaatttttttttggttactccgaacaagtgaattgctggaaaataaaaaataaaaaaaaaagaacctaaaactaaatatattaaggaattaccaaataagtgaaaaaattaaaatctaagtgaaagaaaacataaggaagtaaacccaaatcaatcagttaaaaaaaaaaatctctaatgcgaactat…
probe_finder_params	Masking level:2; Oligo length:20; Min. spacing length:2
stellaris_product	SMF-1082-5
probe_seqs	gttcttttaagtgtaggcgt
	gctccggtaaatgttggaag
	tgatttgggtttacttcctt
	ctctcctctcttgataacac
	agttgctgatgtttcgtgag
	atgttcgagtcggacagtat
	aacgtatacagggtctgtgg
	atgtgtccgaagatggtgag
	atcagatgagtcctgagttc
	cacgaacgttacctcggaat
	agtgtcgctttctaagtcta
	atacgttaggttgagggtga
	aaatcgggatgttgttgggg
	aactggccattacttgagtt
	tggtttcttgggtactacta
	tacatcgttggaaggtagct
	ctgtgcgaaatggggtatga
	agctacattactagcgtctg
	gtcgacctagcaaatagtgt
	acaacggttggtgatcactt
	agtcgtattctgcaagtctg
	cctctatagtaatcctggat
	attcctgggtgcaataactt
	tttctatgctctgactttgc
	gcagctcaaatagtgtttgc
	ctgcttttaatagcttcggt
	tactcaggtctgtttcagta
	gatatcgtggtcttctctac
	atatgggttgtccaatttgc
	tagtctaactggtagccatt
	tgagttggcgtgaatacgtc

## Sheet: Accord2
probe_name	accord2_quas670
target_seq	ggcgcagccggtcaacggacaagggattaacaatgcccactacgcttaaagaggtattgaacatgtgacggcagtggttgtggggattttattagtgagtggtgaaatagaaaggaattggataaagcgtattgaaacataataacgtgcaagtgcaagtaaaacaaaggaaacaaacgaaatcaagttcaaattgcttcacaggcgaccgtatatgtgtacatcaaacgctgataaggcaccgggatcgcttgtgcgggacaatttacaacaattataccaacaagttactgtgtgtgatgaccgtatatgtgtacatcaatcgctgataaggcaccgggatcatccatacaccctaactcataaaaatggtaaattaatcaacaaaaaaaaaaaata…
probe_finder_params	Masking level:2; Oligo length:20; Min. spacing length:2
stellaris_product	SMF-1082-5
probe_seqs	gtcacatgttcaatacctct
	cttgcacttgcacgttatta
	ttcgactgatctcgttcttt
	cccactgtgaattagatctc
	aagcggcgcaacacaaacac
	acatacgttacagggtctga
	taattgaggttcatacggcc
	gcgaagcgtaggagtcataa
	gtaggcgttaagttggtttt
	cgtgttttcgactttagctg
	gctgatctactctgtctatg
	agtatagtcgcttgaggttt
	caatctgaccgtactcgtat
	tatcgtggtacatgacgagc
	tgtcgaccattactatcgtt
	tggtgactaagggtctgatc
	tttgacaccatggagtttgg
	cggcaaggtttatttttgca
	tgtaacggttcttcgaggta
	gtgttccgtcagaatgttta
	ctttcggacttcgtctttat
	gtcttctcgtttaatttccg
	tttcctatgctgtctagtat
	gtgaaagccacttgctaagt
	aactcgtaatgcccattttc
	aagtgggtttggtttgactc
	tttcttcccttttaactgtc
	ataattcgtgggtcttcgtt
	atagactgcccgaaaattcc
	ggaagtgctggagtgtattg
	tctctctgtccttgtttaat
	taggaaagtgacgcctttgt
	agtgcttgtctttcttatgt
	gctaatggctatcgactact
