# Supplementary material for: A transposon expression burst accompanies the activation of Y-chromosome fertility genes during Drosophila spermatogenesis
Source: Nat Commun. 2021 Nov 25;12:6854. doi: 10.1038/s41467-021-27136-4 (PMC8617248; doi:10.1038/s41467-021-27136-4)
Supplement: Supplementary file 9 — Source Data [file 41467_2021_27136_MOESM9_ESM.xlsx]

## Sheet: f1a
X1	doublet_score	predicted_doublet	n_genes	n_genes_by_counts	log1p_n_genes_by_counts	total_counts	log1p_total_counts	pct_counts_in_top_50_genes	pct_counts_in_top_100_genes	pct_counts_in_top_200_genes	pct_counts_in_top_500_genes	percent_mito	n_counts	S_score	G2M_score	phase	clusters	batch	cell_type	n	pct	clusters2	X_umap1	X_umap2
AAACCTGAGAGTCGGT-1-larval03	0.0514706	FALSE	663	663	6.49828	1280	7.1554	32.6562	46.7969	63.4375	87.2656	0.0453125	1280	-0.0583504	0.0489372	G2M	3	larval03	Cyst	557	0.408059	3/Cyst	2.96958	-7.38744
AAACCTGAGGAATCGC-1-larval03	0.0526316	FALSE	1888	1888	7.5438	7626	8.93945	34.7758	50.2098	64.3719	78.3635	0.0249148	7626	-0.0645759	-0.0126158	G1	3	larval03	Cyst	557	0.408059	3/Cyst	2.08033	-9.19618
AAACCTGAGGCACATG-1-larval03	0.0538173	FALSE	677	677	6.51915	1376	7.22766	36.1192	51.1628	65.3343	87.1366	0.0239826	1376	-0.00444514	0.0190376	G2M	6	larval03	TerminalEpithelial	367	0.48226	6/TerminalEpithelial	15.0662	3.9396
AAACCTGAGTAGGCCA-1-larval03	0.0470588	FALSE	1526	1526	7.33106	4908	8.49883	38.3456	51.9764	63.3456	78.097	0.0103912	4908	-0.0414369	0.0475171	G2M	5	larval03	Pigment	193	0.367619	5/Pigment	4.35514	-15.9518
AAACCTGAGTATGACA-1-larval03	0.0628803	FALSE	2613	2613	7.86864	9602	9.16983	28.5149	43.3868	54.874	69.5584	0.0131223	9602	0.0811419	0.123622	G2M	2	larval03	Spermatogonia	735	0.698669	2/Spermatogonia	4.12779	-2.76926
AAACCTGCAAAGTCAA-1-larval03	0.0862208	FALSE	1796	1796	7.49387	5167	8.55024	28.2369	41.7844	55.3513	71.4728	0.040449	5167	-0.114332	-0.126717	G1	3	larval03	Cyst	557	0.408059	3/Cyst	3.47683	-8.88784
AAACCTGCATCATCCC-1-larval03	0.101604	FALSE	1133	1133	7.03351	2846	7.95402	39.3183	51.8271	63.1413	77.7583	0.0498946	2846	0.0808419	-0.062975	S	5	larval03	Pigment	193	0.367619	5/Pigment	3.58143	-16.4776
AAACCTGCATCGGTTA-1-larval03	0.0903065	FALSE	1575	1575	7.36265	3135	8.0507	18.7241	28.0383	40.5104	62.6156	0.00637959	3135	-0.0160037	-0.165904	G1	1	larval03	Spermatocyte	617	0.555856	1/Spermatocyte	-4.20613	8.44893
AAACCTGCATGTTGAC-1-larval03	0.0286825	FALSE	3115	3115	8.04431	14271	9.56606	30.131	45.9113	57.1789	70.8079	0.0189896	14271	0.0395476	0.209064	G2M	2	larval03	Spermatogonia	735	0.698669	2/Spermatogonia	3.79679	-2.81226
AAACCTGGTAAGAGAG-1-larval03	0.181818	FALSE	1015	1015	6.92363	1516	7.32449	18.9974	28.8918	42.0844	66.029	0.0349604	1516	-0.0564278	0.0516144	G2M	0	larval03	Spermatocyte	1381	0.49392	0/Spermatocyte	-3.94091	6.9727
AAACGGGAGACTAAGT-1-larval03	0.144796	FALSE	2992	2992	8.00403	6907	8.84043	12.9144	20.3562	30.6211	49.1096	0.0251918	6907	-0.103371	0.0483158	G2M	8	larval03	Spermatogonia	189	0.821739	8/Spermatogonia	1.39521	1.46703
AAACGGGAGAGTCTGG-1-larval03	0.137255	FALSE	1282	1282	7.15696	2091	7.64588	18.3166	26.9727	38.9287	62.6016	0.0286944	2091	0.0521524	-0.0997172	S	0	larval03	Spermatocyte	1381	0.49392	0/Spermatocyte	-5.21765	6.58649
AAACGGGAGCAATATG-1-larval03	0.176471	FALSE	2093	2093	7.64683	4434	8.39728	16.2833	24.1092	35.0474	55.5029	0.00857014	4434	-0.106835	-0.068741	G1	0	larval03	Spermatocyte	1381	0.49392	0/Spermatocyte	-5.7329	5.34115
AAACGGGAGCGGATCA-1-larval03	0.0503335	FALSE	1994	1994	7.5984	4582	8.43011	18.1798	26.8878	38.5858	59.4064	0.0072021	4582	-0.0496209	-0.166323	G1	1	larval03	Spermatocyte	617	0.555856	1/Spermatocyte	-5.45392	9.17778
AAACGGGAGTCGAGTG-1-larval03	0.0718954	FALSE	968	968	6.87626	2175	7.68524	33.8391	48.4138	60.7816	78.4828	0.0312644	2175	0.00214846	0.0337296	G2M	4	larval03	Cyst	670	0.652386	4/Cyst	7.55827	-6.82227
AAACGGGCAACACCTA-1-larval03	0.117647	FALSE	753	753	6.62539	1019	6.92756	21.4917	31.3052	45.7311	75.1717	0.0480864	1019	0.0045172	-0.123598	S	0	larval03	Spermatocyte	1381	0.49392	0/Spermatocyte	-3.45862	5.85267
AAACGGGCAGATCGGA-1-larval03	0.199426	FALSE	1846	1846	7.52132	3493	8.1588	15.7744	23.7332	34.8984	55.9977	0.00973375	3493	-0.105677	-0.0278248	G1	0	larval03	Spermatocyte	1381	0.49392	0/Spermatocyte	-5.64796	5.55123
AAACGGGCAGGTCTCG-1-larval03	0.130252	FALSE	996	996	6.90475	1357	7.21377	14.2962	24.3183	39.0567	63.4488	0.0140015	1357	0.0500738	-0.0068728	S	7	larval03	Spermatocyte	62	0.358382	7/Spermatocyte	-3.51733	2.80406
AAACGGGCATTCTCAT-1-larval03	0.0588235	FALSE	3511	3511	8.16394	23229	10.0532	35.9551	52.4172	64.8328	76.5595	0.0146369	23229	-0.0119559	0.0291127	G2M	4	larval03	Cyst	670	0.652386	4/Cyst	7.53213	-7.0034
AAACGGGGTCACCTAA-1-larval03	0.333333	FALSE	1468	1468	7.29234	2497	7.82325	17.2607	25.7109	38.1658	61.2335	0.04165	2497	0.0145669	0.173951	G2M	1	larval03	Spermatocyte	617	0.555856	1/Spermatocyte	-6.10956	7.23752
AAACGGGGTCCGTCAG-1-larval03	0.272059	FALSE	519	519	6.25383	734	6.59987	28.7466	42.3706	56.5395	97.4114	0.0476839	734	-0.0683085	0.10097	G2M	4	larval03	Cyst	670	0.652386	4/Cyst	6.77028	-6.38332
AAACGGGTCCCGACTT-1-larval03	0.078686	FALSE	924	924	6.82979	1723	7.4524	29.8897	41.0911	54.3239	75.3918	0.0464306	1723	-0.00633949	-0.0703604	G1	3	larval03	Cyst	557	0.408059	3/Cyst	2.28912	-7.27966
AAACGGGTCTACTATC-1-larval03	0.171355	FALSE	993	993	6.90174	2084	7.64252	29.1747	44.0979	57.4856	76.3436	0.0364683	2084	-0.0956805	0.0879244	G2M	5	larval03	Pigment	193	0.367619	5/Pigment	3.58598	-16.5778
AAAGATGAGAAGGACA-1-larval03	0.101604	FALSE	1954	1954	7.57815	3362	8.12059	14.3962	21.7728	31.975	52.2308	0.0395598	3362	-0.0707885	-0.226596	G1	9	larval03	Spermatocyte	81	0.407035	9/Spermatocyte	-0.0479868	3.07443
AAAGATGCACTGTCGG-1-larval03	0.157263	FALSE	1038	1038	6.94601	1580	7.36581	21.3924	31.0759	43.7342	65.9494	0.0379747	1580	-0.10059	-0.119546	G1	0	larval03	Spermatocyte	1381	0.49392	0/Spermatocyte	-3.61566	5.78978
AAAGATGCATAGTAAG-1-larval03	0.272059	FALSE	1889	1889	7.54433	4290	8.36427	24.3823	36.014	47.3427	64.4056	0.0202797	4290	0.0389159	0.0240416	S	5	larval03	Pigment	193	0.367619	5/Pigment	2.82177	0.0484656
AAAGATGGTGTGACGA-1-larval03	0.111954	FALSE	807	807	6.69456	1020	6.92854	16.7647	26.5686	40.4902	69.902	0.0107843	1020	-0.0881448	0.0266181	G2M	7	larval03	Spermatocyte	62	0.358382	7/Spermatocyte	-3.48064	2.87464
AAAGATGGTTGAGGTG-1-larval03	0.0687456	FALSE	1291	1291	7.16395	3949	8.28147	38.4654	55.609	66.7764	79.9696	0.0172195	3949	-0.0875496	0.0697694	G2M	5	larval03	Pigment	193	0.367619	5/Pigment	4.7562	-14.839
AAAGATGTCTTTACGT-1-larval03	0.120638	FALSE	743	743	6.61204	973	6.88141	20.4522	30.7297	44.1932	75.0257	0.0421377	973	-0.0729086	0.043193	G2M	0	larval03	Spermatocyte	1381	0.49392	0/Spermatocyte	-3.39021	5.26933
AAAGCAAAGGCAATTA-1-larval03	0.0526316	FALSE	599	599	6.39693	1094	6.99851	36.106	50.457	63.5283	90.9506	0.0393053	1094	0.018906	0.124435	G2M	6	larval03	TerminalEpithelial	367	0.48226	6/TerminalEpithelial	14.6375	3.61804
AAAGCAAAGTGGAGAA-1-larval03	0.0642955	FALSE	1155	1155	7.05272	1920	7.5606	20.4167	29.4792	42.1354	65.8854	0.0328125	1920	-0.00777929	-0.17927	G1	1	larval03	Spermatocyte	617	0.555856	1/Spermatocyte	-4.81486	8.21504
AAAGCAACAAACTGCT-1-larval03	0.101604	FALSE	1195	1195	7.08674	2698	7.90064	29.7257	44.1438	57.2646	74.2402	0.0378058	2698	-0.0911707	0.15238	G2M	4	larval03	Cyst	670	0.652386	4/Cyst	7.15252	-6.45055
AAAGCAACAAGGGTCA-1-larval03	0.106618	FALSE	1310	1310	7.17855	2286	7.735	20.21	29.4838	41.5573	64.5669	0.0262467	2286	-0.0159638	-0.129899	G1	0	larval03	Spermatocyte	1381	0.49392	0/Spermatocyte	-4.10764	8.04095
AAAGCAACAATGGATA-1-larval03	0.0804954	FALSE	752	752	6.62407	1010	6.9187	20.7921	30.9901	45.3465	75.0495	0.0405941	1010	-0.0461323	-0.0806525	G1	0	larval03	Spermatocyte	1381	0.49392	0/Spermatocyte	-2.65193	5.2193
AAAGCAAGTAATAGCA-1-larval03	0.0862208	FALSE	826	826	6.7178	1124	7.02554	18.9502	29.1815	44.306	70.9964	0.0391459	1124	-0.0154358	0.0546765	G2M	0	larval03	Spermatocyte	1381	0.49392	0/Spermatocyte	-4.6407	6.4493
AAAGCAAGTACGCACC-1-larval03	0.106618	FALSE	1048	1048	6.95559	1539	7.33954	18.9084	28.59	41.5854	64.3925	0.0493827	1539	0.0474822	0.0281963	S	9	larval03	Spermatocyte	81	0.407035	9/Spermatocyte	0.300678	3.47159
AAAGCAAGTAGCACGA-1-larval03	0.0550285	FALSE	1076	1076	6.98193	1485	7.30384	19.0572	27.2727	40.7407	61.2121	0.0289562	1485	-0.0953385	-0.310902	G1	8	larval03	Spermatogonia	189	0.821739	8/Spermatogonia	2.86691	0.101844
AAAGCAAGTTCAGTAC-1-larval03	0.152941	FALSE	1028	1028	6.93634	1481	7.30115	18.0959	27.0088	40.5132	64.3484	0.0384875	1481	0.0207803	0.101926	G2M	0	larval03	Spermatocyte	1381	0.49392	0/Spermatocyte	-4.87833	6.68182
AAAGCAAGTTGAACTC-1-larval03	0.176471	FALSE	4447	4447	8.40021	15534	9.65085	12.1089	19.5507	29.2584	46.6203	0.0137762	15534	-0.0158064	0.114811	G2M	8	larval03	Spermatogonia	189	0.821739	8/Spermatogonia	1.61244	1.21918
AAAGCAAGTTTGTTTC-1-larval03	0.120638	FALSE	723	723	6.58479	944	6.85119	20.9746	31.5678	44.5975	76.3771	0.0497881	944	0.0747708	0.0448912	S	0	larval03	Spermatocyte	1381	0.49392	0/Spermatocyte	-4.27206	6.69768
AAAGCAATCCTAGAAC-1-larval03	0.0968858	FALSE	2008	2008	7.60539	4389	8.38709	17.2249	25.7462	36.8193	57.6441	0.0218729	4389	-0.0814712	-0.0783378	G1	1	larval03	Spermatocyte	617	0.555856	1/Spermatocyte	-5.26112	8.78684
AAAGCAATCTCCTATA-1-larval03	0.140954	FALSE	1194	1194	7.0859	1701	7.43956	14.2269	23.1628	35.5085	59.2005	0.00940623	1701	0.0533559	-0.0985901	S	7	larval03	Spermatocyte	62	0.358382	7/Spermatocyte	-3.97768	3.19439
AAAGCAATCTCGTTTA-1-larval03	0.0903065	FALSE	1384	1384	7.23346	3357	8.1191	29.431	41.7635	55.0492	73.667	0.0372356	3357	-0.0832519	-0.189298	G1	3	larval03	Cyst	557	0.408059	3/Cyst	1.62797	-8.79677
AAAGCAATCTGGCGAC-1-larval03	0.106618	FALSE	1387	1387	7.23562	2543	7.84149	19.7798	29.1388	41.919	65.1199	0.0290995	2543	-0.0380029	-0.217929	G1	0	larval03	Spermatocyte	1381	0.49392	0/Spermatocyte	-4.02486	8.12045
AAAGTAGAGTCCATAC-1-larval03	0.0470588	FALSE	594	594	6.38856	725	6.58755	19.3103	31.8621	45.6552	87.0345	0.0427586	725	-0.0623648	-0.248813	G1	0	larval03	Spermatocyte	1381	0.49392	0/Spermatocyte	-2.86955	4.30218
AAAGTAGGTAAAGTCA-1-larval03	0.117647	FALSE	902	902	6.80572	1790	7.49053	30.0559	43.2961	56.9832	77.5419	0.0363129	1790	-0.0866245	0.0650771	G2M	4	larval03	Cyst	670	0.652386	4/Cyst	7.03476	-6.47195
AAAGTAGGTAAATGTG-1-larval03	0.0514706	FALSE	588	588	6.37843	1190	7.08255	38.4034	54.2857	67.395	92.605	0.0352941	1190	0.092843	0.0905867	S	5	larval03	Pigment	193	0.367619	5/Pigment	4.23761	-14.7618
AAAGTAGGTTAGTGGG-1-larval03	0.181818	FALSE	1640	1640	7.40306	3542	8.17273	23.6307	33.6251	46.0192	66.0361	0.0457369	3542	-0.000983782	-0.03016	G1	3	larval03	Cyst	557	0.408059	3/Cyst	1.98856	-7.5929
AAAGTAGTCGGTGTCG-1-larval03	0.0272597	FALSE	780	780	6.66058	1118	7.02019	23.2558	33.1843	48.1216	74.9553	0.049195	1118	-0.0880452	-0.224502	G1	0	larval03	Spermatocyte	1381	0.49392	0/Spermatocyte	-3.12758	5.0249
AAAGTAGTCTACTCAT-1-larval03	0.111954	FALSE	640	640	6.46303	803	6.6896	19.9253	32.3786	45.2055	82.5654	0.0348692	803	0.0324372	0.0250057	S	0	larval03	Spermatocyte	1381	0.49392	0/Spermatocyte	-4.02736	5.2014
AAAGTAGTCTGACCTC-1-larval03	0.181818	FALSE	780	780	6.66058	1313	7.18083	28.7129	41.1272	55.8264	78.6748	0.0350343	1313	0.0507592	0.123258	G2M	6	larval03	TerminalEpithelial	367	0.48226	6/TerminalEpithelial	14.6338	2.63174
AAATGCCAGAGGTACC-1-larval03	0.152941	FALSE	2056	2056	7.629	5981	8.69651	30.6638	43.9559	55.3586	69.4533	0.0404615	5981	-0.102222	0.0410913	G2M	5	larval03	Pigment	193	0.367619	5/Pigment	2.91837	-16.9887
AAATGCCCACGGCCAT-1-larval03	0.0550285	FALSE	1090	1090	6.99485	2215	7.70346	28.2619	41.851	54.763	73.3634	0.0176072	2215	0.0964283	0.197887	G2M	2	larval03	Spermatogonia	735	0.698669	2/Spermatogonia	3.64289	-2.70638
AAATGCCCATCAGTAC-1-larval03	0.0823529	FALSE	1574	1574	7.36201	4373	8.38343	28.9961	42.9911	57.1233	74.3197	0.0384176	4373	-0.018023	0.0108	G2M	3	larval03	Cyst	557	0.408059	3/Cyst	2.91787	-8.91957
AAATGCCGTAAAGTCA-1-larval03	0.144796	FALSE	729	729	6.59304	1002	6.91075	22.4551	33.0339	47.2056	77.1457	0.0419162	1002	0.0272442	-0.0233947	S	0	larval03	Spermatocyte	1381	0.49392	0/Spermatocyte	-3.00467	6.18973
AAATGCCTCTGCTGTC-1-larval03	0.126935	FALSE	923	923	6.82871	1866	7.53209	29.314	43.8907	58.1994	77.3312	0.0241158	1866	0.114888	0.19236	G2M	2	larval03	Spermatogonia	735	0.698669	2/Spermatogonia	3.52825	-2.6227
AAATGCCTCTTGCAAG-1-larval03	0.0842607	FALSE	907	907	6.81124	1344	7.20415	21.8006	31.4732	46.3542	69.7173	0.0431548	1344	-0.11738	-0.0514836	G1	0	larval03	Spermatocyte	1381	0.49392	0/Spermatocyte	-3.75477	7.03027
AACACGTAGCCATCGC-1-larval03	0.101604	FALSE	694	694	6.54391	1202	7.09257	31.2812	44.5092	58.9018	83.8602	0.031614	1202	0.08361	0.0287966	S	6	larval03	TerminalEpithelial	367	0.48226	6/TerminalEpithelial	14.4793	3.51206
AACACGTCATTGTGCA-1-larval03	0.130252	FALSE	1282	1282	7.15696	2230	7.71021	22.1076	31.3901	43.5426	64.9327	0.0399103	2230	-0.144801	-0.0993211	G1	3	larval03	Cyst	557	0.408059	3/Cyst	1.99762	-6.46441
AACACGTGTAAAGTCA-1-larval03	0.126935	FALSE	3821	3821	8.24853	20464	9.92647	28.6943	43.6474	55.7125	69.5367	0.0136826	20464	0.226045	0.16576	S	4	larval03	Cyst	670	0.652386	4/Cyst	5.63803	-5.92376
AACACGTGTCATATGC-1-larval03	0.187415	FALSE	1232	1232	7.11721	1817	7.50549	15.6852	24.3808	36.0484	59.7138	0.00935608	1817	-0.0438966	-0.191758	G1	7	larval03	Spermatocyte	62	0.358382	7/Spermatocyte	-3.5637	3.13899
AACACGTGTCCGAACC-1-larval03	0.0614973	FALSE	1353	1353	7.21082	3700	8.21636	33.5946	49.6757	61.6757	76.9459	0.0218919	3700	-0.0435718	-0.0763839	G1	5	larval03	Pigment	193	0.367619	5/Pigment	5.08491	-15.0949
AACACGTGTTGTTTGG-1-larval03	0.0862208	FALSE	491	491	6.19848	778	6.65801	33.0334	47.5578	62.5964	100	0.0321337	778	0.0606068	0.146476	G2M	6	larval03	TerminalEpithelial	367	0.48226	6/TerminalEpithelial	14.7935	2.68483
AACACGTTCACAATGC-1-larval03	0.152941	FALSE	4865	4865	8.49003	18775	9.84033	12.2716	18.6258	27.4674	44.0799	0.0357923	18775	-0.0762823	0.0117745	G2M	9	larval03	Spermatocyte	81	0.407035	9/Spermatocyte	0.952688	2.24104
AACACGTTCACGCGGT-1-larval03	0.092437	FALSE	2555	2555	7.8462	6182	8.72956	16.8392	23.7464	33.8887	52.9279	0.0137496	6182	-0.0371742	0.0584913	G2M	1	larval03	Spermatocyte	617	0.555856	1/Spermatocyte	-6.5126	8.51985
AACACGTTCGTTTATC-1-larval03	0.123732	FALSE	2222	2222	7.70661	4345	8.37701	13.9471	20.8516	31.0242	51.3464	0.0110472	4345	-0.101555	-0.0171653	G1	0	larval03	Spermatocyte	1381	0.49392	0/Spermatocyte	-6.2264	5.87394
AACACGTTCTTCAACT-1-larval03	0.0842607	FALSE	3662	3662	8.20604	19694	9.88812	20.0518	28.7245	39.6517	58.3071	0.0244745	19694	-0.143439	-0.142445	G1	1	larval03	Spermatocyte	617	0.555856	1/Spermatocyte	-5.83404	9.67632
AACCATGAGACCCACC-1-larval03	0.171355	FALSE	1154	1154	7.05186	1757	7.47193	18.099	27.3762	39.4991	62.7775	0.0330108	1757	-0.0522752	0.0405777	G2M	0	larval03	Spermatocyte	1381	0.49392	0/Spermatocyte	-4.7256	6.18276
AACCATGAGCGATATA-1-larval03	0.0503335	FALSE	2113	2113	7.65634	6581	8.79209	28.5215	42.881	54.6725	70.354	0.0375323	6581	0.0508131	-0.054572	S	2	larval03	Spermatogonia	735	0.698669	2/Spermatogonia	3.57425	-1.46989
AACCATGCACCAGATT-1-larval03	0.0687456	FALSE	3628	3628	8.19671	20096	9.90833	30.2797	45.4319	56.8869	70.3374	0.0113455	20096	0.260196	0.169331	S	4	larval03	Cyst	670	0.652386	4/Cyst	5.6096	-5.8771
AACCATGCACGACTCG-1-larval03	0.101604	FALSE	640	640	6.46303	814	6.70319	20.6388	32.9238	45.9459	82.801	0.031941	814	0.071424	0.180657	G2M	0	larval03	Spermatocyte	1381	0.49392	0/Spermatocyte	-4.09498	7.05043
AACCATGCAGTCAGCC-1-larval03	0.0842607	FALSE	565	565	6.33859	892	6.79459	32.8475	45.6278	59.0807	92.713	0.0392377	892	-0.057924	0.0681024	G2M	6	larval03	TerminalEpithelial	367	0.48226	6/TerminalEpithelial	14.6807	2.51197
AACCATGCAGTCGTGC-1-larval03	0.104072	FALSE	973	973	6.88141	1426	7.26333	20.4769	30.014	44.0393	66.8303	0.0476858	1426	-0.0963434	-0.0293166	G1	0	larval03	Spermatocyte	1381	0.49392	0/Spermatocyte	-4.25357	5.74313
AACCATGCATTCTCAT-1-larval03	0.243697	FALSE	560	560	6.32972	675	6.51619	19.8519	31.8519	46.6667	91.1111	0.0222222	675	-0.0511287	0.0215232	G2M	0	larval03	Spermatocyte	1381	0.49392	0/Spermatocyte	-1.92504	5.3396
AACCATGGTCAGATAA-1-larval03	0.348416	FALSE	1328	1328	7.19218	2596	7.86211	23.151	35.2851	48.8059	68.1048	0.0365948	2596	-0.0911962	-0.10272	G1	4	larval03	Cyst	670	0.652386	4/Cyst	6.80444	-6.38331
AACCATGGTTTCGCTC-1-larval03	0.0672269	FALSE	1432	1432	7.26753	3401	8.13212	27.2273	41.3702	54.5722	72.5963	0.0391061	3401	0.0443672	0.0293547	S	4	larval03	Cyst	670	0.652386	4/Cyst	7.23851	-6.57074
AACCATGTCCGTACAA-1-larval03	0.0992098	FALSE	967	967	6.87523	1353	7.21082	18.7731	27.6423	42.4242	65.4841	0.0421286	1353	-0.124562	-0.148659	G1	0	larval03	Spermatocyte	1381	0.49392	0/Spermatocyte	-3.37889	4.88777
AACCATGTCTTTACAC-1-larval03	0.176471	FALSE	2852	2852	7.95613	6509	8.7811	12.4289	19.4193	29.4054	47.8107	0.0241204	6509	-0.13418	0.0443787	G2M	9	larval03	Spermatocyte	81	0.407035	9/Spermatocyte	0.409004	3.04346
AACCGCGAGCCCAACC-1-larval03	0.0538173	FALSE	742	742	6.6107	1216	7.10414	26.1513	38.898	55.3454	80.0987	0.046875	1216	-0.0876084	-0.127785	G1	3	larval03	Cyst	557	0.408059	3/Cyst	3.71728	-8.49294
AACCGCGAGGTGCTTT-1-larval03	0.126935	FALSE	3666	3666	8.20713	16449	9.70808	28.7859	43.34	54.6903	67.6515	0.0167791	16449	0.22176	0.0929535	S	4	larval03	Cyst	670	0.652386	4/Cyst	5.47385	-5.76737
AACCGCGAGGTGTTAA-1-larval03	0.0460105	FALSE	1135	1135	7.03527	3263	8.09071	35.9179	50.7202	64.2354	80.5394	0.04076	3263	-0.0743771	0.0495488	G2M	3	larval03	Cyst	557	0.408059	3/Cyst	2.87179	-7.85349
AACCGCGCATGGTCAT-1-larval03	0.0470588	FALSE	1542	1542	7.34148	3886	8.26539	28.6413	43.052	56.1245	73.1858	0.0241894	3886	-0.145948	0.0981925	G2M	2	larval03	Spermatogonia	735	0.698669	2/Spermatogonia	4.23892	-1.65209
AACCGCGGTAGTACCT-1-larval03	0.0439749	FALSE	1755	1755	7.47079	5697	8.64787	28.6467	43.6019	58.838	74.7938	0.0417764	5697	-0.0884946	-0.129814	G1	4	larval03	Cyst	670	0.652386	4/Cyst	5.49417	-7.69275
AACCGCGGTCTTGTCC-1-larval03	0.0526316	FALSE	2237	2237	7.71334	6919	8.84217	26.6368	40.7284	52.4642	68.6082	0.0160428	6919	-0.0293883	0.0727315	G2M	2	larval03	Spermatogonia	735	0.698669	2/Spermatogonia	4.44857	-1.44628
AACCGCGGTTACAGAA-1-larval03	0.140954	FALSE	2280	2280	7.73237	4859	8.48879	15.4559	23.1941	33.3814	53.7148	0.0329286	4859	0.0359375	-0.0413235	S	1	larval03	Spermatocyte	617	0.555856	1/Spermatocyte	-7.03305	7.22101
AACCGCGTCGCATGGC-1-larval03	0.0449827	FALSE	1085	1085	6.99026	2393	7.78072	30.4639	44.2959	57.7518	75.5537	0.025491	2393	0.0617971	0.44892	G2M	2	larval03	Spermatogonia	735	0.698669	2/Spermatogonia	3.2143	-3.40497
AACCGCGTCTGCTGTC-1-larval03	0.0526316	FALSE	858	858	6.75577	1792	7.49165	33.5938	47.9353	60.8817	80.0223	0.0424107	1792	0.0226961	-0.00458543	S	6	larval03	TerminalEpithelial	367	0.48226	6/TerminalEpithelial	14.3385	4.40754
AACGTTGAGGGCTCTC-1-larval03	0.0672269	FALSE	929	929	6.83518	1794	7.49276	27.7592	40.0223	54.4593	76.087	0.0462653	1794	0.0673504	0.0274007	S	3	larval03	Cyst	557	0.408059	3/Cyst	2.82257	-7.1019
AACGTTGAGGGTGTTG-1-larval03	0.0460105	FALSE	898	898	6.80128	2258	7.72268	35.1639	50.1329	64.969	82.3738	0.0456156	2258	-0.0345924	0.00109953	G2M	3	larval03	Cyst	557	0.408059	3/Cyst	3.08916	-7.87372
AACGTTGCAACTGCGC-1-larval03	0.306288	FALSE	2744	2744	7.91754	9610	9.17066	25.411	39.6254	53.5276	68.5848	0.0421436	9610	-0.0815506	-0.106959	G1	4	larval03	Cyst	670	0.652386	4/Cyst	5.60675	-7.4366
AACGTTGCAGTAAGCG-1-larval03	0.0628803	FALSE	1640	1640	7.40306	5864	8.67676	35.4877	50.2217	64.0348	78.7858	0.0361528	5864	-0.0189645	-0.0334349	G1	3	larval03	Cyst	557	0.408059	3/Cyst	1.04947	-7.66204
AACGTTGGTACAGTGG-1-larval03	0.144796	FALSE	981	981	6.88959	1402	7.24637	19.0442	27.9601	42.2254	65.6919	0.0477889	1402	-0.10965	-0.180154	G1	0	larval03	Spermatocyte	1381	0.49392	0/Spermatocyte	-4.09068	4.93648
AACGTTGGTAGCGATG-1-larval03	0.171355	FALSE	2149	2149	7.67322	4262	8.35773	16.5181	24.1905	34.4439	53.6133	0.0234632	4262	-0.0170349	0.0306731	G2M	1	larval03	Spermatocyte	617	0.555856	1/Spermatocyte	-5.6026	7.73904
AACGTTGTCAGTGTTG-1-larval03	0.13369	FALSE	1408	1408	7.25064	3552	8.17555	30.6306	43.384	56.7286	74.4369	0.0464527	3552	0.0463416	0.0191022	S	3	larval03	Cyst	557	0.408059	3/Cyst	2.57284	-8.6967
AACGTTGTCGTGACAT-1-larval03	0.137255	FALSE	1188	1188	7.08087	2628	7.87436	30.898	44.14	57.1157	73.8204	0.0338661	2628	0.0427106	0.0740294	G2M	6	larval03	TerminalEpithelial	367	0.48226	6/TerminalEpithelial	14.5014	4.17828
AACGTTGTCTGTACGA-1-larval03	0.0718954	FALSE	1767	1767	7.4776	5969	8.6945	32.451	47.7299	61.7524	76.5957	0.0408779	5969	-0.0538563	-0.0404388	G1	3	larval03	Cyst	557	0.408059	3/Cyst	2.70949	-9.00507
AACTCAGAGAGCAATT-1-larval03	0.152941	FALSE	1742	1742	7.46336	2924	7.98105	13.5773	21.3406	33.0369	55.6088	0.0150479	2924	0.0152586	-0.151166	S	9	larval03	Spermatocyte	81	0.407035	9/Spermatocyte	0.178718	3.19844
AACTCAGAGCGATTCT-1-larval03	0.181818	FALSE	542	542	6.29711	848	6.74406	29.717	43.9858	59.6698	95.0472	0.0471698	848	-0.0723137	0.110397	G2M	4	larval03	Cyst	670	0.652386	4/Cyst	4.79855	-6.90727
AACTCAGAGGTTACCT-1-larval03	0.13369	FALSE	766	766	6.64249	1015	6.92363	20.197	30.0493	44.2365	73.7931	0.0325123	1015	0.0617166	-0.143154	S	0	larval03	Spermatocyte	1381	0.49392	0/Spermatocyte	-3.83781	6.07182
AACTCAGCATTCCTGC-1-larval03	0.0324544	FALSE	852	852	6.74876	1182	7.07581	21.2352	30.0338	44.8393	70.22	0.0414552	1182	-0.131519	0.0115188	G2M	3	larval03	Cyst	557	0.408059	3/Cyst	2.28589	-8.30672
AACTCAGGTAAGGATT-1-larval03	0.130252	FALSE	1062	1062	6.96885	1552	7.34794	19.3299	28.2216	41.1082	63.7887	0.0399485	1552	-0.0643135	-0.0785245	G1	0	larval03	Spermatocyte	1381	0.49392	0/Spermatocyte	-3.95466	5.462
AACTCAGGTAAGTAGT-1-larval03	0.0642955	FALSE	541	541	6.29527	699	6.55108	21.03	35.3362	51.216	94.1345	0.00429185	699	-0.0183721	-0.00646175	G1	0	larval03	Spermatocyte	1381	0.49392	0/Spermatocyte	-1.84899	5.56395
AACTCAGGTTAAAGTG-1-larval03	0.21267	FALSE	765	765	6.64118	1095	6.99942	22.3744	33.3333	48.4018	75.7991	0.0484018	1095	-0.0696866	-0.0599078	G1	6	larval03	TerminalEpithelial	367	0.48226	6/TerminalEpithelial	14.5627	2.50928
AACTCAGGTTAAGATG-1-larval03	0.0470588	FALSE	1111	1111	7.01392	2413	7.78904	28.7194	43.39	56.7758	74.6788	0.0149192	2413	-0.00341411	-0.0539395	G1	2	larval03	Spermatogonia	735	0.698669	2/Spermatogonia	5.10925	-1.26549
AACTCAGTCAGGTAAA-1-larval03	0.0460105	FALSE	2123	2123	7.66106	7482	8.92039	26.9179	42.1679	57.5916	73.3895	0.0319433	7482	0.00212875	-0.105924	S	4	larval03	Cyst	670	0.652386	4/Cyst	5.43182	-7.99528
AACTCAGTCCGCATAA-1-larval03	0.161765	FALSE	2619	2619	7.87093	5857	8.67556	15.2809	22.3493	32.3544	51.2037	0.0186102	5857	-0.0269953	0.0446242	G2M	1	larval03	Spermatocyte	617	0.555856	1/Spermatocyte	-7.01577	7.34594
AACTCAGTCTGAGGGA-1-larval03	0.0614973	FALSE	1319	1319	7.18539	2034	7.61825	16.9617	25.3196	37.2665	59.7345	0.0319567	2034	-0.0994255	-0.203911	G1	0	larval03	Spermatocyte	1381	0.49392	0/Spermatocyte	-4.45836	5.47956
AACTCAGTCTGGTATG-1-larval03	0.144796	FALSE	1034	1034	6.94216	1565	7.35628	18.9776	28.2428	41.0224	65.8786	0.0313099	1565	-0.0363151	-0.020219	G1	0	larval03	Spermatocyte	1381	0.49392	0/Spermatocyte	-4.03536	6.89764
AACTCCCAGATCACGG-1-larval03	0.0769231	FALSE	1073	1073	6.97915	2166	7.6811	27.3777	40.0277	53.4626	73.5457	0.0373961	2166	0.0742137	0.0536055	S	3	larval03	Cyst	557	0.408059	3/Cyst	2.66661	-7.43239
AACTCCCAGCTGCAAG-1-larval03	0.21267	FALSE	2164	2164	7.68018	7561	8.93089	28.528	44.2799	58.1801	73.2311	0.0376934	7561	0.178975	0.0959639	S	4	larval03	Cyst	670	0.652386	4/Cyst	5.58785	-5.93224
AACTCCCAGTCATGCT-1-larval03	0.166458	FALSE	1543	1543	7.34213	2553	7.84542	16.1379	24.246	36.0752	59.1461	0.0376028	2553	-0.118024	-0.103631	G1	0	larval03	Spermatocyte	1381	0.49392	0/Spermatocyte	-4.49428	5.24556
AACTCCCCAGCAGTTT-1-larval03	0.0703013	FALSE	1642	1642	7.40428	4158	8.33303	29.2689	42.9293	54.9543	71.5007	0.0189995	4158	-0.0758494	-0.0216973	G1	5	larval03	Pigment	193	0.367619	5/Pigment	4.30039	-15.9898
AACTCCCGTCTTCAAG-1-larval03	0.123732	FALSE	1242	1242	7.12528	1944	7.57302	16.358	25.3086	38.5288	61.8313	0.0138889	1944	-0.0160675	-0.132721	G1	7	larval03	Spermatocyte	62	0.358382	7/Spermatocyte	-4.26835	3.60029
AACTCCCGTGCAGACA-1-larval03	0.0374332	FALSE	760	760	6.63463	1542	7.34148	34.4358	48.8327	62.7756	83.1388	0.0460441	1542	-0.00423594	-0.0827782	G1	6	larval03	TerminalEpithelial	367	0.48226	6/TerminalEpithelial	14.7784	2.9747
AACTCCCGTGTTCGAT-1-larval03	0.0703013	FALSE	831	831	6.72383	1165	7.06133	21.03	30.6438	45.8369	71.588	0.048927	1165	0.032341	0.045729	G2M	0	larval03	Spermatocyte	1381	0.49392	0/Spermatocyte	-4.07303	7.56467
AACTCCCGTTACAGAA-1-larval03	0.0392157	FALSE	714	714	6.57228	950	6.85751	21.4737	32	45.8947	77.4737	0.0484211	950	-0.0822279	0.0124357	G2M	3	larval03	Cyst	557	0.408059	3/Cyst	2.0765	-8.15518
AACTCCCTCAAACGGG-1-larval03	0.0769231	FALSE	1681	1681	7.42774	4437	8.39796	28.9385	43.1598	55.7359	72.0532	0.0360604	4437	-0.111931	-0.102628	G1	4	larval03	Cyst	670	0.652386	4/Cyst	6.92663	-6.94915
AACTCCCTCCACGTTC-1-larval03	0.0340557	FALSE	3525	3525	8.16792	17663	9.77928	29.2929	44.0639	55.302	68.8048	0.0168148	17663	0.0421058	0.112433	G2M	2	larval03	Spermatogonia	735	0.698669	2/Spermatogonia	4.42077	-1.68912
AACTCCCTCTTGCAAG-1-larval03	0.126935	FALSE	873	873	6.77308	1172	7.06732	18.6007	28.157	42.5768	68.1741	0.0196246	1172	-0.105864	-0.184524	G1	0	larval03	Spermatocyte	1381	0.49392	0/Spermatocyte	-2.42784	4.74181
AACTCTTAGAAACCAT-1-larval03	0.123732	FALSE	640	640	6.46303	844	6.73934	22.3934	34.2417	47.8673	83.4123	0.0485782	844	0.0795365	-0.0256121	S	0	larval03	Spermatocyte	1381	0.49392	0/Spermatocyte	-4.41356	6.51016
AACTCTTAGAAACGAG-1-larval03	0.114754	FALSE	720	720	6.58064	1055	6.96224	23.4123	34.7867	50.7109	79.1469	0.00473934	1055	-0.0721891	-0.201507	G1	0	larval03	Spermatocyte	1381	0.49392	0/Spermatocyte	-1.87067	5.76466
AACTCTTAGTGTACGG-1-larval03	0.111954	FALSE	1339	1339	7.20042	2454	7.80588	19.5192	28.6879	41.7278	65.8109	0.0118174	2454	-0.0229697	-0.0625617	G1	1	larval03	Spermatocyte	617	0.555856	1/Spermatocyte	-4.16247	8.14918
AACTCTTCACGAAGCA-1-larval03	0.0538173	FALSE	2183	2183	7.68891	5408	8.59582	17.807	26.4238	37.3151	57.8217	0.0129438	5408	-0.0553985	-0.111552	G1	1	larval03	Spermatocyte	617	0.555856	1/Spermatocyte	-5.43137	9.11408
AACTCTTCATAGAAAC-1-larval03	0.0332481	FALSE	2796	2796	7.9363	12986	9.4717	32.8508	49.3609	60.7885	73.6254	0.0141691	12986	0.179607	0.187103	G2M	2	larval03	Spermatogonia	735	0.698669	2/Spermatogonia	3.6037	-3.62447
AACTCTTGTATGGTTC-1-larval03	0.0882353	FALSE	646	646	6.47235	923	6.82871	24.052	35.6446	51.6793	84.182	0.0314193	923	0.0567344	-0.0952855	S	0	larval03	Spermatocyte	1381	0.49392	0/Spermatocyte	-2.88661	7.03655
AACTCTTGTGGCTCCA-1-larval03	0.117647	FALSE	806	806	6.69332	1087	6.9921	19.8712	29.0708	44.2502	71.8491	0.0432383	1087	-0.105117	0.192239	G2M	0	larval03	Spermatocyte	1381	0.49392	0/Spermatocyte	-4.47369	6.23652
AACTCTTGTGTTCTTT-1-larval03	0.101604	FALSE	1684	1684	7.42952	5043	8.52595	33.4127	49.0581	61.1144	75.4313	0.0402538	5043	-0.135527	-0.0166409	G1	5	larval03	Pigment	193	0.367619	5/Pigment	3.19816	-16.9315
AACTCTTTCCCATTTA-1-larval03	0.0601454	FALSE	1209	1209	7.09838	1909	7.55486	19.2247	27.9728	40.3353	62.8601	0.0340492	1909	-0.0787168	0.0119607	G2M	0	larval03	Spermatocyte	1381	0.49392	0/Spermatocyte	-4.04904	7.59173
AACTCTTTCCTTTCGG-1-larval03	0.0842607	FALSE	746	746	6.61607	1059	6.96602	21.2465	32.4835	48.4419	76.7705	0.0217186	1059	-0.0923163	-0.0814557	G1	0	larval03	Spermatocyte	1381	0.49392	0/Spermatocyte	-2.61228	6.16698
AACTGGTAGCCCTAAT-1-larval03	0.262032	FALSE	564	564	6.33683	693	6.54247	20.3463	33.0447	47.4747	90.7648	0.034632	693	-0.00575823	-0.129239	G1	2	larval03	Spermatogonia	735	0.698669	2/Spermatogonia	4.16227	-14.6857
AACTGGTAGGCCCGTT-1-larval03	0.0903065	FALSE	1350	1350	7.2086	3252	8.08733	31.0271	44.8339	57.4416	73.8622	0.048278	3252	0.0217606	0.0722153	G2M	5	larval03	Pigment	193	0.367619	5/Pigment	2.89421	-17.0145
AACTGGTAGGCTCTTA-1-larval03	0.306288	FALSE	608	608	6.41182	853	6.74993	24.1501	35.8734	52.1688	87.3388	0.0445487	853	0.0123104	-0.044995	S	0	larval03	Spermatocyte	1381	0.49392	0/Spermatocyte	-2.72765	4.97655
AACTGGTCAAAGAATC-1-larval03	0.111954	FALSE	797	797	6.68211	1119	7.02108	21.0903	31.0098	46.6488	73.4584	0.0393208	1119	-0.0261304	0.0185242	G2M	0	larval03	Spermatocyte	1381	0.49392	0/Spermatocyte	-4.00898	5.33481
AACTGGTCAAGCCATT-1-larval03	0.148789	FALSE	1232	1232	7.11721	1864	7.53102	16.309	24.6245	37.0708	60.7296	0.0380901	1864	-0.107939	-0.0393554	G1	0	larval03	Spermatocyte	1381	0.49392	0/Spermatocyte	-3.61294	3.85592
AACTGGTCACTCTGTC-1-larval03	0.056266	FALSE	1091	1091	6.99577	2498	7.82365	32.8663	44.7158	58.3267	76.3411	0.0308247	2498	-0.0493192	-0.0500154	G1	3	larval03	Cyst	557	0.408059	3/Cyst	0.900769	-7.69731
AACTGGTCAGCTTAAC-1-larval03	0.205882	FALSE	2143	2143	7.67043	5407	8.59563	23.5066	36.4527	48.0488	64.0466	0.0355095	5407	0.0261971	0.0563176	G2M	2	larval03	Spermatogonia	735	0.698669	2/Spermatogonia	2.87025	-1.69893
AACTGGTCATAAGACA-1-larval03	0.0968858	FALSE	3579	3579	8.18312	14498	9.58183	21.0443	33.3425	45.1855	61.443	0.016554	14498	0.00642084	-0.00296089	S	2	larval03	Spermatogonia	735	0.698669	2/Spermatogonia	3.43658	-0.337338
AACTGGTGTACACCGC-1-larval03	0.126935	FALSE	1805	1805	7.49887	3519	8.16622	18.2722	27.0816	38.1927	58.5678	0.0213129	3519	0.0156535	-0.020551	S	1	larval03	Spermatocyte	617	0.555856	1/Spermatocyte	-5.56355	8.70024
AACTGGTGTAGTACCT-1-larval03	0.0601454	FALSE	1584	1584	7.36834	4558	8.42486	30.2764	45.3269	59.3681	75.1645	0.0456341	4558	-0.0171182	-0.120305	G1	4	larval03	Cyst	670	0.652386	4/Cyst	5.53469	-7.45814
AACTGGTGTAGTAGTA-1-larval03	0.0968858	FALSE	1120	1120	7.02198	1588	7.37086	17.0655	25.6297	38.2242	60.9572	0.0371537	1588	0.0393622	0.162953	G2M	0	larval03	Spermatocyte	1381	0.49392	0/Spermatocyte	-5.29121	5.19496
AACTGGTGTCTCACCT-1-larval03	0.148789	FALSE	978	978	6.88653	1351	7.20934	16.2102	25.6107	40.4145	64.6188	0.00666173	1351	0.0954961	-0.239086	S	7	larval03	Spermatocyte	62	0.358382	7/Spermatocyte	-3.77206	2.93386
AACTGGTGTTCCTCCA-1-larval03	0.0538173	FALSE	1162	1162	7.05876	3676	8.20985	41.0773	57.9978	69.5049	81.9913	0.00979325	3676	-0.0651296	-0.0371041	G1	5	larval03	Pigment	193	0.367619	5/Pigment	5.44972	-14.9941
AACTTTCAGAAACCAT-1-larval03	0.140954	FALSE	560	560	6.32972	699	6.55108	21.03	34.1917	48.4979	91.4163	0.00143062	699	-0.063154	0.175698	G2M	0	larval03	Spermatocyte	1381	0.49392	0/Spermatocyte	-1.87558	5.49033
AACTTTCAGGGCACTA-1-larval03	0.0588235	FALSE	645	645	6.4708	868	6.76734	23.3871	34.9078	48.7327	83.2949	0.0322581	868	-0.0585043	-0.112001	G1	0	larval03	Spermatocyte	1381	0.49392	0/Spermatocyte	-2.5231	6.04718
AACTTTCCACTAGTAC-1-larval03	0.0526316	FALSE	2375	2375	7.77317	7825	8.96521	26.6454	41.1757	52.754	68.7284	0.0153355	7825	0.0881941	0.0123078	S	2	larval03	Spermatogonia	735	0.698669	2/Spermatogonia	3.57743	-1.1603
AACTTTCCAGATTGCT-1-larval03	0.078686	FALSE	621	621	6.43294	793	6.67708	20.0504	32.6608	46.9105	84.7415	0.03657	793	-0.0725231	-0.134847	G1	0	larval03	Spermatocyte	1381	0.49392	0/Spermatocyte	-2.47912	4.98593
AACTTTCCAGCTTCGG-1-larval03	0.144796	FALSE	637	637	6.45834	834	6.72743	21.4628	33.4532	47.6019	83.5731	0.0479616	834	-0.0771638	-0.129087	G1	0	larval03	Spermatocyte	1381	0.49392	0/Spermatocyte	-3.03077	4.06105
AACTTTCCATACGCTA-1-larval03	0.0672269	FALSE	2310	2310	7.74544	8308	9.0251	27.4194	42.0558	55.9701	71.7862	0.0343043	8308	-0.0661231	-0.172701	G1	4	larval03	Cyst	670	0.652386	4/Cyst	5.68483	-7.72829
AACTTTCGTTACAGAA-1-larval03	0.0374332	FALSE	1505	1505	7.31721	3976	8.28828	28.7223	44.5423	57.3692	74.2455	0.0173541	3976	-0.00131626	0.231026	G2M	2	larval03	Spermatogonia	735	0.698669	2/Spermatogonia	4.07991	-2.55552
AACTTTCTCACCACCT-1-larval03	0.0550285	FALSE	1297	1297	7.16858	3557	8.17695	33.4833	48.4397	61.9904	77.5935	0.0421704	3557	-0.135638	0.0482619	G2M	5	larval03	Pigment	193	0.367619	5/Pigment	3.18442	-17.0135
AACTTTCTCAGGCGAA-1-larval03	0.148789	FALSE	892	892	6.79459	2221	7.70616	37.5507	54.1198	66.1414	82.3503	0.0441243	2221	-0.0749971	-0.0363858	G1	5	larval03	Pigment	193	0.367619	5/Pigment	4.12548	-15.8875
AACTTTCTCCACGAAT-1-larval03	0.0903065	FALSE	1626	1626	7.39449	3535	8.17075	19.6322	29.6747	42.4894	63.7058	0.0113154	3535	-0.0566547	-0.241988	G1	1	larval03	Spermatocyte	617	0.555856	1/Spermatocyte	-3.96105	8.67219
AACTTTCTCCACGTGG-1-larval03	0.0449827	FALSE	680	680	6.52356	909	6.81344	21.0121	32.0132	47.1947	80.198	0.0264026	909	-0.0805324	-0.113286	G1	0	larval03	Spermatocyte	1381	0.49392	0/Spermatocyte	-2.28606	5.05543
AAGACCTAGCAATATG-1-larval03	0.0718954	FALSE	1066	1066	6.97261	1502	7.31522	17.5766	26.2983	39.6138	62.3169	0.0346205	1502	-0.0184209	0.0249057	G2M	0	larval03	Spermatocyte	1381	0.49392	0/Spermatocyte	-4.16987	5.00524
AAGACCTCAATCGAAA-1-larval03	0.140954	FALSE	1529	1529	7.33302	2582	7.85671	17.196	25.3679	37.2967	60.1472	0.0251743	2582	-0.0903628	0.0729795	G2M	0	larval03	Spermatocyte	1381	0.49392	0/Spermatocyte	-5.556	6.04631
AAGACCTCATCTACGA-1-larval03	0.0420168	FALSE	1628	1628	7.39572	4167	8.33519	28.7017	42.3326	55.0276	71.8743	0.0177586	4167	0.0682867	0.0520185	S	2	larval03	Spermatogonia	735	0.698669	2/Spermatogonia	4.54105	-1.69394
AAGACCTGTAGCGTGA-1-larval03	0.157263	FALSE	2487	2487	7.81923	4826	8.48198	12.6813	19.6643	29.7762	49.5649	0.0277663	4826	-0.0184641	-0.0597232	G1	9	larval03	Spermatocyte	81	0.407035	9/Spermatocyte	0.259695	3.10224
AAGACCTGTCGAATCT-1-larval03	0.0392157	FALSE	574	574	6.35437	756	6.62936	22.3545	35.582	50.5291	90.2116	0.0224868	756	0.0350042	-0.0220712	S	0	larval03	Spermatocyte	1381	0.49392	0/Spermatocyte	-2.1499	6.08846
AAGACCTTCCACGTTC-1-larval03	0.148789	FALSE	783	783	6.66441	1735	7.45934	36.8876	53.0259	66.1671	83.6888	0.0259366	1735	-0.087363	0.0850784	G2M	5	larval03	Pigment	193	0.367619	5/Pigment	4.23142	-15.8195
AAGACCTTCCAGGGCT-1-larval03	0.0687456	FALSE	1220	1220	7.10743	2655	7.88458	28.8136	42.4105	55.3296	72.8814	0.0305085	2655	-0.0105718	0.175677	G2M	2	larval03	Spermatogonia	735	0.698669	2/Spermatogonia	3.15521	-2.5067
AAGACCTTCGTGACAT-1-larval03	0.0538173	FALSE	641	641	6.46459	830	6.72263	19.8795	31.9277	46.8675	83.012	0.0385542	830	0.000540547	0.00964767	G2M	0	larval03	Spermatocyte	1381	0.49392	0/Spermatocyte	-3.79476	4.65447
AAGACCTTCTAACTCT-1-larval03	0.0392157	FALSE	1574	1574	7.36201	4382	8.38549	28.6855	43.633	57.7362	74.3953	0.0387951	4382	0.0142266	-0.0992842	S	4	larval03	Cyst	670	0.652386	4/Cyst	6.52195	-7.00919
AAGACCTTCTACTCAT-1-larval03	0.0882353	FALSE	2687	2687	7.89655	11201	9.32385	28.56	42.9158	57.0842	72.306	0.0435675	11201	-0.0686336	-0.046221	G1	4	larval03	Cyst	670	0.652386	4/Cyst	5.33751	-7.87315
AAGCCGCAGCTCCCAG-1-larval03	0.13369	FALSE	2914	2914	7.97763	11334	9.33565	28.3572	43.5504	55.6379	69.7194	0.022234	11334	0.0158768	0.118605	G2M	4	larval03	Cyst	670	0.652386	4/Cyst	6.02564	-6.33848
AAGCCGCAGTGTTAGA-1-larval03	0.13369	FALSE	508	508	6.23245	660	6.49375	22.2727	37.4242	53.3333	98.7879	0.0136364	660	-0.0788099	-0.0931171	G1	7	larval03	Spermatocyte	62	0.358382	7/Spermatocyte	-3.17775	1.70551
AAGCCGCAGTTCCACA-1-larval03	0.0503335	FALSE	1168	1168	7.0639	1861	7.52941	20.3654	29.554	41.698	64.1053	0.0483611	1861	-0.0638795	-0.128151	G1	0	larval03	Spermatocyte	1381	0.49392	0/Spermatocyte	-4.66682	6.17279
AAGCCGCAGTTGTCGT-1-larval03	0.0946292	FALSE	2059	2059	7.63046	7460	8.91745	35.429	50.5228	61.689	75.1206	0.019571	7460	-0.103486	-0.0939622	G1	5	larval03	Pigment	193	0.367619	5/Pigment	3.4846	-17.6475
AAGCCGCCAGAGCCAA-1-larval03	0.0946292	FALSE	1116	1116	7.0184	2350	7.7626	29.4894	42.5957	55.8723	73.7872	0.0451064	2350	0.0900786	0.013225	S	2	larval03	Spermatogonia	735	0.698669	2/Spermatogonia	3.02499	-1.94764
AAGCCGCCAGTCCTTC-1-larval03	0.036566	FALSE	689	689	6.53669	1318	7.18463	31.1836	45.9788	62.519	85.6601	0.0333839	1318	0.0641468	0.275231	G2M	3	larval03	Cyst	557	0.408059	3/Cyst	2.47917	-7.41899
AAGCCGCGTCCATCCT-1-larval03	0.0752048	FALSE	2334	2334	7.75577	7623	8.93906	28.3747	43.0539	54.5455	69.5264	0.0192837	7623	-0.0474486	0.130674	G2M	2	larval03	Spermatogonia	735	0.698669	2/Spermatogonia	4.08794	-1.95821
AAGCCGCGTGCCTTGG-1-larval03	0.152941	FALSE	809	809	6.69703	1103	7.0067	21.0335	30.553	44.7869	71.9855	0.0480508	1103	0.0529386	-0.0912999	S	0	larval03	Spermatocyte	1381	0.49392	0/Spermatocyte	-4.30845	6.82045
AAGCCGCTCATATCGG-1-larval03	0.176471	FALSE	1512	1512	7.32185	2573	7.85322	16.712	25.0291	37.3105	60.6685	0.0380878	2573	-0.0488197	0.107016	G2M	0	larval03	Spermatocyte	1381	0.49392	0/Spermatocyte	-5.38235	5.3494
AAGCCGCTCCTTGGTC-1-larval03	0.078686	FALSE	2555	2555	7.8462	11662	9.36418	34.9254	51.7493	63.3854	75.8703	0.0196364	11662	-0.0460901	-0.150458	G1	5	larval03	Pigment	193	0.367619	5/Pigment	2.989	-17.7961
AAGCCGCTCGTTACAG-1-larval03	0.126935	FALSE	808	808	6.6958	1158	7.05531	18.9983	29.8791	47.1503	73.4024	0.00690846	1158	-0.0549268	-0.115617	G1	7	larval03	Spermatocyte	62	0.358382	7/Spermatocyte	-3.18559	1.72191
AAGCCGCTCTGTCCGT-1-larval03	0.0514706	FALSE	1196	1196	7.08757	1995	7.5989	20.0501	29.5238	42.406	65.1128	0.035589	1995	0.0375786	-0.0405202	S	1	larval03	Spermatocyte	617	0.555856	1/Spermatocyte	-4.92572	8.61105
AAGCCGCTCTTGACGA-1-larval03	0.140954	FALSE	916	916	6.82111	1863	7.53048	32.2598	45.5717	58.2931	77.6704	0.0322061	1863	-0.0733943	-0.127535	G1	5	larval03	Pigment	193	0.367619	5/Pigment	4.26057	-15.7282
AAGCCGCTCTTTACGT-1-larval03	0.0410655	FALSE	1512	1512	7.32185	4020	8.29929	28.0597	43.0846	56.0199	73.2587	0.0146766	4020	0.0817158	0.0795161	S	2	larval03	Spermatogonia	735	0.698669	2/Spermatogonia	4.43275	-1.95932
AAGGAGCAGAGTACCG-1-larval03	0.117647	FALSE	1842	1842	7.51915	4431	8.39661	25.8632	35.8158	47.8673	66.1927	0.0372376	4431	-0.100233	-0.214856	G1	3	larval03	Cyst	557	0.408059	3/Cyst	1.56469	-8.26826
AAGGAGCAGCGTAGTG-1-larval03	0.243697	FALSE	571	571	6.34914	733	6.59851	21.9645	35.6071	49.3861	90.3138	0.00818554	733	0.0192032	0.101008	G2M	7	larval03	Spermatocyte	62	0.358382	7/Spermatocyte	-3.24611	1.93506
AAGGAGCCAAGCCCAC-1-larval03	0.140954	FALSE	3528	3528	8.16877	10958	9.30192	13.7251	20.6151	30.188	48.4943	0.0122285	10958	-0.127419	0.0641724	G2M	1	larval03	Spermatocyte	617	0.555856	1/Spermatocyte	-7.21811	7.65397
AAGGAGCCAGGTCTCG-1-larval03	0.0628803	FALSE	652	652	6.48158	949	6.85646	26.0274	37.9347	52.3709	83.9831	0.0379347	949	-0.0864184	-0.121917	G1	3	larval03	Cyst	557	0.408059	3/Cyst	1.55673	-8.03475
AAGGAGCCATCGATTG-1-larval03	0.0575307	FALSE	1763	1763	7.47534	5543	8.62047	28.5766	44.1458	58.9753	74.6527	0.0389681	5543	-0.0986474	-0.0746131	G1	4	larval03	Cyst	670	0.652386	4/Cyst	5.67197	-7.83849
AAGGAGCCATGGTAGG-1-larval03	0.0735294	FALSE	1779	1779	7.48437	5791	8.66423	28.786	44.2756	59.4025	75.2029	0.0410983	5791	-0.0776114	-0.143487	G1	4	larval03	Cyst	670	0.652386	4/Cyst	4.5665	-8.46584
AAGGAGCGTCTCGTTC-1-larval03	0.0309073	FALSE	1526	1526	7.33106	4335	8.37471	30.8189	46.2745	58.6851	75.5248	0.0179931	4335	0.0122842	0.100652	G2M	2	larval03	Spermatogonia	735	0.698669	2/Spermatogonia	4.23556	-2.12751
AAGGAGCGTGTATGGG-1-larval03	0.0550285	FALSE	2035	2035	7.61874	6983	8.85138	29.0849	43.9639	58.5708	73.7792	0.0465416	6983	-0.0637452	-0.142633	G1	4	larval03	Cyst	670	0.652386	4/Cyst	5.90301	-7.35795
AAGGAGCGTTGGTGGA-1-larval03	0.161765	FALSE	907	907	6.81124	1251	7.1325	18.785	27.6579	43.4852	67.466	0.0447642	1251	0.000462227	-0.055963	S	0	larval03	Spermatocyte	1381	0.49392	0/Spermatocyte	-4.34791	5.12014
AAGGAGCTCAATCACG-1-larval03	0.130252	FALSE	2119	2119	7.65917	4198	8.3426	15.4597	23.2492	33.6112	53.6446	0.0133397	4198	0.017131	-0.0901663	S	1	larval03	Spermatocyte	617	0.555856	1/Spermatocyte	-6.88573	7.50877
AAGGAGCTCACCTTAT-1-larval03	0.137255	FALSE	1267	1267	7.1452	1866	7.53209	16.9346	25.134	36.3344	58.896	0.0471597	1866	-0.0177649	-0.0019896	G1	0	larval03	Spermatocyte	1381	0.49392	0/Spermatocyte	-5.99348	6.11367
AAGGAGCTCAGGCCCA-1-larval03	0.0687456	FALSE	1779	1779	7.48437	4887	8.49454	31.9623	46.593	57.7246	72.4166	0.0294659	4887	-0.0727564	0.0349398	G2M	4	larval03	Cyst	670	0.652386	4/Cyst	7.58826	-6.83784
AAGGAGCTCATAGCAC-1-larval03	0.111954	FALSE	1762	1762	7.47477	3591	8.18646	17.4882	25.9816	38.1788	59.5656	0.00835422	3591	0.0836172	-0.111776	S	1	larval03	Spermatocyte	617	0.555856	1/Spermatocyte	-5.91061	7.54382
AAGGAGCTCCCGGATG-1-larval03	0.0718954	FALSE	2257	2257	7.72223	7723	8.95209	29.1338	43.8301	56.403	71.3712	0.0176097	7723	0.371879	0.143621	S	2	larval03	Spermatogonia	735	0.698669	2/Spermatogonia	3.37901	-4.44181
AAGGAGCTCGAGCCCA-1-larval03	0.114754	FALSE	2446	2446	7.80262	5754	8.65782	18.7869	27.6851	38.5819	56.8822	0.0462287	5754	-0.043329	0.144422	G2M	8	larval03	Spermatogonia	189	0.821739	8/Spermatogonia	1.87259	0.208554
AAGGCAGAGGGTTTCT-1-larval03	0.140954	FALSE	975	975	6.88346	1414	7.25488	18.8826	28.7836	42.9279	66.4074	0.0424328	1414	-0.0117026	-0.0350348	G1	0	larval03	Spermatocyte	1381	0.49392	0/Spermatocyte	-4.47114	5.32902
AAGGCAGAGGTGACCA-1-larval03	0.078686	FALSE	664	664	6.49979	854	6.7511	21.7799	33.4895	45.6674	80.7963	0.0468384	854	-0.0470807	-0.121816	G1	0	larval03	Spermatocyte	1381	0.49392	0/Spermatocyte	-2.9674	5.41879
AAGGCAGAGTACGCCC-1-larval03	0.148789	FALSE	1412	1412	7.25347	2843	7.95297	23.039	35.0686	47.5906	67.9212	0.0200492	2843	0.00539254	-0.0609332	S	2	larval03	Spermatogonia	735	0.698669	2/Spermatogonia	4.53212	-0.808122
AAGGCAGGTATGCTTG-1-larval03	0.157263	FALSE	1073	1073	6.97915	1572	7.36074	16.7303	26.6539	39.8219	63.5496	0.00826972	1572	-0.0454933	-0.0414866	G1	0	larval03	Spermatocyte	1381	0.49392	0/Spermatocyte	-2.08068	5.2978
AAGGCAGTCACGGTTA-1-larval03	0.262032	FALSE	3288	3288	8.09834	9971	9.20754	21.7631	32.8854	43.5663	58.6401	0.0188547	9971	-0.108807	-0.0146694	G1	5	larval03	Pigment	193	0.367619	5/Pigment	3.85383	-15.9333
AAGGCAGTCCAACCAA-1-larval03	0.120638	FALSE	990	990	6.89871	1440	7.27309	20	28.8194	42.7083	65.9722	0.0444444	1440	-0.0120667	0.0347695	G2M	0	larval03	Spermatocyte	1381	0.49392	0/Spermatocyte	-4.48795	6.9914
AAGGCAGTCTACGAGT-1-larval03	0.0439749	FALSE	1834	1834	7.5148	5733	8.65417	29.9494	45.0549	59.393	74.1671	0.0469213	5733	-0.103775	-0.123707	G1	4	larval03	Cyst	670	0.652386	4/Cyst	6.26369	-7.2659
AAGGTTCAGCCTATGT-1-larval03	0.0823529	FALSE	1755	1755	7.47079	5586	8.6282	28.8937	42.4454	57.1966	74.0243	0.0277479	5586	-0.148164	-0.0780219	G1	3	larval03	Cyst	557	0.408059	3/Cyst	2.98188	-9.12202
AAGGTTCAGGCCATAG-1-larval03	0.0401319	FALSE	1781	1781	7.48549	6114	8.7185	35.6395	49.2967	61.8907	76.3003	0.0417076	6114	-0.0510705	-0.0712438	G1	3	larval03	Cyst	557	0.408059	3/Cyst	1.69103	-8.80798
AAGGTTCAGGGCTCTC-1-larval03	0.157263	FALSE	2997	2997	8.0057	11819	9.37755	28.3357	42.5755	55.1146	68.7114	0.026229	11819	0.0387259	0.0641048	G2M	4	larval03	Cyst	670	0.652386	4/Cyst	6.02163	-6.40971
AAGGTTCGTACCCAAT-1-larval03	0.092437	FALSE	1530	1530	7.33368	3843	8.25427	28.025	42.649	55.9199	73.198	0.0202966	3843	0.282642	0.182116	S	2	larval03	Spermatogonia	735	0.698669	2/Spermatogonia	3.14693	-4.07983
AAGGTTCGTAGGCATG-1-larval03	0.148789	FALSE	1307	1307	7.17625	3780	8.23774	35.582	52.1693	64.1534	78.6508	0.0219577	3780	-0.0488464	-0.07	G1	5	larval03	Pigment	193	0.367619	5/Pigment	4.20461	-15.964
AAGGTTCTCTTCTGGC-1-larval03	0.0903065	FALSE	592	592	6.38519	746	6.61606	21.7158	34.0483	47.4531	87.6676	0.0495979	746	-0.0987986	-0.200961	G1	0	larval03	Spermatocyte	1381	0.49392	0/Spermatocyte	-3.08981	3.72771
AAGTCTGAGGCTAGAC-1-larval03	0.106618	FALSE	2471	2471	7.81278	5920	8.68626	15.7432	23.6318	34.0541	53.1419	0.0155405	5920	-0.0765097	0.118872	G2M	1	larval03	Spermatocyte	617	0.555856	1/Spermatocyte	-6.51843	8.49445
AAGTCTGAGGGCACTA-1-larval03	0.152941	FALSE	838	838	6.73221	1619	7.39018	30.5744	44.2248	58.6782	79.1229	0.0481779	1619	-0.0238332	0.00616747	G2M	3	larval03	Cyst	557	0.408059	3/Cyst	2.79466	-8.16298
AAGTCTGAGGTAAACT-1-larval03	0.0672269	FALSE	1951	1951	7.57661	6454	8.77261	28.9898	43.9417	58.1655	73.6443	0.0370313	6454	-0.028286	-0.0466801	G1	4	larval03	Cyst	670	0.652386	4/Cyst	5.52077	-7.92581
AAGTCTGAGGTGCTAG-1-larval03	0.130252	FALSE	1502	1502	7.31522	2325	7.75191	15.3978	23.3548	34.9677	56.9032	0.0206452	2325	0.0265124	0.0139168	S	3	larval03	Cyst	557	0.408059	3/Cyst	1.92579	-7.29111
AAGTCTGCAAAGCGGT-1-larval03	0.0842607	FALSE	964	964	6.87213	1366	7.22037	20.205	28.7701	43.4114	66.0322	0.0417277	1366	-0.130439	-0.143686	G1	0	larval03	Spermatocyte	1381	0.49392	0/Spermatocyte	-3.88507	4.8367
AAGTCTGCACAAGTAA-1-larval03	0.13369	FALSE	3179	3179	8.06464	14558	9.58596	29.8942	45.2672	57.7758	71.2323	0.0197829	14558	0.174809	0.140561	S	4	larval03	Cyst	670	0.652386	4/Cyst	5.89117	-6.3018
AAGTCTGGTACAGTGG-1-larval03	0.0903065	FALSE	671	671	6.51026	1011	6.91968	24.9258	37.6855	53.4125	83.0861	0.0454995	1011	-0.100994	0.150582	G2M	2	larval03	Spermatogonia	735	0.698669	2/Spermatogonia	3.26517	-1.73966
AAGTCTGGTAGCTAAA-1-larval03	0.114754	FALSE	1982	1982	7.59237	6441	8.7706	32.3707	47.9273	59.3386	73.1253	0.0304301	6441	-0.154815	-0.135886	G1	5	larval03	Pigment	193	0.367619	5/Pigment	3.42529	-17.501
AAGTCTGGTAGGAGTC-1-larval03	0.319328	FALSE	1593	1593	7.374	2560	7.84815	14.9219	22.5	34.2188	57.3047	0.0355469	2560	-0.068648	-0.145562	G1	3	larval03	Cyst	557	0.408059	3/Cyst	1.88841	-7.23404
AAGTCTGGTCCGAAGA-1-larval03	0.171355	FALSE	4943	4943	8.50593	19893	9.89817	10.1493	16.5988	25.989	42.8543	0.014025	19893	-0.0659783	-0.000323594	G1	9	larval03	Spermatocyte	81	0.407035	9/Spermatocyte	1.01649	2.09927
AAGTCTGTCTCTGAGA-1-larval03	0.0526316	FALSE	1241	1241	7.12448	3799	8.24276	35.4567	49.8552	63.9905	80.4949	0.0373783	3799	-0.0876401	-0.0783064	G1	3	larval03	Cyst	557	0.408059	3/Cyst	1.67562	-7.78323
AAGTCTGTCTTCGAGA-1-larval03	0.0538173	FALSE	725	725	6.58755	1302	7.17242	31.3364	45.5453	59.6774	82.7189	0.0222734	1302	0.0494673	0.187152	G2M	2	larval03	Spermatogonia	735	0.698669	2/Spermatogonia	3.76158	-2.33258
AATCCAGAGATGTGGC-1-larval03	0.171355	FALSE	1088	1088	6.99302	1571	7.3601	15.8498	25.3978	38.5105	62.5716	0.0152769	1571	0.157394	0.065643	S	0	larval03	Spermatocyte	1381	0.49392	0/Spermatocyte	-5.75934	5.23606
AATCCAGAGCTCCCAG-1-larval03	0.111954	FALSE	1827	1827	7.51098	3803	8.24381	18.1173	26.3476	38.2067	59.1375	0.00788851	3803	-0.0262686	-0.217119	G1	0	larval03	Spermatocyte	1381	0.49392	0/Spermatocyte	-5.36772	6.92559
AATCCAGAGGGTGTGT-1-larval03	0.181818	FALSE	1342	1342	7.20266	2550	7.84424	23.5686	34.6667	47.1765	66.9804	0.047451	2550	-0.05131	-0.067141	G1	3	larval03	Cyst	557	0.408059	3/Cyst	2.868	-7.01111
AATCCAGAGTGCTGCC-1-larval03	0.0588235	FALSE	1421	1421	7.25982	2528	7.83558	20.2136	28.9953	41.3766	63.568	0.0407437	2528	-0.0800457	0.114214	G2M	1	larval03	Spermatocyte	617	0.555856	1/Spermatocyte	-5.01145	7.95625
AATCCAGAGTTAGCGG-1-larval03	0.117647	FALSE	1637	1637	7.40123	2739	7.91571	16.4294	24.571	35.7795	58.2694	0.0219058	2739	-0.019968	0.0261758	G2M	1	larval03	Spermatocyte	617	0.555856	1/Spermatocyte	-5.26291	7.37633
AATCCAGCAATACGCT-1-larval03	0.0526316	FALSE	1406	1406	7.24922	4237	8.35185	37.3141	54.0241	64.7864	78.6169	0.0127449	4237	-0.0427381	-0.135692	G1	5	larval03	Pigment	193	0.367619	5/Pigment	5.36725	-15.0863
AATCCAGCACCCATTC-1-larval03	0.104072	FALSE	491	491	6.19848	900	6.80351	35.6667	52	67.6667	100	0.0122222	900	-0.0750546	0.0612684	G2M	2	larval03	Spermatogonia	735	0.698669	2/Spermatogonia	5.12822	-1.9867
AATCCAGCAGTACACT-1-larval03	0.106618	FALSE	1235	1235	7.11964	1869	7.53369	17.389	26.1102	37.7742	60.6742	0.0294275	1869	-0.104558	0.0925594	G2M	0	larval03	Spermatocyte	1381	0.49392	0/Spermatocyte	-5.10255	6.00826
AATCCAGCATAAAGGT-1-larval03	0.0503335	FALSE	1202	1202	7.09257	2184	7.68937	23.3974	33.2875	46.1996	67.8571	0.0338828	2184	-0.0294106	-0.217229	G1	0	larval03	Spermatocyte	1381	0.49392	0/Spermatocyte	-3.63105	7.69204
AATCCAGCATGTCGAT-1-larval03	0.117647	FALSE	995	995	6.90375	1532	7.33498	22.6501	32.1802	45.235	67.6893	0.0411227	1532	-0.138395	-0.0435176	G1	0	larval03	Spermatocyte	1381	0.49392	0/Spermatocyte	-3.58645	6.93727
AATCCAGGTCGGCTCA-1-larval03	0.161765	FALSE	4916	4916	8.50045	19648	9.88578	11.1309	17.956	27.7433	44.6814	0.0149634	19648	-0.0359532	0.0539612	G2M	8	larval03	Spermatogonia	189	0.821739	8/Spermatogonia	1.22362	1.72888
AATCCAGGTGGAAAGA-1-larval03	0.0823529	FALSE	938	938	6.84482	2566	7.85049	40.569	57.0148	68.3944	82.9306	0.0233827	2566	-0.00424611	0.0897855	G2M	5	larval03	Pigment	193	0.367619	5/Pigment	4.55743	-15.3647
AATCCAGGTTAAAGTG-1-larval03	0.0492197	FALSE	2446	2446	7.80262	8854	9.08874	29.2184	44.1382	56.1102	70.8719	0.0211204	8854	-0.0501943	0.0214735	G2M	2	larval03	Spermatogonia	735	0.698669	2/Spermatogonia	4.38559	-1.34243
AATCCAGGTTCTCATT-1-larval03	0.0550285	FALSE	927	927	6.83303	1418	7.25771	22.9196	32.7221	46.8265	69.8872	0.0394922	1418	0.146174	-0.115232	S	0	larval03	Spermatocyte	1381	0.49392	0/Spermatocyte	-4.10474	6.32222
AATCCAGGTTGGAGGT-1-larval03	0.140954	FALSE	1198	1198	7.08924	1769	7.47874	16.45	25.6642	37.5919	60.5427	0.0203505	1769	-0.112	-0.165784	G1	0	larval03	Spermatocyte	1381	0.49392	0/Spermatocyte	-3.6946	4.65549
AATCGGTAGGCTAGAC-1-larval03	0.0601454	FALSE	1373	1373	7.22548	4022	8.29978	30.8802	45.1765	59.8956	77.822	0.0437593	4022	-0.142957	-0.108881	G1	4	larval03	Cyst	670	0.652386	4/Cyst	5.10527	-8.18456
AATCGGTAGTGGCACA-1-larval03	0.078686	FALSE	958	958	6.86589	1389	7.23706	20.5904	29.9496	44.3485	67.0266	0.0266379	1389	-0.0545918	-0.0298154	G1	0	larval03	Spermatocyte	1381	0.49392	0/Spermatocyte	-2.71306	5.25693
AATCGGTCAATGACCT-1-larval03	0.0550285	FALSE	1524	1524	7.32975	2888	7.96867	21.6066	30.5055	42.0014	64.1274	0.0200831	2888	-0.0510638	0.0838219	G2M	1	larval03	Spermatocyte	617	0.555856	1/Spermatocyte	-5.34492	8.62962
AATCGGTCAATTCCTT-1-larval03	0.111954	FALSE	1094	1094	6.99851	2760	7.92335	33.442	47.9348	62.2826	78.4783	0.0402174	2760	-0.0988464	-0.0682858	G1	3	larval03	Cyst	557	0.408059	3/Cyst	2.80323	-8.97135
AATCGGTCACACGCTG-1-larval03	0.0968858	FALSE	1330	1330	7.19369	3798	8.24249	36.0716	49.7894	62.1643	78.1464	0.0392312	3798	0.0339515	-0.109276	S	3	larval03	Cyst	557	0.408059	3/Cyst	1.04661	-7.686
AATCGGTCAGCCACCA-1-larval03	0.13369	FALSE	1380	1380	7.23056	2164	7.68018	15.8503	23.7985	35.9982	59.3346	0.0249538	2164	-0.0877082	-0.0781092	G1	0	larval03	Spermatocyte	1381	0.49392	0/Spermatocyte	-4.02157	4.16447
AATCGGTCATTTCAGG-1-larval03	0.0687456	FALSE	478	478	6.1717	794	6.67834	37.7834	50.5038	64.9874	100	0.0403023	794	0.0367945	0.0279485	S	3	larval03	Cyst	557	0.408059	3/Cyst	1.42359	-7.27521
AATCGGTGTCGGCATC-1-larval03	0.13369	FALSE	700	700	6.55251	930	6.83626	21.3978	32.1505	46.2366	78.4946	0.044086	930	-0.0466165	0.0649208	G2M	0	larval03	Spermatocyte	1381	0.49392	0/Spermatocyte	-3.32794	6.82899
AATCGGTTCCAAACTG-1-larval03	0.140954	FALSE	4152	4152	8.33159	13610	9.51863	12.072	19.3093	29.4489	46.7891	0.0221896	13610	-0.101627	0.0760304	G2M	8	larval03	Spermatogonia	189	0.821739	8/Spermatogonia	1.43516	1.44795
ACACCAAAGGGCTTGA-1-larval03	0.106618	FALSE	780	780	6.66058	1756	7.47136	36.6173	52.3349	65.4897	84.0547	0.0256264	1756	-0.0732691	-0.0900898	G1	5	larval03	Pigment	193	0.367619	5/Pigment	4.67201	-14.671
ACACCAACAATAGCAA-1-larval03	0.111954	FALSE	1981	1981	7.59186	3615	8.19312	15.3804	22.9599	33.3333	53.3057	0.0329184	3615	0.0120272	-0.0762768	S	1	larval03	Spermatocyte	617	0.555856	1/Spermatocyte	-6.55668	6.08282
ACACCAACACATGGGA-1-larval03	0.123732	FALSE	3267	3267	8.09193	9157	9.12238	14.1313	21.4699	31.2329	49.4157	0.0101562	9157	-0.0483799	0.0112764	G2M	1	larval03	Spermatocyte	617	0.555856	1/Spermatocyte	-7.02963	7.44173
ACACCAACACCAGCAC-1-larval03	0.13369	FALSE	1004	1004	6.91274	1548	7.34537	21.5116	31.5891	44.6382	67.4419	0.0426357	1548	-0.108434	-0.312628	G1	0	larval03	Spermatocyte	1381	0.49392	0/Spermatocyte	-2.77826	5.57921
ACACCAACACGGTGTC-1-larval03	0.193277	FALSE	1383	1383	7.23273	2143	7.67043	16.0523	24.3584	36.1176	58.7961	0.0340644	2143	0.0115929	-0.0643448	S	0	larval03	Spermatocyte	1381	0.49392	0/Spermatocyte	-5.11885	5.9821
ACACCAACACGTCTCT-1-larval03	0.0992098	FALSE	2041	2041	7.62168	4483	8.40827	17.3098	25.4517	36.2704	57.3723	0.0144992	4483	0.0653775	0.0919448	G2M	1	larval03	Spermatocyte	617	0.555856	1/Spermatocyte	-6.38395	8.58011
ACACCAAGTGCACTTA-1-larval03	0.252595	FALSE	704	704	6.5582	997	6.90575	22.8686	34.3029	49.4483	79.5386	0.0441324	997	-0.118194	0.105114	G2M	6	larval03	TerminalEpithelial	367	0.48226	6/TerminalEpithelial	14.4576	2.39209
ACACCAAGTTAAAGTG-1-larval03	0.193277	FALSE	671	671	6.51026	885	6.78672	22.2599	33.5593	46.7797	80.678	0.0497175	885	-0.0067895	-0.0969683	G1	0	larval03	Spermatocyte	1381	0.49392	0/Spermatocyte	-2.91517	5.75039
ACACCAAGTTTACTCT-1-larval03	0.117647	FALSE	3084	3084	8.03431	7881	8.97234	13.0694	20.0228	29.7044	48.1284	0.00951656	7881	-0.137859	0.0468824	G2M	1	larval03	Spermatocyte	617	0.555856	1/Spermatocyte	-6.679	6.24573
ACACCAATCACTCCTG-1-larval03	0.0492197	FALSE	652	652	6.48158	1256	7.13648	33.4395	48.8854	64.0127	87.8981	0.0262739	1256	0.0516861	0.220291	G2M	2	larval03	Spermatogonia	735	0.698669	2/Spermatogonia	3.56838	-2.67729
ACACCAATCTAACTGG-1-larval03	0.0588235	FALSE	545	545	6.30262	734	6.59987	24.6594	38.2834	52.9973	93.8692	0.0490463	734	-0.107092	0.0370734	G2M	3	larval03	Cyst	557	0.408059	3/Cyst	2.15589	-8.22332
ACACCAATCTGTCTCG-1-larval03	0.0687456	FALSE	764	764	6.63988	1057	6.96414	22.0435	31.6935	46.6414	75.0237	0.0444655	1057	-0.103252	-0.167796	G1	0	larval03	Spermatocyte	1381	0.49392	0/Spermatocyte	-2.90817	4.85468
ACACCCTAGGCATGGT-1-larval03	0.0401319	FALSE	2811	2811	7.94165	12243	9.41279	32.247	47.8559	58.9153	72.2535	0.0137221	12243	-0.0132037	0.118753	G2M	2	larval03	Spermatogonia	735	0.698669	2/Spermatogonia	4.50877	-1.95077
ACACCCTAGGCTAGAC-1-larval03	0.0601454	FALSE	1053	1053	6.96035	2658	7.88571	35.9669	48.6456	62.5658	79.1949	0.048909	2658	-0.0462535	-0.0479374	G1	3	larval03	Cyst	557	0.408059	3/Cyst	2.58308	-7.47835
ACACCCTAGGTAGCTG-1-larval03	0.152941	FALSE	3407	3407	8.13388	16326	9.70058	28.8374	44.2852	56.7806	70.1948	0.0215607	16326	0.231533	0.171578	S	4	larval03	Cyst	670	0.652386	4/Cyst	5.5006	-5.81212
ACACCCTAGTACATGA-1-larval03	0.187415	FALSE	1028	1028	6.93634	1476	7.29777	18.6992	27.439	40.9892	64.2276	0.0440379	1476	0.0510116	-0.213679	S	0	larval03	Spermatocyte	1381	0.49392	0/Spermatocyte	-4.07946	4.21454
ACACCCTCACCCAGTG-1-larval03	0.205882	FALSE	507	507	6.23048	757	6.63068	29.5905	43.8573	59.4452	99.0753	0.0475561	757	-0.0184302	-0.037865	G1	4	larval03	Cyst	670	0.652386	4/Cyst	5.06259	-7.02311
ACACCCTCAGCCTTTC-1-larval03	0.0992098	FALSE	699	699	6.55108	927	6.83303	20.712	31.4995	46.1704	78.5329	0.0496224	927	-0.114215	0.0132962	G2M	0	larval03	Spermatocyte	1381	0.49392	0/Spermatocyte	-3.47329	5.79345
ACACCCTCATCAGTCA-1-larval03	0.0903065	FALSE	3015	3015	8.01169	8509	9.049	18.8389	29.2396	40.3455	57.4333	0.0243272	8509	-0.151796	0.0910157	G2M	8	larval03	Spermatogonia	189	0.821739	8/Spermatogonia	2.79028	0.118402
ACACCCTGTCGCGGTT-1-larval03	0.157263	FALSE	1284	1284	7.15851	2476	7.8148	22.6979	32.9968	46.6882	68.336	0.0452342	2476	-0.0775938	-0.0238694	G1	3	larval03	Cyst	557	0.408059	3/Cyst	2.61267	-6.87514
ACACCCTTCAAGCCTA-1-larval03	0.0628803	FALSE	641	641	6.46459	1140	7.03966	34.5614	48.0702	61.3158	87.6316	0.0464912	1140	-0.0724589	-0.158264	G1	3	larval03	Cyst	557	0.408059	3/Cyst	3.07931	-7.34779
ACACCCTTCACCACCT-1-larval03	0.0470588	FALSE	1612	1612	7.38585	5384	8.59137	35.7355	49.1456	62.5	77.5074	0.0412333	5384	-0.0852504	-0.0342225	G1	3	larval03	Cyst	557	0.408059	3/Cyst	1.98103	-8.88178
ACACCCTTCTCGCTTG-1-larval03	0.117647	FALSE	1208	1208	7.09755	2979	7.99968	31.7892	44.5116	57.9389	76.2336	0.0278617	2979	0.00255558	-0.154084	S	3	larval03	Cyst	557	0.408059	3/Cyst	2.65541	-8.69966
ACACCGGAGCCCAATT-1-larval03	0.176471	FALSE	1936	1936	7.5689	3758	8.23191	16.6844	24.4279	35.604	55.6413	0.0324641	3758	-0.0384113	-0.0642582	G1	1	larval03	Spermatocyte	617	0.555856	1/Spermatocyte	-5.8077	8.07442
ACACCGGAGGTACTCT-1-larval03	0.126935	FALSE	1836	1836	7.51589	3276	8.09468	14.7741	22.8938	34.1575	55.2808	0.0314408	3276	-0.129294	0.284588	G2M	0	larval03	Spermatocyte	1381	0.49392	0/Spermatocyte	-5.13735	4.64677
ACACCGGAGTACGCGA-1-larval03	0.036566	FALSE	808	808	6.6958	1216	7.10414	24.8355	34.6217	50	74.6711	0.040296	1216	-0.10286	-0.116682	G1	3	larval03	Cyst	557	0.408059	3/Cyst	1.6777	-8.07284
ACACCGGCAAGTTAAG-1-larval03	0.219814	FALSE	1077	1077	6.98286	1621	7.39142	19.6792	28.9944	41.3942	64.4047	0.0431832	1621	-0.0958008	0.0470948	G2M	0	larval03	Spermatocyte	1381	0.49392	0/Spermatocyte	-4.29178	6.0557
ACACCGGGTAGAAAGG-1-larval03	0.0503335	FALSE	659	659	6.49224	852	6.74876	20.5399	32.277	46.1268	81.338	0.0199531	852	-0.0737047	-0.110591	G1	0	larval03	Spermatocyte	1381	0.49392	0/Spermatocyte	-2.34591	4.80158
ACACCGGGTCACAAGG-1-larval03	0.157263	FALSE	888	888	6.7901	1313	7.18083	21.5537	31.3785	46.6108	70.4494	0.0441736	1313	-0.0109835	0.144128	G2M	1	larval03	Spermatocyte	617	0.555856	1/Spermatocyte	-4.76477	7.96353
ACACCGGGTCGTGGCT-1-larval03	0.126935	FALSE	1038	1038	6.94601	1432	7.26753	15.2933	24.6508	38.6173	62.4302	0.0202514	1432	-0.105791	-0.0402998	G1	0	larval03	Spermatocyte	1381	0.49392	0/Spermatocyte	-2.77228	3.68022
ACACCGGGTGCACTTA-1-larval03	0.171355	FALSE	1257	1257	7.13728	1933	7.56735	15.7786	24.5732	37.1443	60.8381	0.0325918	1933	0.121289	0.108441	S	0	larval03	Spermatocyte	1381	0.49392	0/Spermatocyte	-5.14808	4.94719
ACACCGGTCTAACGGT-1-larval03	0.0769231	FALSE	899	899	6.80239	1621	7.39142	28.3775	41.0241	55.0895	75.3856	0.0419494	1621	-0.0602982	0.0619866	G2M	6	larval03	TerminalEpithelial	367	0.48226	6/TerminalEpithelial	14.4258	3.25923
ACACCGGTCTGAGTGT-1-larval03	0.104072	FALSE	965	965	6.87316	1418	7.25771	19.464	28.7729	42.8773	67.2073	0.0380818	1418	0.0153636	0.0159213	G2M	0	larval03	Spermatocyte	1381	0.49392	0/Spermatocyte	-5.24622	6.42123
ACACTGAAGAGGACGG-1-larval03	0.0804954	FALSE	560	560	6.32972	769	6.64639	25.8778	38.8817	53.186	92.1977	0.0390117	769	-0.0488766	-0.052627	G1	0	larval03	Spermatocyte	1381	0.49392	0/Spermatocyte	-2.71014	5.32351
ACACTGACACATGTGT-1-larval03	0.166458	FALSE	1018	1018	6.92658	1480	7.30047	18.6486	27.6351	41.1486	65	0.0304054	1480	-0.0641161	-0.0705257	G1	0	larval03	Spermatocyte	1381	0.49392	0/Spermatocyte	-4.05676	5.40186
ACACTGACAGACGCAA-1-larval03	0.0601454	FALSE	1047	1047	6.95464	2644	7.88043	33.2073	48.5628	62.5946	79.3116	0.0385779	2644	-0.106503	-0.17344	G1	3	larval03	Cyst	557	0.408059	3/Cyst	2.94884	-9.01545
ACACTGACAGCCACCA-1-larval03	0.0968858	FALSE	894	894	6.79682	1360	7.21598	21.0294	31.6912	46.3971	71.0294	0.0316176	1360	-0.0717117	-0.0446932	G1	0	larval03	Spermatocyte	1381	0.49392	0/Spermatocyte	-3.04365	7.3242
ACACTGACAGGCAGTA-1-larval03	0.0968858	FALSE	2381	2381	7.7757	7433	8.91382	26.786	41.1678	52.7782	67.6174	0.0152025	7433	0.346412	0.328323	S	2	larval03	Spermatogonia	735	0.698669	2/Spermatogonia	3.08042	-4.78231
ACACTGAGTATGCTTG-1-larval03	0.148789	FALSE	1019	1019	6.92756	1581	7.36644	21.1891	30.5503	43.2005	67.1727	0.0455408	1581	-0.0347292	0.00328413	G2M	1	larval03	Spermatocyte	617	0.555856	1/Spermatocyte	-4.88784	7.52663
ACACTGAGTGGGTATG-1-larval03	0.144796	FALSE	1980	1980	7.59136	6459	8.77338	29.1376	43.5052	57.7953	73.3705	0.048924	6459	0.0694702	-0.0735411	S	4	larval03	Cyst	670	0.652386	4/Cyst	5.44352	-7.02219
ACACTGAGTGTAATGA-1-larval03	0.199426	FALSE	887	887	6.78897	1747	7.46623	29.2501	42.1866	57.2982	77.8477	0.0497997	1747	-0.0407266	-0.0549064	G1	4	larval03	Cyst	670	0.652386	4/Cyst	4.83549	-6.91292
ACACTGATCAACACCA-1-larval03	0.0903065	FALSE	1565	1565	7.35628	4401	8.38981	31.9927	47.8755	59.6683	75.0738	0.0345376	4401	0.0289828	-0.024948	S	4	larval03	Cyst	670	0.652386	4/Cyst	7.34636	-6.53709
ACACTGATCACGATGT-1-larval03	0.0439749	FALSE	3368	3368	8.12237	15606	9.65547	27.1819	41.6186	53.582	68.4544	0.0130719	15606	0.0532261	-0.0489571	S	2	larval03	Spermatogonia	735	0.698669	2/Spermatogonia	4.51328	-0.782304
ACACTGATCGCCATAA-1-larval03	0.0460105	FALSE	2097	2097	7.64874	8499	9.04782	30.1565	45.6642	60.7954	76.1501	0.0348276	8499	-0.0700375	-0.121397	G1	4	larval03	Cyst	670	0.652386	4/Cyst	4.63316	-8.46672
ACACTGATCGCCTGAG-1-larval03	0.181818	FALSE	1969	1969	7.58579	3664	8.20658	14.6561	22.8439	34.3614	54.6397	0.0311135	3664	-0.0411093	-0.0992591	G1	0	larval03	Spermatocyte	1381	0.49392	0/Spermatocyte	-4.37047	3.88871
ACAGCCGAGCCGGTAA-1-larval03	0.137255	FALSE	1542	1542	7.34148	2620	7.87131	18.3588	26.4504	38.1298	60.229	0.0480916	2620	-0.0706594	0.00242513	G2M	0	larval03	Spermatocyte	1381	0.49392	0/Spermatocyte	-6.02905	6.11548
ACAGCCGAGCTGAAAT-1-larval03	0.0420168	FALSE	1704	1704	7.44132	5549	8.62155	35.628	52.2436	63.6691	77.077	0.022887	5549	0.00570163	0.0195325	G2M	6	larval03	TerminalEpithelial	367	0.48226	6/TerminalEpithelial	14.4156	5.04238
ACAGCCGCAGACTCGC-1-larval03	0.104072	FALSE	3911	3911	8.2718	17022	9.74232	19.7157	31.2948	42.7799	59.006	0.0122782	17022	0.0142927	0.112333	G2M	2	larval03	Spermatogonia	735	0.698669	2/Spermatogonia	3.18371	-0.277502
ACAGCCGGTAGATTAG-1-larval03	0.176471	FALSE	1142	1142	7.04141	1651	7.40974	15.8692	24.9546	37.1896	61.1145	0.0387644	1651	0.0137329	-0.203613	S	0	larval03	Spermatocyte	1381	0.49392	0/Spermatocyte	-4.41979	5.44484
ACAGCCGGTATTACCG-1-larval03	0.0588235	FALSE	2922	2922	7.98037	10382	9.24793	24.4076	37.9021	49.7014	64.949	0.0143518	10382	0.0507035	0.0981604	G2M	2	larval03	Spermatogonia	735	0.698669	2/Spermatogonia	3.49969	-1.11134
ACAGCCGTCCACGCAG-1-larval03	0.13369	FALSE	784	784	6.66568	1106	7.00941	20.9765	32.1881	47.1971	74.3219	0.0325497	1106	0.0193569	-0.206713	S	0	larval03	Spermatocyte	1381	0.49392	0/Spermatocyte	-2.45938	5.08118
ACAGCCGTCGAATCCA-1-larval03	0.13369	FALSE	1462	1462	7.28824	2228	7.70931	15.0808	22.5763	34.0215	56.8223	0.0305206	2228	0.0179549	0.104298	G2M	0	larval03	Spermatocyte	1381	0.49392	0/Spermatocyte	-4.47376	4.06618
ACAGCTAAGCAGGTCA-1-larval03	0.123732	FALSE	2607	2607	7.86634	7028	8.8578	19.5219	27.6466	38.0051	56.5595	0.024189	7028	-0.116747	-0.130568	G1	1	larval03	Spermatocyte	617	0.555856	1/Spermatocyte	-5.55521	9.40831
ACAGCTAAGCCGGTAA-1-larval03	0.078686	FALSE	2863	2863	7.95997	8720	9.07349	21.2156	32.9587	44.2202	60.4587	0.0248853	8720	0.0566214	0.0784669	G2M	8	larval03	Spermatogonia	189	0.821739	8/Spermatogonia	2.6318	-0.106783
ACAGCTAAGCGTGTCC-1-larval03	0.0460105	FALSE	978	978	6.88653	2149	7.67322	27.8734	42.4383	57.6082	77.7571	0.026524	2149	-0.0785999	-0.0746378	G1	4	larval03	Cyst	670	0.652386	4/Cyst	5.55509	-7.74281
ACAGCTAAGTCACGCC-1-larval03	0.0601454	FALSE	1233	1233	7.11802	3862	8.2592	40.7302	56.7323	67.6851	81.0202	0.00983946	3862	-0.007994	-0.0817159	G1	5	larval03	Pigment	193	0.367619	5/Pigment	5.43357	-15.0473
ACAGCTACAGCGAACA-1-larval03	0.123732	FALSE	2623	2623	7.87246	7316	8.89796	20.339	31.848	43.2067	60.2925	0.0181793	7316	-0.00316532	0.190749	G2M	2	larval03	Spermatogonia	735	0.698669	2/Spermatogonia	3.1611	-0.86079
ACAGCTACATCCCACT-1-larval03	0.137255	FALSE	788	788	6.67077	1092	6.99668	21.0623	30.8608	46.1538	73.6264	0.043956	1092	-0.0156109	-0.0989073	G1	0	larval03	Spermatocyte	1381	0.49392	0/Spermatocyte	-3.55537	7.66892
ACAGCTAGTACGAAAT-1-larval03	0.243697	FALSE	924	924	6.82979	1404	7.24779	23.0057	33.4758	47.7208	69.8006	0.0477208	1404	-0.0035606	-0.0794357	G1	6	larval03	TerminalEpithelial	367	0.48226	6/TerminalEpithelial	14.2065	2.45284
ACAGCTAGTCCGCTGA-1-larval03	0.161765	FALSE	1019	1019	6.92756	1431	7.26683	18.5185	27.8127	41.789	63.7317	0.037037	1431	-0.0505733	-0.0932978	G1	0	larval03	Spermatocyte	1381	0.49392	0/Spermatocyte	-4.0007	5.6286
ACAGCTAGTTAGATGA-1-larval03	0.0992098	FALSE	1061	1061	6.96791	2524	7.834	33.439	48.4152	60.8162	77.7734	0.0356577	2524	-0.00398412	0.0186836	G2M	5	larval03	Pigment	193	0.367619	5/Pigment	3.50185	-16.8053
ACAGCTATCACGCGGT-1-larval03	0.0628803	FALSE	1641	1641	7.40367	4769	8.4701	32.9	47.3055	59.6351	75.2569	0.0471797	4769	-0.0646585	-0.0586172	G1	5	larval03	Pigment	193	0.367619	5/Pigment	2.75822	-17.2297
ACAGCTATCATCGGAT-1-larval03	0.0374332	FALSE	2418	2418	7.79111	10401	9.24975	28.7761	45.2456	60.2346	74.6371	0.0400923	10401	-0.113966	-0.0563224	G1	4	larval03	Cyst	670	0.652386	4/Cyst	5.20408	-8.0678
ACAGCTATCGAGGTAG-1-larval03	0.101604	FALSE	1286	1286	7.16007	2994	8.0047	29.8263	44.4556	56.8804	73.7475	0.0317301	2994	0.200037	0.227782	G2M	2	larval03	Spermatogonia	735	0.698669	2/Spermatogonia	3.09038	-4.14391
ACATACGAGACAATAC-1-larval03	0.104072	FALSE	3433	3433	8.14148	12841	9.46048	20.8473	33.2996	45.0899	60.704	0.018145	12841	-0.00717866	0.0926472	G2M	2	larval03	Spermatogonia	735	0.698669	2/Spermatogonia	3.22836	-0.363771
ACATACGAGACACGAC-1-larval03	0.13369	FALSE	2242	2242	7.71557	6778	8.82159	27.722	41.6642	53.7622	69.2682	0.0115078	6778	0.0737647	-0.00519446	S	2	larval03	Spermatogonia	735	0.698669	2/Spermatogonia	4.03051	-2.37199
ACATACGAGGAGTACC-1-larval03	0.0882353	FALSE	3129	3129	8.04879	12352	9.42165	26.854	40.4874	52.0644	66.5965	0.0216969	12352	0.0661489	0.0193405	S	2	larval03	Spermatogonia	735	0.698669	2/Spermatogonia	3.26717	-1.31119
ACATACGAGTATCGAA-1-larval03	0.0392157	FALSE	2076	2076	7.63868	6839	8.83054	29.7558	44.8457	56.8066	72.1889	0.0171078	6839	0.0443042	-0.0249289	S	2	larval03	Spermatogonia	735	0.698669	2/Spermatogonia	4.75191	-1.14623
ACATACGAGTGACTCT-1-larval03	0.137255	FALSE	1574	1574	7.36201	2639	7.87853	14.9299	23.1148	34.748	58.3554	0.00909435	2639	0.0203736	0.0635004	G2M	1	larval03	Spermatocyte	617	0.555856	1/Spermatocyte	-6.00045	7.01133
ACATACGCACAGACTT-1-larval03	0.0804954	FALSE	2449	2449	7.80384	7342	8.9015	23.6039	36.693	48.4337	65.1457	0.0143013	7342	-0.029162	0.0755686	G2M	2	larval03	Spermatogonia	735	0.698669	2/Spermatogonia	4.49841	-0.80453
ACATACGTCAGGCAAG-1-larval03	0.109244	FALSE	909	909	6.81344	1331	7.19444	21.713	31.405	46.4313	69.2712	0.0375657	1331	-0.0822477	-0.147878	G1	0	larval03	Spermatocyte	1381	0.49392	0/Spermatocyte	-2.82163	5.53721
ACATACGTCATGTGGT-1-larval03	0.126935	FALSE	1722	1722	7.45182	3175	8.06338	17.8268	26.2362	37.0394	58.2992	0.0214173	3175	-0.0962646	0.00675389	G2M	1	larval03	Spermatocyte	617	0.555856	1/Spermatocyte	-5.09919	8.45072
ACATACGTCCAAAGTC-1-larval03	0.0804954	FALSE	1475	1475	7.29709	2302	7.74197	15.4648	23.2407	34.7524	57.6455	0.0373588	2302	-0.0889666	-0.139553	G1	9	larval03	Spermatocyte	81	0.407035	9/Spermatocyte	-0.137573	3.04631
ACATACGTCGCTGATA-1-larval03	0.161765	FALSE	1821	1821	7.50769	3380	8.12593	14.4083	22.071	33.1657	54.9112	0.0115385	3380	0.0474908	0.250604	G2M	1	larval03	Spermatocyte	617	0.555856	1/Spermatocyte	-6.23474	6.87605
ACATCAGAGATGTTAG-1-larval03	0.117647	FALSE	1195	1195	7.08674	2072	7.63675	21.7181	31.7085	44.3533	66.4575	0.0390927	2072	-0.100703	-0.241912	G1	0	larval03	Spermatocyte	1381	0.49392	0/Spermatocyte	-3.88744	7.93154
ACATCAGAGCCCTAAT-1-larval03	0.137255	FALSE	2365	2365	7.76896	5689	8.64646	18.9488	28.7045	40.4641	59.0789	0.0203902	5689	-0.0640285	-0.161811	G1	8	larval03	Spermatogonia	189	0.821739	8/Spermatogonia	2.86568	0.0901363
ACATCAGAGGCCGAAT-1-larval03	0.0752048	FALSE	2240	2240	7.71468	8609	9.06068	33.012	49.1695	61.7029	75.0842	0.0217215	8609	-0.113671	-0.0113352	G1	5	larval03	Pigment	193	0.367619	5/Pigment	2.84319	-17.672
ACATCAGGTGCAGACA-1-larval03	0.126935	FALSE	2029	2029	7.61579	3588	8.18563	13.2664	20.5407	31.243	51.8673	0.0236901	3588	-0.0803878	0.0378261	G2M	9	larval03	Spermatocyte	81	0.407035	9/Spermatocyte	0.130871	3.11833
ACATCAGGTTGGAGGT-1-larval03	0.0628803	FALSE	1690	1690	7.43308	4828	8.48239	34.0514	49.1508	60.0249	74.3579	0.0352113	4828	-0.0897899	0.0391953	G2M	6	larval03	TerminalEpithelial	367	0.48226	6/TerminalEpithelial	14.3454	4.46382
ACATCAGTCACCACCT-1-larval03	0.0492197	FALSE	2027	2027	7.61481	7527	8.92638	29.5735	45.2903	60.4092	75.5281	0.0322838	7527	-0.126801	-0.073822	G1	4	larval03	Cyst	670	0.652386	4/Cyst	4.80065	-8.40065
ACATGGTAGATGTTAG-1-larval03	0.0294118	FALSE	1506	1506	7.31788	4049	8.30647	29.6863	45.1469	57.8661	74.8086	0.0167943	4049	0.147671	0.118434	S	2	larval03	Spermatogonia	735	0.698669	2/Spermatogonia	3.6654	-2.57377
ACATGGTCACAGGCCT-1-larval03	0.092437	FALSE	1149	1149	7.04752	1867	7.53262	22.0139	31.173	43.3851	65.2384	0.0417783	1867	-0.0974231	0.109176	G2M	1	larval03	Spermatocyte	617	0.555856	1/Spermatocyte	-5.0045	8.23681
ACATGGTCATTGAGCT-1-larval03	0.111954	FALSE	1225	1225	7.11151	1892	7.54592	18.4461	26.5328	38.0021	61.6808	0.0274841	1892	0.0451594	0.0439382	S	0	larval03	Spermatocyte	1381	0.49392	0/Spermatocyte	-5.4048	6.76825
ACATGGTCATTGTGCA-1-larval03	0.0804954	FALSE	2391	2391	7.77989	7478	8.91985	26.6649	40.2514	52.2733	67.6384	0.0102969	7478	0.278018	0.146496	S	2	larval03	Spermatogonia	735	0.698669	2/Spermatogonia	3.43788	-4.03691
ACATGGTGTCATCCCT-1-larval03	0.0823529	FALSE	2705	2705	7.90323	10164	9.22671	28.109	43.1228	55.1161	69.5887	0.0144628	10164	0.110149	0.213356	G2M	2	larval03	Spermatogonia	735	0.698669	2/Spermatogonia	3.69987	-4.00399
ACATGGTGTCTGGTCG-1-larval03	0.0823529	FALSE	1950	1950	7.5761	5544	8.62065	26.0101	39.3579	52.0563	69.2821	0.0153319	5544	0.182955	0.111946	S	2	larval03	Spermatogonia	735	0.698669	2/Spermatogonia	4.15543	-2.79616
ACATGGTGTGATAAGT-1-larval03	0.0526316	FALSE	823	823	6.71417	1570	7.35947	28.6624	43.3121	58.4076	79.4268	0.0273885	1570	0.0332049	0.106038	G2M	2	larval03	Spermatogonia	735	0.698669	2/Spermatogonia	3.85505	-2.1645
ACATGGTTCTGCTTGC-1-larval03	0.117647	FALSE	919	919	6.82437	1241	7.12448	18.2111	27.4778	42.0629	66.2369	0.0386785	1241	-0.0250415	-0.0914924	G1	0	larval03	Spermatocyte	1381	0.49392	0/Spermatocyte	-3.28213	6.16576
ACATGGTTCTGTCCGT-1-larval03	0.0588235	FALSE	1705	1705	7.44191	5726	8.65295	32.0992	46.5945	60.8627	76.563	0.047328	5726	-0.119055	0.00257274	G2M	3	larval03	Cyst	557	0.408059	3/Cyst	3.15254	-7.94703
ACATGGTTCTTGAGGT-1-larval03	0.0862208	FALSE	680	680	6.52356	912	6.81674	21.8202	32.7851	47.3684	80.2632	0.0493421	912	-0.0704495	-0.0269513	G1	0	larval03	Spermatocyte	1381	0.49392	0/Spermatocyte	-3.17822	5.45951
ACCAGTAAGCATGGCA-1-larval03	0.0823529	FALSE	1155	1155	7.05272	1849	7.52294	19.5782	29.4754	42.0768	64.5754	0.0281233	1849	-0.0297091	-0.107229	G1	0	larval03	Spermatocyte	1381	0.49392	0/Spermatocyte	-4.87501	6.40356
ACCAGTACAGGACGTA-1-larval03	0.148789	FALSE	1880	1880	7.53956	6384	8.76171	34.3828	50.8929	62.7036	75.5639	0.0288221	6384	-0.0868873	0.010414	G2M	5	larval03	Pigment	193	0.367619	5/Pigment	3.6153	-16.9702
ACCAGTACATAAAGGT-1-larval03	0.0735294	FALSE	1015	1015	6.92363	2462	7.80914	31.5191	45.6946	60.7636	79.082	0.0442729	2462	-0.0740527	0.00872786	G2M	3	larval03	Cyst	557	0.408059	3/Cyst	2.86815	-7.72598
ACCAGTACATCTGGTA-1-larval03	0.0752048	FALSE	871	871	6.77079	1144	7.04316	18.007	26.7483	41.3462	67.5699	0.0463287	1144	0.00622742	0.20085	G2M	0	larval03	Spermatocyte	1381	0.49392	0/Spermatocyte	-4.53609	6.26594
ACCAGTAGTGTCAATC-1-larval03	0.0628803	FALSE	1962	1962	7.58223	7006	8.85467	29.9172	44.6189	59.2492	75.207	0.0314017	7006	-0.086439	-0.0525145	G1	3	larval03	Cyst	557	0.408059	3/Cyst	3.04388	-9.05978
ACCAGTAGTTGCGTTA-1-larval03	0.126935	FALSE	1176	1176	7.07072	1865	7.53155	17.6944	27.2386	40	63.7534	0.0214477	1865	-0.125589	-0.0651941	G1	0	larval03	Spermatocyte	1381	0.49392	0/Spermatocyte	-2.80272	6.03904
ACCAGTATCAAACCAC-1-larval03	0.056266	FALSE	1017	1017	6.9256	2515	7.83043	36.5408	52.7634	64.4533	79.4433	0.0369781	2515	0.0928533	0.0799439	S	6	larval03	TerminalEpithelial	367	0.48226	6/TerminalEpithelial	14.5166	3.93687
ACCAGTATCACAATGC-1-larval03	0.0628803	FALSE	1940	1940	7.57096	5329	8.58111	27.6412	41.4524	53.0681	69.1875	0.0290861	5329	0.0194313	0.136209	G2M	2	larval03	Spermatogonia	735	0.698669	2/Spermatogonia	3.27336	-1.81572
ACCAGTATCCGGGTGT-1-larval03	0.0538173	FALSE	1541	1541	7.34084	5055	8.52833	34.5598	48.9416	62.6311	78.18	0.0292779	5055	-0.0924326	-0.0895659	G1	3	larval03	Cyst	557	0.408059	3/Cyst	1.47537	-8.54364
ACCAGTATCGAGGTAG-1-larval03	0.0992098	FALSE	816	816	6.70564	1084	6.98933	19.6494	28.8745	43.1734	70.8487	0.0498155	1084	0.0533059	-0.0702923	S	0	larval03	Spermatocyte	1381	0.49392	0/Spermatocyte	-4.72656	4.61915
ACCCACTAGACAGAGA-1-larval03	0.111954	FALSE	868	868	6.76734	1140	7.03966	15.4386	24.5614	41.4035	67.7193	0.00877193	1140	-0.0379398	-0.0468484	G1	7	larval03	Spermatocyte	62	0.358382	7/Spermatocyte	-3.45403	2.27786
ACCCACTAGAGTAAGG-1-larval03	0.0514706	FALSE	1511	1511	7.32119	3669	8.20795	26.6285	40.4742	53.2298	71.9815	0.0253475	3669	0.100366	0.120601	G2M	2	larval03	Spermatogonia	735	0.698669	2/Spermatogonia	3.47717	-2.95137
ACCCACTAGGTAGCTG-1-larval03	0.117647	FALSE	1714	1714	7.44717	2906	7.97488	13.3861	21.1631	32.9663	55.7811	0.0134205	2906	0.0165198	-0.145013	S	7	larval03	Spermatocyte	62	0.358382	7/Spermatocyte	-3.88517	2.81391
ACCCACTAGTTGTCGT-1-larval03	0.0804954	FALSE	1047	1047	6.95464	2224	7.70751	32.7788	46.7176	58.0935	75.4047	0.0499101	2224	0.000717215	-0.0428539	S	4	larval03	Cyst	670	0.652386	4/Cyst	7.36761	-6.49033
ACCCACTCAAAGGCGT-1-larval03	0.0628803	FALSE	1816	1816	7.50494	5492	8.61123	31.4639	43.6999	56.7189	72.5783	0.0367808	5492	-0.0558052	-0.0547751	G1	3	larval03	Cyst	557	0.408059	3/Cyst	0.874941	-7.85647
ACCCACTCAACACGCC-1-larval03	0.0481283	FALSE	594	594	6.38856	763	6.63857	23.1979	35.2556	48.3617	87.6802	0.0471822	763	-0.0116959	0.071546	G2M	0	larval03	Spermatocyte	1381	0.49392	0/Spermatocyte	-3.72185	7.27552
ACCCACTCAATGTTGC-1-larval03	0.0718954	FALSE	1575	1575	7.36265	4574	8.42836	33.603	47.2234	60.2317	75.7324	0.0476607	4574	-0.0485681	0.124731	G2M	3	larval03	Cyst	557	0.408059	3/Cyst	2.57468	-8.68567
ACCCACTCAGATAATG-1-larval03	0.0862208	FALSE	2327	2327	7.75276	5834	8.67163	20.4662	31.1279	42.7837	61.1244	0.0185122	5834	0.0104716	0.158207	G2M	2	larval03	Spermatogonia	735	0.698669	2/Spermatogonia	3.12524	-0.662681
ACCCACTCATCCGGGT-1-larval03	0.140954	FALSE	927	927	6.83303	1488	7.30586	21.707	32.6613	46.6398	71.3038	0.00739247	1488	-0.0756989	-0.150846	G1	0	larval03	Spermatocyte	1381	0.49392	0/Spermatocyte	-2.23441	6.77492
ACCCACTGTAAAGGAG-1-larval03	0.0882353	FALSE	3248	3248	8.0861	15276	9.6341	19.7958	29.2747	40.9859	59.3087	0.0168238	15276	-0.100788	-0.0973	G1	1	larval03	Spermatocyte	617	0.555856	1/Spermatocyte	-5.83057	9.66532
ACCCACTGTCTTCAAG-1-larval03	0.111954	FALSE	932	932	6.83841	1462	7.28824	21.6142	32.1477	46.4432	70.4514	0.0389877	1462	-0.00107808	-0.101227	G1	0	larval03	Spermatocyte	1381	0.49392	0/Spermatocyte	-3.63406	7.53511
ACCCACTGTGCAGTAG-1-larval03	0.123732	FALSE	2129	2129	7.66388	7456	8.91691	32.9667	49.088	60.4211	73.699	0.0319206	7456	-0.0874173	-0.0161592	G1	5	larval03	Pigment	193	0.367619	5/Pigment	3.24139	-17.1149
ACCCACTTCGCGGATC-1-larval03	0.0420168	FALSE	3041	3041	8.02027	12898	9.4649	27.3608	41.6421	53.4657	68.2121	0.0152737	12898	-0.000408098	0.00511545	G2M	2	larval03	Spermatogonia	735	0.698669	2/Spermatogonia	4.5372	-0.788817
ACCCACTTCGGTTAAC-1-larval03	0.161765	FALSE	1127	1127	7.0282	1659	7.41457	18.8668	27.9084	40.0844	62.2061	0.0427969	1659	0.0165626	-0.0121044	S	0	larval03	Spermatocyte	1381	0.49392	0/Spermatocyte	-5.34837	6.55092
ACCGTAAAGATGGGTC-1-larval03	0.0882353	FALSE	1611	1611	7.38523	2832	7.94909	16.3489	24.8234	36.6879	59.1808	0.0208333	2832	-0.0881516	-0.178952	G1	0	larval03	Spermatocyte	1381	0.49392	0/Spermatocyte	-4.1787	7.63329
ACCGTAAAGGTGTTAA-1-larval03	0.0642955	FALSE	1189	1189	7.08171	3155	8.05706	34.6117	47.3534	60.2219	78.1616	0.0348653	3155	0.0292725	-0.164049	S	3	larval03	Cyst	557	0.408059	3/Cyst	1.00602	-7.72451
ACCGTAAAGTACCGGA-1-larval03	0.123732	FALSE	2500	2500	7.82445	5454	8.60429	14.4664	21.6172	31.6282	50.7701	0.0137514	5454	-0.0166193	-0.0441581	G1	1	larval03	Spermatocyte	617	0.555856	1/Spermatocyte	-6.97908	7.50825
ACCGTAACAATCAGAA-1-larval03	0.13369	FALSE	4962	4962	8.50977	23971	10.0846	14.0169	22.7942	33.3111	49.9479	0.0137249	23971	0.0240956	0.0927844	G2M	8	larval03	Spermatogonia	189	0.821739	8/Spermatogonia	1.97992	0.884084
ACCGTAACAGTACACT-1-larval03	0.0514706	FALSE	920	920	6.82546	1933	7.56735	31.1433	43.9731	58.6136	78.2721	0.0486291	1933	-0.0773568	-0.0904783	G1	3	larval03	Cyst	557	0.408059	3/Cyst	2.12817	-7.7034
ACCGTAACATGGGACA-1-larval03	0.0492197	FALSE	577	577	6.35957	1126	7.02731	37.0337	52.3979	66.5187	93.1616	0.0381883	1126	-0.0530235	0.04087	G2M	6	larval03	TerminalEpithelial	367	0.48226	6/TerminalEpithelial	15.1364	3.0957
ACCGTAAGTAATAGCA-1-larval03	0.252595	FALSE	767	767	6.64379	1267	7.1452	28.0979	39.6212	55.2486	78.9266	0.0497238	1267	-0.0657591	-0.0752534	G1	3	larval03	Cyst	557	0.408059	3/Cyst	2.90594	-7.01494
ACCGTAAGTCAATACC-1-larval03	0.130252	FALSE	932	932	6.83841	1331	7.19444	19.1585	28.4748	43.5011	67.5432	0.0398197	1331	-0.108499	0.150394	G2M	0	larval03	Spermatocyte	1381	0.49392	0/Spermatocyte	-4.18725	7.62553
ACCGTAAGTCAGAATA-1-larval03	0.152941	FALSE	1865	1865	7.53155	3353	8.11791	15.6278	23.2926	34.0889	55.0552	0.0244557	3353	0.0529596	0.055785	G2M	1	larval03	Spermatocyte	617	0.555856	1/Spermatocyte	-7.07036	7.2785
ACCGTAAGTGCCTTGG-1-larval03	0.114754	FALSE	1486	1486	7.30452	2548	7.84346	17.4254	25.7457	37.6766	61.303	0.0270801	2548	-0.0593196	0.0898136	G2M	1	larval03	Spermatocyte	617	0.555856	1/Spermatocyte	-5.7802	7.782
ACCGTAAGTTGTTTGG-1-larval03	0.078686	FALSE	703	703	6.55678	973	6.88141	22.4049	32.9908	48.3042	79.1367	0.045221	973	-0.0744081	0.214835	G2M	0	larval03	Spermatocyte	1381	0.49392	0/Spermatocyte	-4.14649	7.05355
ACCGTAATCAAACCGT-1-larval03	0.111954	FALSE	802	802	6.68835	1076	6.98193	20.632	29.9257	44.052	71.9331	0.0408922	1076	-0.0171898	0.15176	G2M	0	larval03	Spermatocyte	1381	0.49392	0/Spermatocyte	-4.24254	6.64307
ACCTTTAAGCCTTGAT-1-larval03	0.152941	FALSE	1726	1726	7.45414	2917	7.97865	17.0723	24.4086	35.5159	56.8392	0.049023	2917	-0.0215913	-0.128628	G1	0	larval03	Spermatocyte	1381	0.49392	0/Spermatocyte	-6.23425	6.01221
ACCTTTAAGGCGCTCT-1-larval03	0.0324544	FALSE	1190	1190	7.08255	2787	7.93308	29.6017	44.1335	57.3376	75.2422	0.0154288	2787	-0.0630088	-0.0349269	G1	2	larval03	Spermatogonia	735	0.698669	2/Spermatogonia	5.28114	-1.08114
ACCTTTACAAACGCGA-1-larval03	0.111954	FALSE	996	996	6.90475	1659	7.41457	21.2779	31.4647	45.8107	70.1025	0.018686	1659	-0.0855453	-0.109589	G1	0	larval03	Spermatocyte	1381	0.49392	0/Spermatocyte	-2.60793	7.1885
ACCTTTACAGCGTAAG-1-larval03	0.101604	FALSE	2260	2260	7.72356	4832	8.48322	17.1358	24.9379	35.596	54.8841	0.0494619	4832	-0.0839938	0.0486378	G2M	9	larval03	Spermatocyte	81	0.407035	9/Spermatocyte	0.97009	3.44482
ACCTTTAGTCAAACTC-1-larval03	0.0657439	FALSE	2277	2277	7.73105	9071	9.11295	33.8221	47.7015	60.6989	75.0634	0.0165362	9071	-0.0149013	-0.0538845	G1	3	larval03	Cyst	557	0.408059	3/Cyst	0.814963	-7.89155
ACCTTTAGTGCTCTTC-1-larval03	0.193277	FALSE	2343	2343	7.75961	7819	8.96444	28.904	43.8291	56.4139	70.9042	0.0299271	7819	0.122369	0.106669	S	4	larval03	Cyst	670	0.652386	4/Cyst	5.77774	-6.43611
ACCTTTATCATCGATG-1-larval03	0.0687456	FALSE	1169	1169	7.06476	2651	7.88307	30.1018	45.4923	58.3553	74.7642	0.038476	2651	-0.00436849	0.108544	G2M	4	larval03	Cyst	670	0.652386	4/Cyst	7.4437	-6.56346
ACCTTTATCCGTTGCT-1-larval03	0.166458	FALSE	883	883	6.78446	1182	7.07581	17.5973	26.6497	42.2166	67.5973	0.0380711	1182	-0.0870786	-0.0659736	G1	0	larval03	Spermatocyte	1381	0.49392	0/Spermatocyte	-3.53123	4.91058
ACCTTTATCTGAAAGA-1-larval03	0.0842607	FALSE	1119	1119	7.02108	1625	7.39388	17.4769	26.7077	39.0154	61.9077	0.0338462	1625	-0.0383076	0.0209981	G2M	0	larval03	Spermatocyte	1381	0.49392	0/Spermatocyte	-5.12934	6.76543
ACGAGCCAGTAAGTAC-1-larval03	0.114754	FALSE	3186	3186	8.06684	9259	9.13346	16.5677	26.2015	37.6715	54.6819	0.0151204	9259	-0.00611872	0.0841551	G2M	8	larval03	Spermatogonia	189	0.821739	8/Spermatogonia	2.39075	0.494749
ACGAGCCAGTCAAGCG-1-larval03	0.0401319	FALSE	670	670	6.50877	870	6.76964	20.5747	32.069	45.977	80.4598	0.0206897	870	-0.0701463	-0.208288	G1	0	larval03	Spermatocyte	1381	0.49392	0/Spermatocyte	-2.36219	4.63768
ACGAGCCCAAGCTGTT-1-larval03	0.109244	FALSE	649	649	6.47697	851	6.74759	20.6816	32.4324	47.2385	82.4912	0.0176263	851	0.0203279	-0.0283482	S	7	larval03	Spermatocyte	62	0.358382	7/Spermatocyte	-3.26031	1.88204
ACGAGCCCACACAGAG-1-larval03	0.0823529	FALSE	2144	2144	7.67089	7309	8.897	31.8648	47.1337	58.7221	72.7049	0.0281844	7309	-0.0966073	0.0574494	G2M	5	larval03	Pigment	193	0.367619	5/Pigment	2.74439	-17.3842
ACGAGCCGTCGCGAAA-1-larval03	0.0575307	FALSE	1658	1658	7.41397	5119	8.54091	31.4319	47.1381	60.1094	75.2881	0.0246142	5119	-0.105225	-0.0370602	G1	5	larval03	Pigment	193	0.367619	5/Pigment	2.82423	-17.648
ACGAGCCGTCGCTTTC-1-larval03	0.0429864	FALSE	1013	1013	6.92166	2430	7.79606	31.0288	45.4733	60.4527	78.8889	0.0423868	2430	-0.0312492	0.13617	G2M	3	larval03	Cyst	557	0.408059	3/Cyst	3.35929	-8.5574
ACGAGCCGTGAAATCA-1-larval03	0.106618	FALSE	2143	2143	7.67043	6595	8.79422	27.5512	40.5914	53.7225	70.3867	0.0423048	6595	-0.129719	0.0329505	G2M	3	larval03	Cyst	557	0.408059	3/Cyst	2.5486	-7.66195
ACGAGCCTCAGTTGAC-1-larval03	0.0614973	FALSE	409	409	6.01616	689	6.53669	37.3004	53.9913	69.6662	100	0.0188679	689	0.109046	-0.0188168	S	4	larval03	Cyst	670	0.652386	4/Cyst	6.8088	-6.5229
ACGAGCCTCCAAGTAC-1-larval03	0.0526316	FALSE	1685	1685	7.43011	4612	8.43663	28.7944	42.7147	54.7485	71.5091	0.00954033	4612	-0.133605	-0.00147995	G1	2	larval03	Spermatogonia	735	0.698669	2/Spermatogonia	5.3239	-0.938107
ACGAGGAAGGGTTTCT-1-larval03	0.078686	FALSE	2215	2215	7.70346	7238	8.88724	30.3122	44.8052	57.1152	71.7187	0.0352307	7238	-0.133757	-0.0293866	G1	5	larval03	Pigment	193	0.367619	5/Pigment	2.78306	-17.2271
ACGAGGAAGGTGATAT-1-larval03	0.166458	FALSE	2071	2071	7.63627	3964	8.28526	12.9919	20.6105	31.5843	52.9011	0.00554995	3964	-0.0437769	-0.0297458	G1	0	larval03	Spermatocyte	1381	0.49392	0/Spermatocyte	-5.85843	5.35761
ACGAGGAAGTCTCCTC-1-larval03	0.0823529	FALSE	843	843	6.73815	1190	7.08255	21.5966	31.3445	45.9664	71.1765	0.0453782	1190	-0.0985654	-0.24851	G1	0	larval03	Spermatocyte	1381	0.49392	0/Spermatocyte	-3.11327	5.00151
ACGAGGACACCAGCAC-1-larval03	0.148789	FALSE	1516	1516	7.32449	4196	8.34212	31.6254	44.7331	58.0076	74.9285	0.0486177	4196	-0.118834	-0.141565	G1	5	larval03	Pigment	193	0.367619	5/Pigment	4.57397	-14.2262
ACGAGGACAGTCGATT-1-larval03	0.187415	FALSE	1910	1910	7.55538	3866	8.26023	16.477	24.8836	36.1097	56.5701	0.0108639	3866	-0.0602782	-0.034862	G1	1	larval03	Spermatocyte	617	0.555856	1/Spermatocyte	-5.94311	7.44987
ACGAGGACATCTCGCT-1-larval03	0.036566	FALSE	1242	1242	7.12528	2453	7.80547	27.925	37.7089	49.6535	69.7513	0.0305748	2453	-0.0649556	-0.00497943	G1	9	larval03	Spermatocyte	81	0.407035	9/Spermatocyte	0.558728	3.519
ACGAGGACATGGAATA-1-larval03	0.161765	FALSE	2193	2193	7.69348	4860	8.489	16.1523	23.642	34.5679	55.7202	0.0244856	4860	-0.0355285	-0.121749	G1	1	larval03	Spermatocyte	617	0.555856	1/Spermatocyte	-6.09868	6.718
ACGAGGAGTAGCTTGT-1-larval03	0.199426	FALSE	1238	1238	7.12206	1967	7.58477	18.2003	26.487	38.8409	62.4809	0.0371124	1967	-0.0406755	-0.150359	G1	0	larval03	Spermatocyte	1381	0.49392	0/Spermatocyte	-4.44229	6.81889
ACGAGGAGTCGACTAT-1-larval03	0.348416	FALSE	599	599	6.39693	759	6.63332	21.3439	34.2556	47.4308	86.9565	0.0447958	759	-0.0920659	0.00475013	G2M	0	larval03	Spermatocyte	1381	0.49392	0/Spermatocyte	-2.29636	4.86551
ACGAGGAGTCGCTTCT-1-larval03	0.157263	FALSE	704	704	6.5582	1110	7.01302	27.9279	39.6396	54.5946	81.6216	0.0477477	1110	-0.0654716	-0.199188	G1	2	larval03	Spermatogonia	735	0.698669	2/Spermatogonia	3.47512	-2.09105
ACGAGGAGTTGTGGCC-1-larval03	0.137255	FALSE	1838	1838	7.51698	3766	8.23404	18.0032	26.633	38.051	57.966	0.00929368	3766	-0.141766	-0.165064	G1	1	larval03	Spermatocyte	617	0.555856	1/Spermatocyte	-5.74543	7.0115
ACGAGGATCCAACCAA-1-larval03	0.0272597	FALSE	2247	2247	7.7178	7795	8.96137	30.4426	45.9654	58.0372	72.1616	0.0159076	7795	0.129073	0.149385	G2M	2	larval03	Spermatogonia	735	0.698669	2/Spermatogonia	3.73354	-2.80432
ACGAGGATCTCGATGA-1-larval03	0.0526316	FALSE	798	798	6.68336	1525	7.3304	33.0492	46.623	60.7213	80.459	0.0380328	1525	-0.0328864	-0.105593	G1	6	larval03	TerminalEpithelial	367	0.48226	6/TerminalEpithelial	14.9931	3.28847
ACGAGGATCTTATCTG-1-larval03	0.130252	FALSE	882	882	6.78333	1220	7.10743	19.8361	28.6066	44.0984	68.6885	0.0459016	1220	0.027264	-0.120504	S	0	larval03	Spermatocyte	1381	0.49392	0/Spermatocyte	-4.15642	5.60153
ACGATACAGCTAGTTC-1-larval03	0.101604	FALSE	1167	1167	7.06305	1635	7.40001	15.9633	24.3425	36.5749	59.2049	0.040367	1635	-0.157318	0.0136364	G2M	0	larval03	Spermatocyte	1381	0.49392	0/Spermatocyte	-4.77518	5.10387
ACGATACAGGTAAACT-1-larval03	0.137255	FALSE	1630	1630	7.39695	2880	7.96589	17.2222	25.4514	36.7361	59.375	0.0201389	2880	0.0274738	-0.00907242	S	1	larval03	Spermatocyte	617	0.555856	1/Spermatocyte	-5.69776	7.80322
ACGATACCATCGACGC-1-larval03	0.0348777	FALSE	2293	2293	7.73805	7683	8.9469	28.4915	43.1602	54.9265	69.9727	0.0158792	7683	0.0245558	0.117689	G2M	2	larval03	Spermatogonia	735	0.698669	2/Spermatogonia	3.9936	-2.15443
ACGATACCATCGGACC-1-larval03	0.21267	FALSE	2239	2239	7.71423	7114	8.86996	25.8785	39.6683	53.6548	69.6092	0.0425921	7114	-0.0894025	-0.219722	G1	4	larval03	Cyst	670	0.652386	4/Cyst	5.92552	-7.16882
ACGATACGTCTCCATC-1-larval03	0.272059	FALSE	1629	1629	7.39634	3985	8.29054	24.4918	36.5872	50.665	69.7114	0.0333752	3985	0.0685199	-0.102208	S	4	larval03	Cyst	670	0.652386	4/Cyst	5.21582	-6.875
ACGATACGTGGTGTAG-1-larval03	0.0374332	FALSE	2244	2244	7.71646	7400	8.90937	27.4054	42.3108	54.5946	70.0676	0.0141892	7400	-0.068596	-0.00165841	G1	2	larval03	Spermatogonia	735	0.698669	2/Spermatogonia	5.05398	-0.88219
ACGATACTCAACACAC-1-larval03	0.111954	FALSE	1832	1832	7.51371	6735	8.81522	33.7639	49.5471	62.9844	76.882	0.0436526	6735	-0.0481923	-0.0920199	G1	3	larval03	Cyst	557	0.408059	3/Cyst	3.31989	-8.40526
ACGATACTCAGAGGTG-1-larval03	0.106618	FALSE	1048	1048	6.95559	1610	7.38461	19.441	29.1304	41.9876	65.9627	0.0416149	1610	-0.052766	-0.0775524	G1	0	larval03	Spermatocyte	1381	0.49392	0/Spermatocyte	-4.30004	6.11566
ACGATACTCCTCAATT-1-larval03	0.0503335	FALSE	1744	1744	7.46451	5772	8.66095	30.0243	44.7852	59.806	75.8663	0.0434858	5772	-0.0364447	-0.0107617	G1	4	larval03	Cyst	670	0.652386	4/Cyst	4.30891	-7.60873
ACGATACTCTCGTTTA-1-larval03	0.101604	FALSE	828	828	6.72022	1201	7.09174	22.8976	33.3056	47.7102	72.6894	0.0482931	1201	0.0159758	0.180481	G2M	0	larval03	Spermatocyte	1381	0.49392	0/Spermatocyte	-4.80491	7.30754
ACGATGTAGCACAGGT-1-larval03	0.0357143	FALSE	1659	1659	7.41457	5242	8.56465	29.2255	44.3724	58.7371	75.0858	0.0494086	5242	0.0370472	-0.218035	S	4	larval03	Cyst	670	0.652386	4/Cyst	6.07159	-7.2591
ACGATGTAGCGTCTAT-1-larval03	0.0769231	FALSE	678	678	6.52062	875	6.77537	19.8857	31.3143	45.3714	79.6571	0.0251429	875	-0.0905189	-0.222642	G1	0	larval03	Spermatocyte	1381	0.49392	0/Spermatocyte	-2.36913	4.82737
ACGATGTAGGTAGCCA-1-larval03	0.0601454	FALSE	1965	1965	7.58376	6669	8.80537	32.9135	44.6844	57.7448	73.5792	0.0337382	6669	-0.0352203	-0.123862	G1	3	larval03	Cyst	557	0.408059	3/Cyst	0.954751	-8.00568
ACGATGTCACACCGAC-1-larval03	0.144796	FALSE	2770	2770	7.92696	6489	8.77802	14.147	21.2205	31.1296	49.9307	0.0157189	6489	-0.0901293	0.031719	G2M	1	larval03	Spermatocyte	617	0.555856	1/Spermatocyte	-6.67898	6.234
ACGATGTCACCAGTTA-1-larval03	0.0752048	FALSE	2831	2831	7.94874	8363	9.03169	21.1647	32.3927	43.7403	60.5524	0.0387421	8363	0.0845997	0.060645	S	8	larval03	Spermatogonia	189	0.821739	8/Spermatogonia	2.02714	0.0749437
ACGATGTCACGTCAGC-1-larval03	0.0503335	FALSE	1759	1759	7.47307	5639	8.63764	34.9707	50.2749	61.784	75.6872	0.0482355	5639	-0.0810875	0.0683422	G2M	6	larval03	TerminalEpithelial	367	0.48226	6/TerminalEpithelial	14.2345	4.5236
ACGATGTGTAGCCTAT-1-larval03	0.0628803	FALSE	1298	1298	7.16935	2845	7.95367	31.283	44.6397	55.7469	71.9508	0.0446397	2845	-0.0111664	-0.0386719	G1	6	larval03	TerminalEpithelial	367	0.48226	6/TerminalEpithelial	14.4982	2.8777
ACGATGTGTCTACCTC-1-larval03	0.13369	FALSE	1660	1660	7.41518	3446	8.14526	19.2107	28.0325	39.9304	61.3755	0.0226349	3446	0.0483003	-0.056143	S	1	larval03	Spermatocyte	617	0.555856	1/Spermatocyte	-5.53725	9.00089
ACGATGTGTGTCAATC-1-larval03	0.101604	FALSE	1143	1143	7.04229	1719	7.45008	19.1972	28.4468	40.605	62.5945	0.0366492	1719	0.026039	-0.168767	S	0	larval03	Spermatocyte	1381	0.49392	0/Spermatocyte	-4.47235	5.48285
ACGATGTGTGTTCGAT-1-larval03	0.104072	FALSE	3279	3279	8.0956	10180	9.22828	19.0864	29.7348	41.169	57.7701	0.0251473	10180	0.0597675	0.128095	G2M	8	larval03	Spermatogonia	189	0.821739	8/Spermatogonia	2.1066	0.0320172
ACGATGTGTTCAGACT-1-larval03	0.114754	FALSE	1045	1045	6.95273	1482	7.30182	15.1147	25.2362	38.7314	63.2254	0.011471	1482	0.12445	-0.128549	S	7	larval03	Spermatocyte	62	0.358382	7/Spermatocyte	-3.67182	2.55644
ACGATGTTCCATTCTA-1-larval03	0.137255	FALSE	2463	2463	7.80954	5347	8.58448	16.2521	23.7329	34.2061	53.5066	0.0415186	5347	-0.0387745	-0.0661698	G1	1	larval03	Spermatocyte	617	0.555856	1/Spermatocyte	-6.57773	6.08384
ACGATGTTCCGTCATC-1-larval03	0.0862208	FALSE	1145	1145	7.04403	2368	7.77022	28.1672	39.4426	53.5051	72.7618	0.0477196	2368	-0.100862	-0.159543	G1	3	larval03	Cyst	557	0.408059	3/Cyst	1.01702	-7.66888
ACGATGTTCGACGGAA-1-larval03	0.0842607	FALSE	1299	1299	7.17012	3089	8.03593	31.337	44.5775	57.8181	74.134	0.0485594	3089	-0.0649416	-0.13878	G1	3	larval03	Cyst	557	0.408059	3/Cyst	2.34335	-8.72863
ACGATGTTCTCCAGGG-1-larval03	0.0429864	FALSE	1764	1764	7.47591	6113	8.71834	32.9298	46.4747	60.4777	75.9692	0.0266645	6113	-0.0228636	-0.0107198	G1	3	larval03	Cyst	557	0.408059	3/Cyst	1.86377	-9.06638
ACGCAGCAGAGTCTGG-1-larval03	0.101604	FALSE	913	913	6.81783	1344	7.20415	20.3125	30.2083	45.0893	69.2708	0.0416667	1344	-0.0187534	0.0648017	G2M	1	larval03	Spermatocyte	617	0.555856	1/Spermatocyte	-4.63076	8.17523
ACGCAGCAGCACAGGT-1-larval03	0.152941	FALSE	1171	1171	7.06647	1893	7.54645	19.0174	27.7866	40.412	64.5536	0.0449023	1893	0.0352721	0.0539844	G2M	1	larval03	Spermatocyte	617	0.555856	1/Spermatocyte	-5.47199	7.92411
ACGCAGCAGCTGAACG-1-larval03	0.104072	FALSE	1178	1178	7.07242	1958	7.58019	19.2543	28.0388	41.1645	65.3728	0.0388151	1958	-0.0963697	-0.224291	G1	0	larval03	Spermatocyte	1381	0.49392	0/Spermatocyte	-3.86399	5.75022
ACGCAGCAGGAGTTTA-1-larval03	0.114754	FALSE	931	931	6.83733	1316	7.18311	19.8328	28.5714	43.769	67.2492	0.0417933	1316	-0.107524	0.154404	G2M	0	larval03	Spermatocyte	1381	0.49392	0/Spermatocyte	-3.88815	6.84326
ACGCAGCCAACCGCCA-1-larval03	0.123732	FALSE	1310	1310	7.17855	2932	7.98378	27.3533	39.6317	53.6153	72.3738	0.0457026	2932	-0.134571	-0.0701411	G1	3	larval03	Cyst	557	0.408059	3/Cyst	3.90471	-8.54379
ACGCAGCCACCTGGTG-1-larval03	0.0968858	FALSE	840	840	6.73459	1212	7.10085	22.1122	32.4257	47.1947	71.9472	0.040429	1212	0.0107678	0.111937	G2M	0	larval03	Spermatocyte	1381	0.49392	0/Spermatocyte	-4.11053	7.15311
ACGCAGCCACTCTGTC-1-larval03	0.109244	FALSE	884	884	6.78559	1742	7.46336	31.6303	45.9816	59.2997	77.9564	0.0476464	1742	-0.0357327	-0.0672754	G1	5	larval03	Pigment	193	0.367619	5/Pigment	3.86874	-16.1241
ACGCAGCCAGCGAACA-1-larval03	0.0882353	FALSE	1020	1020	6.92854	1621	7.39142	21.5299	31.8939	44.8489	67.921	0.0425663	1621	-0.0880706	0.0239712	G2M	1	larval03	Spermatocyte	617	0.555856	1/Spermatocyte	-4.59025	8.15648
ACGCAGCCAGGACGTA-1-larval03	0.262032	FALSE	1418	1418	7.25771	2362	7.76769	18.1626	26.7146	38.442	61.1346	0.0368332	2362	0.00402144	-0.0303965	S	1	larval03	Spermatocyte	617	0.555856	1/Spermatocyte	-5.32912	7.46807
ACGCAGCCATAGACTC-1-larval03	0.114754	FALSE	1123	1123	7.02465	1756	7.47136	19.1344	28.4169	40.6036	64.5216	0.0335991	1756	-0.0449101	0.269769	G2M	1	larval03	Spermatocyte	617	0.555856	1/Spermatocyte	-5.2931	8.22843
ACGCAGCCATCTATGG-1-larval03	0.109244	FALSE	669	669	6.50728	830	6.72263	17.8313	29.8795	43.494	79.6386	0.013253	830	-0.0113514	-0.0650351	G1	7	larval03	Spermatocyte	62	0.358382	7/Spermatocyte	-3.38195	2.63659
ACGCAGCGTCAGGACA-1-larval03	0.0823529	FALSE	861	861	6.75926	1192	7.08423	18.4564	29.0268	44.547	69.7148	0.0243289	1192	-0.0128527	-0.278316	G1	0	larval03	Spermatocyte	1381	0.49392	0/Spermatocyte	-2.059	6.438
ACGCAGCGTTACGCGC-1-larval03	0.0294118	FALSE	1744	1744	7.46451	6522	8.78309	32.5207	47.2401	62.4808	77.9056	0.0343453	6522	-0.0940038	0.011747	G2M	3	larval03	Cyst	557	0.408059	3/Cyst	2.21394	-9.05948
ACGCAGCTCCCATTAT-1-larval03	0.0449827	FALSE	1240	1240	7.12367	2860	7.95893	32.7972	46.993	58.6713	74.1259	0.0391608	2860	-0.0615279	0.0452301	G2M	6	larval03	TerminalEpithelial	367	0.48226	6/TerminalEpithelial	14.2348	4.49058
ACGCAGCTCTTCTGGC-1-larval03	0.157263	FALSE	542	542	6.29711	679	6.52209	22.2386	34.9043	49.6318	93.8144	0.0427099	679	-0.103582	-0.11158	G1	0	larval03	Spermatocyte	1381	0.49392	0/Spermatocyte	-3.05314	4.02122
ACGCAGCTCTTGTACT-1-larval03	0.166458	FALSE	1119	1119	7.02108	2005	7.6039	22.1945	33.8653	47.8304	69.1272	0.0369077	2005	-0.0153476	0.123479	G2M	4	larval03	Cyst	670	0.652386	4/Cyst	4.60906	-6.88332
ACGCAGCTCTTGTATC-1-larval03	0.0842607	FALSE	2766	2766	7.92552	8223	9.01481	28.3473	41.4204	51.1371	64.6723	0.0374559	8223	0.00018017	0.107195	G2M	6	larval03	TerminalEpithelial	367	0.48226	6/TerminalEpithelial	14.2702	3.87218
ACGCCAGAGGCGATAC-1-larval03	0.117647	FALSE	1016	1016	6.92461	1422	7.26052	15.7525	24.6835	38.7482	63.7131	0.00914205	1422	-0.121572	0.012259	G2M	7	larval03	Spermatocyte	62	0.358382	7/Spermatocyte	-3.6354	2.86247
ACGCCAGGTCAGAGGT-1-larval03	0.0642955	FALSE	1799	1799	7.49554	6009	8.70118	29.7554	43.6845	58.0629	74.6048	0.043102	6009	-0.0970268	-0.0530499	G1	4	larval03	Cyst	670	0.652386	4/Cyst	4.45807	-8.40685
ACGCCAGGTCGGCACT-1-larval03	0.056266	FALSE	979	979	6.88755	1485	7.30384	21.2121	31.1785	44.6465	67.7441	0.043771	1485	-0.104674	-0.115921	G1	0	larval03	Spermatocyte	1381	0.49392	0/Spermatocyte	-3.55628	6.97682
ACGCCAGTCTTGTATC-1-larval03	0.0503335	FALSE	836	836	6.72982	1716	7.44833	31.4103	46.5618	60.4312	80.4196	0.018648	1716	-0.0305611	0.00257422	G2M	2	larval03	Spermatogonia	735	0.698669	2/Spermatogonia	4.94251	-1.42949
ACGCCGAAGAGAACAG-1-larval03	0.0503335	FALSE	1812	1812	7.50274	6081	8.71309	31.0311	45.0255	59.2995	75.3001	0.0468673	6081	-0.106951	-0.0832617	G1	3	larval03	Cyst	557	0.408059	3/Cyst	2.42581	-9.17411
ACGCCGACAAGCTGAG-1-larval03	0.0642955	FALSE	737	737	6.60394	1383	7.23273	31.8872	44.6855	60.4483	82.8633	0.044107	1383	0.0296825	-0.107743	S	5	larval03	Pigment	193	0.367619	5/Pigment	3.22051	-16.8935
ACGCCGACATAAGACA-1-larval03	0.144796	FALSE	1628	1628	7.39572	2966	7.99531	17.296	25.2529	36.8847	59.002	0.021915	2966	-0.0504548	0.0367531	G2M	1	larval03	Spermatocyte	617	0.555856	1/Spermatocyte	-5.69333	8.08638
ACGCCGAGTTCCCGAG-1-larval03	0.144796	FALSE	826	826	6.7178	1095	6.99942	17.4429	27.032	42.8311	70.2283	0.00913242	1095	-0.0887429	0.118373	G2M	7	larval03	Spermatocyte	62	0.358382	7/Spermatocyte	-3.39956	2.80927
ACGCCGAGTTGATTCG-1-larval03	0.0550285	FALSE	757	757	6.63068	1028	6.93634	22.3735	32.393	45.8171	75	0.0330739	1028	-0.0714044	-0.0748334	G1	0	larval03	Spermatocyte	1381	0.49392	0/Spermatocyte	-2.68007	6.40999
ACGCCGATCAACACGT-1-larval03	0.130252	FALSE	955	955	6.86276	1371	7.22403	18.8913	28.1546	42.7425	66.8125	0.04814	1371	-0.0303977	-0.0648664	G1	0	larval03	Spermatocyte	1381	0.49392	0/Spermatocyte	-4.54994	6.24175
ACGCCGATCGCAAGCC-1-larval03	0.140954	FALSE	2538	2538	7.83953	7118	8.87052	16.8165	25.1897	36.2602	56.1113	0.0109581	7118	-0.126352	-0.135611	G1	1	larval03	Spermatocyte	617	0.555856	1/Spermatocyte	-5.48422	8.9761
ACGGAGAAGATGTCGG-1-larval03	0.157263	FALSE	1072	1072	6.97821	1485	7.30384	14.3434	23.2997	36.7677	61.4815	0.00673401	1485	-0.123615	-0.0903059	G1	7	larval03	Spermatocyte	62	0.358382	7/Spermatocyte	-3.38052	2.25981
ACGGAGAAGCTGGAAC-1-larval03	0.152941	FALSE	1219	1219	7.10661	2986	8.00202	27.0261	41.1587	56.6979	75.921	0.0405224	2986	-0.117088	-0.105578	G1	4	larval03	Cyst	670	0.652386	4/Cyst	5.16255	-7.5818
ACGGAGAAGGTGCTAG-1-larval03	0.161765	FALSE	1745	1745	7.46508	3623	8.19533	18.9898	28.0155	40.1049	60.5852	0.0121446	3623	-0.201959	-0.1998	G1	1	larval03	Spermatocyte	617	0.555856	1/Spermatocyte	-3.96168	8.60146
ACGGAGACACATGTGT-1-larval03	0.0823529	FALSE	1117	1117	7.0193	2926	7.98173	36.2269	53.2809	64.4566	78.9132	0.024607	2926	-0.0711183	-0.0170416	G1	5	larval03	Pigment	193	0.367619	5/Pigment	4.8113	-14.8997
ACGGAGACACGGTTTA-1-larval03	0.0470588	FALSE	812	812	6.70073	1942	7.57199	39.3409	55.6128	67.3532	83.9341	0.0417096	1942	0.0119697	0.100436	G2M	6	larval03	TerminalEpithelial	367	0.48226	6/TerminalEpithelial	14.667	2.61094
ACGGAGAGTAGCGTGA-1-larval03	0.199426	FALSE	1037	1037	6.94505	1560	7.35308	20.8333	30.4487	43.2692	65.5769	0.048718	1560	0.0118661	0.00148451	S	0	larval03	Spermatocyte	1381	0.49392	0/Spermatocyte	-4.24522	7.51042
ACGGCCAAGCGACGTA-1-larval03	0.140954	FALSE	1743	1743	7.46394	5098	8.5368	27.2656	41.1926	56.2377	72.6756	0.0498235	5098	0.0632507	-0.0297542	S	4	larval03	Cyst	670	0.652386	4/Cyst	5.42637	-7.32515
ACGGCCAAGGAATGGA-1-larval03	0.140954	FALSE	4378	4378	8.38458	17536	9.77207	16.4918	25.9523	36.7872	53.1991	0.0225251	17536	-0.0151452	-0.0174871	G1	8	larval03	Spermatogonia	189	0.821739	8/Spermatogonia	1.92181	0.937647
ACGGCCACAGGGAGAG-1-larval03	0.0550285	FALSE	1368	1368	7.22184	4137	8.32797	32.2939	47.9575	62.4124	79.0186	0.0391588	4137	-0.122815	0.0526079	G2M	3	larval03	Cyst	557	0.408059	3/Cyst	3.56983	-8.73034
ACGGCCAGTCAGAATA-1-larval03	0.0672269	FALSE	959	959	6.86693	1436	7.27031	20.195	30.0139	43.9415	68.0362	0.0355153	1436	-0.0384341	0.0704395	G2M	0	larval03	Spermatocyte	1381	0.49392	0/Spermatocyte	-3.74722	7.02537
ACGGCCAGTTGGAGGT-1-larval03	0.0968858	FALSE	1765	1765	7.47647	5232	8.56274	32.5879	47.0566	58.7729	73.7003	0.0416667	5232	-0.0920139	-0.000588864	G1	6	larval03	TerminalEpithelial	367	0.48226	6/TerminalEpithelial	14.5685	4.94017
ACGGCCATCTAACCGA-1-larval03	0.272059	FALSE	1151	1151	7.04925	1984	7.59337	21.9254	32.9133	46.1694	67.1875	0.0478831	1984	-0.0694185	-0.181748	G1	4	larval03	Cyst	670	0.652386	4/Cyst	4.58843	-6.84941
ACGGGCTAGAGTAAGG-1-larval03	0.0526316	FALSE	1052	1052	6.9594	2262	7.72445	32.2281	45.8444	58.046	75.5968	0.0402299	2262	0.0122204	0.122792	G2M	6	larval03	TerminalEpithelial	367	0.48226	6/TerminalEpithelial	14.3274	3.76649
ACGGGCTAGCAAATCA-1-larval03	0.0383162	FALSE	1326	1326	7.19068	2520	7.83241	22.0238	32.0238	44.9206	67.2222	0.0309524	2520	-0.00552507	-0.0489537	G1	0	larval03	Spermatocyte	1381	0.49392	0/Spermatocyte	-4.98946	6.68
ACGGGCTAGTAACCCT-1-larval03	0.161765	FALSE	4251	4251	8.35514	27790	10.2325	17.9021	26.1425	36.7074	55.2753	0.00730479	27790	-0.0930556	-0.118884	G1	1	larval03	Spermatocyte	617	0.555856	1/Spermatocyte	-6.10686	9.7939
ACGGGCTAGTTCGATC-1-larval03	0.101604	FALSE	959	959	6.86693	1481	7.30115	23.025	32.4105	45.9149	69.0074	0.0445645	1481	-0.0480359	-0.171383	G1	0	larval03	Spermatocyte	1381	0.49392	0/Spermatocyte	-3.61618	5.34352
ACGGGCTCACAAGTAA-1-larval03	0.078686	FALSE	1920	1920	7.5606	6639	8.80087	29.869	45.1423	60.0994	74.7402	0.049405	6639	-0.0507562	-0.0790493	G1	4	larval03	Cyst	670	0.652386	4/Cyst	4.27722	-8.41006
ACGGGCTCAGTGAGTG-1-larval03	0.104072	FALSE	1470	1470	7.2937	3535	8.17075	26.9307	39.0948	52.5318	71.9943	0.044413	3535	-0.0802368	-0.0195934	G1	3	larval03	Cyst	557	0.408059	3/Cyst	2.35969	-8.94572
ACGGGCTGTAAAGGAG-1-larval03	0.117647	FALSE	1284	1284	7.15851	3180	8.06495	30.8805	44.1195	57.7987	75.3459	0.0418239	3180	-0.104012	-0.087718	G1	3	larval03	Cyst	557	0.408059	3/Cyst	3.48125	-8.46964
ACGGGCTTCGATCCCT-1-larval03	0.0703013	FALSE	1238	1238	7.12206	2077	7.63916	19.5474	28.9841	42.1281	64.468	0.0284064	2077	0.0855452	-0.0759643	S	1	larval03	Spermatocyte	617	0.555856	1/Spermatocyte	-5.27372	8.43971
ACGGGCTTCGATGAGG-1-larval03	0.0703013	FALSE	1527	1527	7.33171	4433	8.39706	30.4083	45.9283	59.3954	76.111	0.0415069	4433	0.0738857	-0.0276365	S	4	larval03	Cyst	670	0.652386	4/Cyst	6.86162	-6.88134
ACGGGCTTCGTCCAGG-1-larval03	0.235294	FALSE	2919	2919	7.97934	8032	8.99131	17.8038	25.1743	35.3337	53.511	0.0388446	8032	-0.0875761	0.0076504	G2M	1	larval03	Spermatocyte	617	0.555856	1/Spermatocyte	-7.11867	8.00437
ACGGGCTTCTTACCTA-1-larval03	0.0672269	FALSE	1525	1525	7.33041	3955	8.28299	28.9254	43.1858	55.9292	73.6536	0.0141593	3955	-0.0236379	-0.0387709	G1	2	larval03	Spermatogonia	735	0.698669	2/Spermatogonia	4.76863	-0.92567
ACGGGTCCAATAACGA-1-larval03	0.171355	FALSE	1389	1389	7.23706	2140	7.66903	14.2523	22.3832	35.1402	58.4579	0.00700935	2140	-0.0593186	0.196747	G2M	7	larval03	Spermatocyte	62	0.358382	7/Spermatocyte	-3.81429	2.87217
ACGGGTCCACTGTGTA-1-larval03	0.120638	FALSE	594	594	6.38856	745	6.61473	21.3423	33.6913	47.1141	87.3826	0.0348993	745	0.0752569	-0.0210451	S	0	larval03	Spermatocyte	1381	0.49392	0/Spermatocyte	-4.13517	5.44846
ACGGGTCCAGGTCGTC-1-larval03	0.0823529	FALSE	545	545	6.30262	673	6.51323	20.8024	33.8782	48.737	93.3135	0.0148588	673	0.0118463	0.0196225	G2M	0	larval03	Spermatocyte	1381	0.49392	0/Spermatocyte	-2.28452	6.80566
ACGGGTCCATCCGTGG-1-larval03	0.176471	FALSE	818	818	6.70808	1122	7.02376	19.7861	29.7683	44.9198	71.6578	0.0454545	1122	-0.0169312	0.201719	G2M	0	larval03	Spermatocyte	1381	0.49392	0/Spermatocyte	-4.95204	6.65811
ACGGGTCGTGTGACCC-1-larval03	0.0439749	FALSE	2370	2370	7.77107	9841	9.19441	29.6413	45.3003	60.0041	74.9009	0.037293	9841	-0.085454	-0.0498475	G1	4	larval03	Cyst	670	0.652386	4/Cyst	5.88084	-7.64239
ACGGGTCTCATAGCAC-1-larval03	0.120638	FALSE	1516	1516	7.32449	2391	7.77989	13.2999	21.4555	33.7934	57.5073	0.0108741	2391	-0.0872888	0.209236	G2M	7	larval03	Spermatocyte	62	0.358382	7/Spermatocyte	-4.07894	3.06223
ACGGGTCTCGGTTCGG-1-larval03	0.0429864	FALSE	559	559	6.32794	1010	6.9187	35.0495	48.9109	64.4554	94.1584	0.0465347	1010	-0.0623231	-0.0920171	G1	3	larval03	Cyst	557	0.408059	3/Cyst	2.98612	-7.385
ACGTCAAAGATGCGAC-1-larval03	0.106618	FALSE	3703	3703	8.21717	15143	9.62536	17.2753	25.1271	35.3233	53.292	0.0133395	15143	-0.0425177	-0.141181	G1	1	larval03	Spermatocyte	617	0.555856	1/Spermatocyte	-6.78009	8.91022
ACGTCAAAGCAAATCA-1-larval03	0.106618	FALSE	1440	1440	7.27309	2350	7.7626	18.0426	26.5532	38.8085	60	0.0353192	2350	-0.144857	0.0366582	G2M	1	larval03	Spermatocyte	617	0.555856	1/Spermatocyte	-4.86979	7.64947
ACGTCAAAGCACACAG-1-larval03	0.0992098	FALSE	1845	1845	7.52078	3875	8.26256	18.7613	27.329	38.6581	59.4323	0.0206452	3875	-0.0553456	-0.22978	G1	1	larval03	Spermatocyte	617	0.555856	1/Spermatocyte	-5.96904	7.18377
ACGTCAACAGCGTAAG-1-larval03	0.092437	FALSE	1223	1223	7.10988	2946	7.98854	29.1921	43.3469	57.4338	75.4582	0.0441276	2946	-0.0973332	-0.132169	G1	4	larval03	Cyst	670	0.652386	4/Cyst	4.69574	-8.44612
ACGTCAAGTAAGTGTA-1-larval03	0.0526316	FALSE	2930	2930	7.9831	10695	9.27763	23.5063	37.0453	48.9481	64.6657	0.0122487	10695	0.0108016	-0.00469297	S	2	larval03	Spermatogonia	735	0.698669	2/Spermatogonia	4.3	-0.701361
ACGTCAAGTGAAGGCT-1-larval03	0.152941	FALSE	697	697	6.54822	915	6.82002	21.2022	32.1311	45.6831	78.4699	0.0196721	915	0.0741365	-0.0150805	S	0	larval03	Spermatocyte	1381	0.49392	0/Spermatocyte	-2.54083	6.35735
ACGTCAAGTTGACGTT-1-larval03	0.130252	FALSE	1397	1397	7.2428	2133	7.66575	13.5959	22.2222	34.8336	57.9466	0.0154712	2133	0.016543	0.326895	G2M	7	larval03	Spermatocyte	62	0.358382	7/Spermatocyte	-4.30102	3.31822
ACGTCAATCACGCATA-1-larval03	0.092437	FALSE	1124	1124	7.02554	1674	7.42357	18.4588	27.4194	39.7252	62.724	0.0394265	1674	-0.00960626	0.0579609	G2M	0	larval03	Spermatocyte	1381	0.49392	0/Spermatocyte	-5.57459	6.01831
ACGTCAATCATGCATG-1-larval03	0.0657439	FALSE	946	946	6.8533	1894	7.54697	32.8933	45.7233	58.0253	76.452	0.0411827	1894	0.0248795	0.040189	G2M	6	larval03	TerminalEpithelial	367	0.48226	6/TerminalEpithelial	14.4416	2.82456
ACGTCAATCCCTCAGT-1-larval03	0.126935	FALSE	652	652	6.48158	793	6.67708	17.6545	30.2648	43.0013	80.8323	0.0176545	793	-0.0175813	0.0552327	G2M	7	larval03	Spermatocyte	62	0.358382	7/Spermatocyte	-3.38727	2.74015
ACGTCAATCTTACCGC-1-larval03	0.130252	FALSE	1683	1683	7.42893	5157	8.5483	31.1034	46.4029	60.19	75.1794	0.0478961	5157	-0.114558	-0.0268946	G1	3	larval03	Cyst	557	0.408059	3/Cyst	3.7406	-8.51606
ACTATCTAGACTAGAT-1-larval03	0.0614973	FALSE	941	941	6.84801	1293	7.16549	17.7108	26.4501	41.918	65.8933	0.0479505	1293	-0.00602868	-0.131011	G1	0	larval03	Spermatocyte	1381	0.49392	0/Spermatocyte	-4.65088	5.1484
ACTATCTCAGCTCGCA-1-larval03	0.0588235	FALSE	2751	2751	7.92008	12453	9.4298	30.0249	45.2983	60.098	74.3676	0.0453706	12453	-0.0799721	-0.0661976	G1	4	larval03	Cyst	670	0.652386	4/Cyst	4.51833	-8.42652
ACTATCTGTTCGGCAC-1-larval03	0.187415	FALSE	1066	1066	6.97261	1491	7.30787	15.6271	24.6144	38.0282	62.0389	0.00268276	1491	0.0452955	-0.199863	S	0	larval03	Spermatocyte	1381	0.49392	0/Spermatocyte	-2.12618	4.92238
ACTATCTTCGGAAATA-1-larval03	0.0575307	FALSE	881	881	6.78219	1819	7.50659	29.8516	44.0902	58.4937	79.0544	0.0137438	1819	0.0733116	0.118929	G2M	2	larval03	Spermatogonia	735	0.698669	2/Spermatogonia	4.09866	-2.39856
ACTATCTTCTCCCTGA-1-larval03	0.109244	FALSE	1072	1072	6.97821	1645	7.4061	19.3921	29.1793	42.0669	65.228	0.0352584	1645	-0.0732841	0.0755023	G2M	1	larval03	Spermatocyte	617	0.555856	1/Spermatocyte	-4.67162	8.02332
ACTGAACAGTACGTTC-1-larval03	0.106618	FALSE	1723	1723	7.4524	4451	8.40111	26.2188	41.1144	53.5835	70.4561	0.0204448	4451	0.115325	0.118941	G2M	2	larval03	Spermatogonia	735	0.698669	2/Spermatogonia	3.40379	-2.68332
ACTGAACCACGTCTCT-1-larval03	0.262032	FALSE	2017	2017	7.60986	3825	8.24958	15.8693	23.451	34.1176	53.7516	0.0373856	3825	-0.0932701	0.0829608	G2M	1	larval03	Spermatocyte	617	0.555856	1/Spermatocyte	-6.42954	7.44705
ACTGAACCAGCCTGTG-1-larval03	0.166458	FALSE	616	616	6.42487	801	6.68711	20.8489	33.3333	48.0649	85.5181	0.0424469	801	0.0110746	-0.102393	S	0	larval03	Spermatocyte	1381	0.49392	0/Spermatocyte	-3.05123	3.76775
ACTGAACGTCCGCTGA-1-larval03	0.166458	FALSE	1490	1490	7.3072	3367	8.12207	28.2447	39.8277	52.4503	70.597	0.035343	3367	-0.124085	-0.217232	G1	3	larval03	Cyst	557	0.408059	3/Cyst	1.63321	-8.6169
ACTGAACGTGATGTGG-1-larval03	0.092437	FALSE	576	576	6.35784	715	6.57368	20.979	33.4266	47.4126	89.3706	0.0363636	715	-0.0892566	0.109261	G2M	0	larval03	Spermatocyte	1381	0.49392	0/Spermatocyte	-3.32647	6.47319
ACTGAACGTGGTCTCG-1-larval03	0.0614973	FALSE	897	897	6.80017	1416	7.2563	24.2938	34.1808	48.3051	71.9633	0.0430791	1416	-0.0835907	0.0306037	G2M	0	larval03	Spermatocyte	1381	0.49392	0/Spermatocyte	-4.08386	6.97954
ACTGAACGTTGCTCCT-1-larval03	0.0383162	FALSE	1006	1006	6.91473	1439	7.2724	19.458	28.7005	42.599	64.8367	0.0486449	1439	-0.0360636	0.0192973	G2M	3	larval03	Cyst	557	0.408059	3/Cyst	2.09667	-8.17718
ACTGAACTCAAGGCTT-1-larval03	0.0903065	FALSE	1120	1120	7.02198	1809	7.50108	20.4533	29.7955	42.565	65.7269	0.029298	1809	-0.0452442	-0.115322	G1	0	larval03	Spermatocyte	1381	0.49392	0/Spermatocyte	-4.14038	7.77878
ACTGAGTAGACTGGGT-1-larval03	0.056266	FALSE	925	925	6.83087	2062	7.63192	29.5829	44.6654	59.9903	79.3889	0.0436469	2062	-0.0804835	-0.0242937	G1	3	larval03	Cyst	557	0.408059	3/Cyst	2.47344	-8.95572
ACTGAGTAGAGAGCTC-1-larval03	0.0968858	FALSE	1490	1490	7.3072	3588	8.18563	27.8707	41.6945	54.1806	72.408	0.0147715	3588	0.227542	0.0844037	S	2	larval03	Spermatogonia	735	0.698669	2/Spermatogonia	3.55631	-3.7338
ACTGAGTAGAGCTGGT-1-larval03	0.0439749	FALSE	1631	1631	7.39756	5787	8.66354	36.703	50.1987	63.3662	78.2616	0.0412995	5787	-0.0301629	-0.0764401	G1	3	larval03	Cyst	557	0.408059	3/Cyst	2.46171	-8.67098
ACTGAGTAGGAGCGTT-1-larval03	0.123732	FALSE	3210	3210	8.07434	9315	9.13949	14.9007	21.8787	31.6264	50.2738	0.0169619	9315	-0.0429546	-0.0331925	G1	1	larval03	Spermatocyte	617	0.555856	1/Spermatocyte	-7.1603	7.72813
ACTGAGTGTACGCACC-1-larval03	0.152941	FALSE	1600	1600	7.37838	2558	7.84737	13.1744	21.1884	33.2291	56.9977	0.0109461	2558	0.0592193	0.0485699	S	7	larval03	Spermatocyte	62	0.358382	7/Spermatocyte	-4.50409	3.58109
ACTGAGTGTCAGGACA-1-larval03	0.176471	FALSE	1917	1917	7.55904	3672	8.20876	16.5305	24.3736	35.8115	56.073	0.0283224	3672	-0.132428	-0.066423	G1	0	larval03	Spermatocyte	1381	0.49392	0/Spermatocyte	-6.33366	6.09241
ACTGAGTTCATCATTC-1-larval03	0.152941	FALSE	1067	1067	6.97354	1522	7.32844	16.3601	26.2155	39.816	62.7464	0.021025	1522	-0.0633812	0.0668366	G2M	7	larval03	Spermatocyte	62	0.358382	7/Spermatocyte	-3.24411	2.19231
ACTGAGTTCCCTTGCA-1-larval03	0.166458	FALSE	577	577	6.35957	780	6.66057	24.1026	36.9231	51.6667	90.1282	0.0128205	780	-0.100303	0.0457568	G2M	2	larval03	Spermatogonia	735	0.698669	2/Spermatogonia	5.00443	-1.87009
ACTGAGTTCTAACTGG-1-larval03	0.101604	FALSE	1621	1621	7.39142	3158	8.05801	18.9677	27.7074	39.1387	61.2413	0.0284991	3158	-0.00971234	-0.010705	G1	1	larval03	Spermatocyte	617	0.555856	1/Spermatocyte	-5.98907	7.72768
ACTGATGAGAAGGCCT-1-larval03	0.0526316	FALSE	2776	2776	7.92913	11301	9.33273	30.9353	45.9605	57.3047	71.0114	0.0134501	11301	0.0787966	0.139859	G2M	2	larval03	Spermatogonia	735	0.698669	2/Spermatogonia	4.25196	-2.81389
ACTGATGAGCGTTGCC-1-larval03	0.171355	FALSE	1030	1030	6.93828	1540	7.34019	18.5065	27.8571	40.8442	65.5844	0.0409091	1540	-0.0415353	-0.0799796	G1	0	larval03	Spermatocyte	1381	0.49392	0/Spermatocyte	-3.80276	5.42226
ACTGATGAGCTAAGAT-1-larval03	0.0718954	FALSE	2214	2214	7.70301	7913	8.97639	33.8178	49.6272	60.8619	73.9922	0.040187	7913	-0.154826	0.106079	G2M	4	larval03	Cyst	670	0.652386	4/Cyst	7.52615	-6.75363
ACTGATGCAACTGGCC-1-larval03	0.101604	FALSE	1010	1010	6.9187	1518	7.32581	20.9486	30.6324	43.8076	66.4032	0.0401845	1518	-0.0746297	-0.0895271	G1	0	larval03	Spermatocyte	1381	0.49392	0/Spermatocyte	-3.62125	6.88889
ACTGATGCATTAGCCA-1-larval03	0.0340557	FALSE	1445	1445	7.27656	3998	8.2938	31.0405	46.4732	60.08	76.3632	0.0387694	3998	-0.0571637	0.0222766	G2M	4	larval03	Cyst	670	0.652386	4/Cyst	6.28398	-6.86023
ACTGATGGTACACCGC-1-larval03	0.0882353	FALSE	983	983	6.89163	1465	7.29029	21.57	30.9215	44.5734	67.0307	0.0491468	1465	0.0470403	0.0251346	S	1	larval03	Spermatocyte	617	0.555856	1/Spermatocyte	-5.27858	7.16629
ACTGATGGTTTAAGCC-1-larval03	0.0769231	FALSE	2198	2198	7.69576	7725	8.95235	28.3883	42.8608	57.6699	73.1262	0.0393528	7725	-0.0634965	-0.0342516	G1	4	larval03	Cyst	670	0.652386	4/Cyst	5.67335	-7.50708
ACTGATGTCACTTCAT-1-larval03	0.148789	FALSE	1425	1425	7.26263	2390	7.77947	16.6527	25.0209	37.6569	61.2971	0.00962343	2390	-0.113269	0.0276476	G2M	1	larval03	Spermatocyte	617	0.555856	1/Spermatocyte	-5.79222	7.0769
ACTGATGTCGAATGCT-1-larval03	0.235294	FALSE	969	969	6.8773	1370	7.2233	17.6642	27.1533	41.7518	65.7664	0.0321168	1370	-0.0289459	-0.191928	G1	0	larval03	Spermatocyte	1381	0.49392	0/Spermatocyte	-3.05816	3.7096
ACTGATGTCGGATGTT-1-larval03	0.109244	FALSE	1047	1047	6.95464	1460	7.28688	16.3699	25.274	38.9726	62.5342	0.0417808	1460	-0.107267	-0.00677744	G1	0	larval03	Spermatocyte	1381	0.49392	0/Spermatocyte	-3.83128	3.97439
ACTGATGTCTCGGACG-1-larval03	0.120638	FALSE	837	837	6.73102	1391	7.2385	26.2401	38.6772	53.918	75.7728	0.0452912	1391	-0.116822	0.0555666	G2M	6	larval03	TerminalEpithelial	367	0.48226	6/TerminalEpithelial	14.5374	2.80461
ACTGATGTCTGGGCCA-1-larval03	0.0420168	FALSE	1711	1711	7.44542	3577	8.18256	20.2684	29.2144	40.5927	61.1127	0.030752	3577	-0.0866763	-0.21303	G1	1	larval03	Spermatocyte	617	0.555856	1/Spermatocyte	-4.92263	8.65709
ACTGCTCCAATGTTGC-1-larval03	0.0968858	FALSE	1879	1879	7.53903	5097	8.5366	28.6051	42.476	53.8356	69.59	0.0204042	5097	0.0841252	-0.00243443	S	2	larval03	Spermatogonia	735	0.698669	2/Spermatogonia	3.65245	-2.34412
ACTGCTCGTCCTCCAT-1-larval03	0.0614973	FALSE	2217	2217	7.70436	8422	9.03872	28.6274	44.835	59.3446	74.1748	0.033365	8422	-0.138073	-0.121967	G1	4	larval03	Cyst	670	0.652386	4/Cyst	5.24098	-8.18242
ACTGCTCGTGTTAAGA-1-larval03	0.0804954	FALSE	951	951	6.85857	2006	7.6044	30.9571	46.7099	59.3719	77.5174	0.0348953	2006	0.207571	0.148789	S	6	larval03	TerminalEpithelial	367	0.48226	6/TerminalEpithelial	14.2856	2.98653
ACTGCTCGTTCGGGCT-1-larval03	0.0882353	FALSE	594	594	6.38856	771	6.64898	22.3087	35.2789	48.8975	87.808	0.0466926	771	0.110982	0.165156	G2M	0	larval03	Spermatocyte	1381	0.49392	0/Spermatocyte	-4.39867	6.97112
ACTGCTCTCCTAAGTG-1-larval03	0.193277	FALSE	1297	1297	7.16858	1980	7.59136	16.6162	25.404	37.6263	59.7475	0.0333333	1980	-0.156988	0.176027	G2M	1	larval03	Spermatocyte	617	0.555856	1/Spermatocyte	-5.41951	7.80417
ACTGTCCAGAATGTGT-1-larval03	0.120638	FALSE	1386	1386	7.2349	2297	7.73979	17.8929	26.2952	39.0945	61.4279	0.0370048	2297	-0.0100893	0.179098	G2M	1	larval03	Spermatocyte	617	0.555856	1/Spermatocyte	-5.20473	7.39977
ACTGTCCCACACTGCG-1-larval03	0.0823529	FALSE	634	634	6.45362	807	6.69456	20.1983	32.5898	46.2206	83.3953	0.0346964	807	-0.0420425	-0.028894	G1	0	larval03	Spermatocyte	1381	0.49392	0/Spermatocyte	-3.19115	5.97062
ACTGTCCCACGCGAAA-1-larval03	0.0357143	FALSE	1661	1661	7.41578	5999	8.69951	32.5721	48.158	62.3437	78.113	0.0350058	5999	-0.0300147	-0.0283306	G1	3	larval03	Cyst	557	0.408059	3/Cyst	2.33677	-8.9954
ACTGTCCGTTTAGCTG-1-larval03	0.227345	FALSE	2419	2419	7.79152	4628	8.4401	12.4028	18.9067	28.5004	48.4226	0.0196629	4628	-0.0790162	0.0907996	G2M	9	larval03	Spermatocyte	81	0.407035	9/Spermatocyte	0.680633	3.37827
ACTGTCCTCAGTTGAC-1-larval03	0.0823529	FALSE	1304	1304	7.17396	3474	8.15335	33.65	48.9637	61.7732	76.8566	0.0397237	3474	-0.103393	-0.0815146	G1	5	larval03	Pigment	193	0.367619	5/Pigment	3.46242	-17.0378
ACTGTCCTCTCATTCA-1-larval03	0.176471	FALSE	1087	1087	6.9921	1647	7.40732	18.4578	27.9296	40.4979	64.3594	0.0291439	1647	0.199855	-0.0986026	S	0	larval03	Spermatocyte	1381	0.49392	0/Spermatocyte	-4.99692	6.5597
ACTTACTAGCTAACTC-1-larval03	0.109244	FALSE	930	930	6.83626	1387	7.23562	20.8363	30.7138	45.1334	68.9978	0.035328	1387	-0.0506384	0.132158	G2M	1	larval03	Spermatocyte	617	0.555856	1/Spermatocyte	-4.69128	8.06677
ACTTACTAGGGCTTGA-1-larval03	0.0968858	FALSE	1103	1103	7.0067	1613	7.38647	17.6689	26.9684	39.4296	62.6162	0.0427774	1613	0.0601553	-0.0210671	S	0	larval03	Spermatocyte	1381	0.49392	0/Spermatocyte	-4.73402	6.78752
ACTTACTAGTCCAGGA-1-larval03	0.0992098	FALSE	1034	1034	6.94216	2114	7.65681	29.8959	43.8978	56.7171	74.7398	0.0350047	2114	-0.0711187	0.00484309	G2M	6	larval03	TerminalEpithelial	367	0.48226	6/TerminalEpithelial	14.7591	3.43594
ACTTACTAGTTAACGA-1-larval03	0.140954	FALSE	1482	1482	7.30182	2497	7.82325	15.859	24.3893	36.8442	60.6728	0.010012	2497	0.0710046	-0.000361651	S	1	larval03	Spermatocyte	617	0.555856	1/Spermatocyte	-5.69641	7.40208
ACTTACTCACACCGCA-1-larval03	0.144796	FALSE	1495	1495	7.31055	3644	8.20111	26.1251	39.9835	54.1438	72.6948	0.0315587	3644	0.0639148	-0.0514509	S	4	larval03	Cyst	670	0.652386	4/Cyst	5.52106	-8.02525
ACTTACTCAGTGGGAT-1-larval03	0.117647	FALSE	572	572	6.35089	753	6.62539	22.7092	35.9894	50.5976	90.4382	0.0438247	753	-0.061548	-0.118889	G1	0	larval03	Spermatocyte	1381	0.49392	0/Spermatocyte	-3.16475	4.2705
ACTTACTGTCAGCTAT-1-larval03	0.0718954	FALSE	1075	1075	6.98101	2183	7.68891	26.8896	41.4109	55.1077	73.6601	0.0233623	2183	0.313582	0.0682236	S	2	larval03	Spermatogonia	735	0.698669	2/Spermatogonia	3.18767	-3.96693
ACTTACTTCATGCATG-1-larval03	0.126935	FALSE	907	907	6.81124	1314	7.18159	19.2542	29.5282	44.7489	69.0259	0.00456621	1314	0.0747154	0.0693065	S	1	larval03	Spermatocyte	617	0.555856	1/Spermatocyte	-3.45519	7.99823
ACTTACTTCTCGTTTA-1-larval03	0.056266	FALSE	3612	3612	8.19229	17430	9.76601	28.4395	43.3333	54.4865	67.9289	0.0164085	17430	0.359979	0.181553	S	2	larval03	Spermatogonia	735	0.698669	2/Spermatogonia	3.36819	-4.49733
ACTTACTTCTCTGAGA-1-larval03	0.148789	FALSE	1245	1245	7.12769	1777	7.48324	12.6618	21.103	33.3146	58.0754	0.00956669	1777	-0.109337	-0.0658248	G1	7	larval03	Spermatocyte	62	0.358382	7/Spermatocyte	-3.50063	2.80097
ACTTGTTAGAGTCGGT-1-larval03	0.0588235	FALSE	791	791	6.67456	1521	7.32778	32.6101	46.4168	61.0125	80.8679	0.0486522	1521	-0.107454	0.0786692	G2M	6	larval03	TerminalEpithelial	367	0.48226	6/TerminalEpithelial	14.9885	2.70201
ACTTGTTAGCACCGTC-1-larval03	0.0514706	FALSE	1470	1470	7.2937	3559	8.17752	28.0978	41.8657	54.3692	72.7452	0.0199494	3559	0.304339	0.124906	S	2	larval03	Spermatogonia	735	0.698669	2/Spermatogonia	3.15825	-4.09281
ACTTGTTCAACAACCT-1-larval03	0.0279653	FALSE	2514	2514	7.83003	10253	9.23542	33.1025	48.181	60.4506	73.6272	0.0165805	10253	0.0445682	0.189232	G2M	6	larval03	TerminalEpithelial	367	0.48226	6/TerminalEpithelial	14.3506	5.38431
ACTTGTTCAAGAAAGG-1-larval03	0.181818	FALSE	1500	1500	7.31389	2517	7.83122	17.8387	26.0628	37.6242	60.2702	0.0468812	2517	-0.0505332	0.120418	G2M	1	larval03	Spermatocyte	617	0.555856	1/Spermatocyte	-5.91256	7.20108
ACTTGTTCAAGTAATG-1-larval03	0.0238971	FALSE	776	776	6.65544	1108	7.01121	22.8339	33.4838	48.0144	75.0903	0.0361011	1108	-0.0612388	-0.145884	G1	3	larval03	Cyst	557	0.408059	3/Cyst	2.02546	-8.24532
ACTTGTTCAATGAATG-1-larval03	0.252595	FALSE	1175	1175	7.06987	1904	7.55224	20.1681	29.3592	42.1218	64.5483	0.0341387	1904	-0.114549	-0.00613356	G1	3	larval03	Cyst	557	0.408059	3/Cyst	1.60486	-6.3882
ACTTGTTCAATGGATA-1-larval03	0.0449827	FALSE	1485	1485	7.30384	3547	8.17414	31.2377	44.7138	56.1601	72.2301	0.0279109	3547	-0.00198737	-0.0638654	G1	6	larval03	TerminalEpithelial	367	0.48226	6/TerminalEpithelial	14.3019	4.90438
ACTTGTTCAGGAATCG-1-larval03	0.0601454	FALSE	593	593	6.38688	752	6.62407	23.4043	34.4415	47.7394	87.633	0.0478723	752	0.105731	-0.0127317	S	0	larval03	Spermatocyte	1381	0.49392	0/Spermatocyte	-3.5262	6.87731
ACTTGTTCATCGGAAG-1-larval03	0.0575307	FALSE	460	460	6.1334	704	6.5582	34.9432	48.8636	63.0682	100	0.0497159	704	0.133445	0.0318044	S	6	larval03	TerminalEpithelial	367	0.48226	6/TerminalEpithelial	14.5992	2.65731
ACTTGTTGTGGACGAT-1-larval03	0.114754	FALSE	936	936	6.84268	1249	7.1309	17.6942	26.7414	41.0729	65.0921	0.0328263	1249	0.100594	-0.140474	S	0	larval03	Spermatocyte	1381	0.49392	0/Spermatocyte	-3.98996	4.52843
ACTTGTTTCGGCTACG-1-larval03	0.117647	FALSE	1334	1334	7.19669	2417	7.7907	20.2731	29.7062	42.8631	65.4944	0.00827472	2417	-0.0123577	-0.107116	G1	1	larval03	Spermatocyte	617	0.555856	1/Spermatocyte	-3.70289	8.28172
ACTTTCAAGGCCCGTT-1-larval03	0.0550285	FALSE	757	757	6.63068	1120	7.02198	24.2857	34.8214	50.2679	77.0536	0.0366071	1120	-0.119046	0.0621179	G2M	1	larval03	Spermatocyte	617	0.555856	1/Spermatocyte	-3.47196	9.29913
ACTTTCAAGGTCGGAT-1-larval03	0.106618	FALSE	1782	1782	7.48605	3622	8.19506	18.3048	26.5875	38.1557	58.7797	0.00717835	3622	0.0234118	0.0932198	G2M	1	larval03	Spermatocyte	617	0.555856	1/Spermatocyte	-5.96729	8.49855
ACTTTCACAAGACGTG-1-larval03	0.0481283	FALSE	1743	1743	7.46394	5723	8.65242	35.8728	51.5114	62.7119	76.2188	0.024288	5723	0.0240965	0.0715965	G2M	6	larval03	TerminalEpithelial	367	0.48226	6/TerminalEpithelial	14.3963	5.00193
ACTTTCACACATGGGA-1-larval03	0.0401319	FALSE	2676	2676	7.89245	12085	9.3998	29.3587	44.6007	59.2139	73.736	0.0454282	12085	-0.0863597	-0.153953	G1	4	larval03	Cyst	670	0.652386	4/Cyst	5.54677	-7.86511
ACTTTCAGTGACGCCT-1-larval03	0.056266	FALSE	3154	3154	8.05674	13458	9.5074	26.0366	40.1471	52.1697	67.2685	0.014861	13458	0.0022538	0.0373046	G2M	2	larval03	Spermatogonia	735	0.698669	2/Spermatogonia	4.34634	-0.782296
ACTTTCATCAGTTCGA-1-larval03	0.235294	FALSE	542	542	6.29711	690	6.53814	21.7391	35.942	50.4348	93.913	0.0304348	690	0.00539157	-0.000985682	S	7	larval03	Spermatocyte	62	0.358382	7/Spermatocyte	-3.29334	3.10774
ACTTTCATCCGCATAA-1-larval03	0.0503335	FALSE	1529	1529	7.33302	4142	8.32917	28.1507	41.3085	55.3597	73.8291	0.0451473	4142	-0.137716	-0.103146	G1	3	larval03	Cyst	557	0.408059	3/Cyst	3.21977	-8.9703
ACTTTCATCGTCTGAA-1-larval03	0.0882353	FALSE	537	537	6.28786	1018	6.92658	34.8723	50.8841	66.8959	96.3654	0.0294695	1018	-0.0661581	-0.0681233	G1	5	larval03	Pigment	193	0.367619	5/Pigment	4.69564	-14.7165
AGAATAGAGACACGAC-1-larval03	0.0657439	FALSE	1726	1726	7.45414	3831	8.25114	19.7338	28.922	41.2686	62.2814	0.0200992	3831	-0.107918	-0.115758	G1	1	larval03	Spermatocyte	617	0.555856	1/Spermatocyte	-3.47364	9.29715
AGAATAGAGTGGGATC-1-larval03	0.0272597	FALSE	1565	1565	7.35628	4472	8.40581	30.4562	46.6234	59.1682	75.246	0.0161002	4472	0.166772	-0.0383888	S	2	larval03	Spermatogonia	735	0.698669	2/Spermatogonia	4.3037	-2.11757
AGAATAGTCATTCACT-1-larval03	0.0401319	FALSE	726	726	6.58893	1617	7.38895	37.2913	52.3191	66.8522	86.0235	0.0228819	1617	-0.0804728	0.0340152	G2M	6	larval03	TerminalEpithelial	367	0.48226	6/TerminalEpithelial	14.729	4.806
AGAATAGTCATTGCGA-1-larval03	0.0804954	FALSE	1701	1701	7.43956	3538	8.1716	18.8525	28.0384	40.2205	61.4754	0.0155455	3538	0.0231433	-0.134637	S	1	larval03	Spermatocyte	617	0.555856	1/Spermatocyte	-5.10725	8.61796
AGAATAGTCCACGTTC-1-larval03	0.333333	FALSE	3082	3082	8.03366	10201	9.23034	25.0368	38.3198	49.5638	64.327	0.0213705	10201	0.218295	0.24418	G2M	2	larval03	Spermatogonia	735	0.698669	2/Spermatogonia	3.12516	-4.72903
AGACGTTAGGCTACGA-1-larval03	0.0601454	FALSE	1191	1191	7.08339	3131	8.04943	30.3098	45.8639	60.9709	77.9304	0.0341744	3131	0.0334774	-0.0772011	S	4	larval03	Cyst	670	0.652386	4/Cyst	5.50909	-7.60003
AGACGTTAGTGGTAGC-1-larval03	0.0842607	FALSE	757	757	6.63068	1266	7.14441	29.6998	42.1801	56.0032	79.6998	0.0450237	1266	0.01058	-0.102494	S	6	larval03	TerminalEpithelial	367	0.48226	6/TerminalEpithelial	14.5276	3.03576
AGACGTTCAAACTGTC-1-larval03	0.126935	FALSE	578	578	6.3613	731	6.59578	22.1614	34.6101	48.29	89.3297	0.0478796	731	-0.0885861	-0.133916	G1	0	larval03	Spermatocyte	1381	0.49392	0/Spermatocyte	-3.23605	4.44849
AGACGTTCAAGCCCAC-1-larval03	0.0550285	FALSE	2333	2333	7.75534	9586	9.16816	33.5385	50.2191	61.8923	74.88	0.0256624	9586	-0.106565	-0.0519514	G1	5	larval03	Pigment	193	0.367619	5/Pigment	3.11707	-17.7331
AGACGTTCAAGGGTCA-1-larval03	0.0752048	FALSE	1437	1437	7.27101	2254	7.72091	18.4117	26.2201	37.134	58.4295	0.0337178	2254	-0.147777	-0.0292459	G1	9	larval03	Spermatocyte	81	0.407035	9/Spermatocyte	0.424777	3.52696
AGACGTTCACATAACC-1-larval03	0.104072	FALSE	845	845	6.74052	1195	7.08674	20.251	30.2092	46.0251	71.1297	0.0133891	1195	-0.00988717	-0.00786503	G1	0	larval03	Spermatocyte	1381	0.49392	0/Spermatocyte	-2.13506	6.07271
AGACGTTCAGGTCTCG-1-larval03	0.0823529	FALSE	995	995	6.90375	1497	7.31189	20.5077	30.1269	43.487	66.9339	0.0380762	1497	-0.0911104	-0.227055	G1	0	larval03	Spermatocyte	1381	0.49392	0/Spermatocyte	-3.15484	6.19702
AGACGTTGTCTGGTCG-1-larval03	0.148789	FALSE	1857	1857	7.52726	6133	8.7216	33.3442	50.3669	61.4218	74.5638	0.0443502	6133	-0.0671711	0.00805554	G2M	5	larval03	Pigment	193	0.367619	5/Pigment	3.91689	-15.7999
AGACGTTGTTCAGCGC-1-larval03	0.176471	FALSE	4785	4785	8.47345	19794	9.89319	14.2619	20.7235	29.8878	46.7364	0.0272305	19794	-0.117769	0.0285676	G2M	9	larval03	Spermatocyte	81	0.407035	9/Spermatocyte	1.08092	3.43663
AGACGTTGTTCCGGCA-1-larval03	0.0642955	FALSE	1762	1762	7.47477	3722	8.22228	19.5594	28.1032	39.9785	61.0693	0.0204191	3722	0.0832208	-0.0418795	S	1	larval03	Spermatocyte	617	0.555856	1/Spermatocyte	-6.16697	9.22674
AGAGCGAAGGTGACCA-1-larval03	0.0862208	FALSE	1571	1571	7.3601	3017	8.01235	19.2244	28.1405	39.7746	62.181	0.0215446	3017	0.0462755	-0.0768701	S	1	larval03	Spermatocyte	617	0.555856	1/Spermatocyte	-5.08489	8.75361
AGAGCGACAGACACTT-1-larval03	0.078686	FALSE	616	616	6.42487	789	6.67203	20.2788	32.9531	47.275	85.2978	0.00760456	789	-0.00550403	-0.157403	G1	0	larval03	Spermatocyte	1381	0.49392	0/Spermatocyte	-1.9522	5.18271
AGAGCGACAGCCAGAA-1-larval03	0.0842607	FALSE	603	603	6.40357	723	6.58479	18.9488	30.4288	44.26	85.7538	0.02213	723	-0.056182	-0.154283	G1	0	larval03	Spermatocyte	1381	0.49392	0/Spermatocyte	-3.01452	3.69205
AGAGCGAGTAAGTAGT-1-larval03	0.104072	FALSE	1684	1684	7.42952	4970	8.51138	27.9477	43.2998	57.9477	74.1247	0.0408451	4970	-0.0632175	-0.0403732	G1	4	larval03	Cyst	670	0.652386	4/Cyst	5.29842	-7.82584
AGAGCGAGTAATAGCA-1-larval03	0.0420168	FALSE	1264	1264	7.14283	3453	8.14729	36.4031	51.6942	63.3073	77.8743	0.0370692	3453	-0.0602385	0.0146788	G2M	6	larval03	TerminalEpithelial	367	0.48226	6/TerminalEpithelial	14.303	4.70784
AGAGCGAGTCGAGATG-1-larval03	0.0735294	FALSE	723	723	6.58479	1034	6.94216	23.7911	34.5261	49.4197	78.4333	0.049323	1034	-0.0104626	0.00744408	G2M	0	larval03	Spermatocyte	1381	0.49392	0/Spermatocyte	-3.91154	6.74375
AGAGCGAGTTCAGCGC-1-larval03	0.126935	FALSE	1840	1840	7.51806	3227	8.07962	16.4859	23.8302	33.9015	54.9117	0.0281996	3227	-0.0758522	0.160647	G2M	1	larval03	Spermatocyte	617	0.555856	1/Spermatocyte	-6.41188	7.63791
AGAGCGATCTTGCATT-1-larval03	0.148789	FALSE	2104	2104	7.65207	3959	8.284	13.9934	21.268	31.902	51.8565	0.022733	3959	-0.0989893	-0.101284	G1	0	larval03	Spermatocyte	1381	0.49392	0/Spermatocyte	-4.97501	4.37207
AGAGCTTAGAAACGCC-1-larval03	0.126935	FALSE	1534	1534	7.33629	4715	8.45872	33.5101	49.2471	61.4422	76.9247	0.0156946	4715	-0.091189	-0.126504	G1	5	larval03	Pigment	193	0.367619	5/Pigment	3.74695	-17.5713
AGAGCTTAGACGACGT-1-larval03	0.144796	FALSE	2491	2491	7.82084	5625	8.63515	14.4	21.8489	32.1244	51.8933	0.0284444	5625	-0.121206	-0.0968156	G1	0	larval03	Spermatocyte	1381	0.49392	0/Spermatocyte	-6.16132	5.94405
AGAGCTTAGAGGGCTT-1-larval03	0.036566	FALSE	548	548	6.3081	870	6.76964	33.5632	46.6667	60	94.4828	0.0333333	870	0.0755447	0.0765259	G2M	6	larval03	TerminalEpithelial	367	0.48226	6/TerminalEpithelial	14.6897	2.6271
AGAGCTTCACCCATGG-1-larval03	0.0657439	FALSE	1433	1433	7.26822	3398	8.13124	30.0177	42.6427	54.5909	72.5427	0.0482637	3398	0.00216368	0.0637494	G2M	3	larval03	Cyst	557	0.408059	3/Cyst	2.53866	-8.64238
AGAGCTTCATGCTGGC-1-larval03	0.0968858	FALSE	686	686	6.53233	1273	7.14992	34.564	48.7038	61.8225	85.3888	0.0471328	1273	0.000458971	-0.0494452	S	6	larval03	TerminalEpithelial	367	0.48226	6/TerminalEpithelial	14.6265	2.43629
AGAGCTTCATTCTCAT-1-larval03	0.21267	FALSE	1081	1081	6.98657	2146	7.67183	28.5182	40.8201	53.5881	72.9264	0.0452004	2146	-0.0191226	-0.0658412	G1	5	larval03	Pigment	193	0.367619	5/Pigment	4.03923	-15.2723
AGAGCTTGTATAGTAG-1-larval03	0.130252	FALSE	1046	1046	6.95368	1592	7.37337	18.9698	28.4548	41.5829	65.7035	0.0320352	1592	0.0163385	-0.0625718	S	0	larval03	Spermatocyte	1381	0.49392	0/Spermatocyte	-4.53508	7.14796
AGAGCTTTCACAACGT-1-larval03	0.148789	FALSE	2232	2232	7.7111	4190	8.34069	13.6993	20.6683	31.0501	50.8353	0.0381862	4190	-0.093964	0.0180224	G2M	9	larval03	Spermatocyte	81	0.407035	9/Spermatocyte	0.540351	3.0789
AGAGCTTTCATTGCGA-1-larval03	0.21267	FALSE	986	986	6.89467	1434	7.26892	19.4561	29.1492	43.0962	66.1088	0.0474198	1434	0.0330601	-0.0389473	S	0	larval03	Spermatocyte	1381	0.49392	0/Spermatocyte	-2.93573	3.92801
AGAGCTTTCTATGTGG-1-larval03	0.157263	FALSE	2382	2382	7.77612	8724	9.07395	29.4704	44.6126	57.4736	71.63	0.0142137	8724	-0.0491984	0.0609571	G2M	2	larval03	Spermatogonia	735	0.698669	2/Spermatogonia	4.4195	-2.73039
AGAGTGGAGGTCGGAT-1-larval03	0.13369	FALSE	920	920	6.82546	1408	7.25064	21.5909	31.9602	46.1648	70.1705	0.0333807	1408	0.0221811	-0.107849	S	0	larval03	Spermatocyte	1381	0.49392	0/Spermatocyte	-3.53907	6.40707
AGAGTGGAGTGGAGAA-1-larval03	0.109244	FALSE	4999	4999	8.51719	31015	10.3423	19.7195	31.2591	42.3988	58.1493	0.0124778	31015	0.0702446	0.0564625	S	8	larval03	Spermatogonia	189	0.821739	8/Spermatogonia	2.63872	0.284759
AGAGTGGAGTGTTTGC-1-larval03	0.0735294	FALSE	1232	1232	7.11721	2569	7.85166	26.703	38.8089	52.3161	71.5064	0.0432075	2569	-0.00317638	-0.0585245	G1	3	larval03	Cyst	557	0.408059	3/Cyst	2.60621	-8.89952
AGAGTGGGTAACGCGA-1-larval03	0.181818	FALSE	4442	4442	8.39909	16888	9.73442	14.7087	21.4117	30.9983	47.7084	0.0275936	16888	-0.0381697	0.174733	G2M	9	larval03	Spermatocyte	81	0.407035	9/Spermatocyte	1.06091	3.46791
AGAGTGGGTATGGTTC-1-larval03	0.123732	FALSE	1153	1153	7.05099	1658	7.41397	14.8372	24.0651	36.4897	60.6152	0.0108565	1658	0.00863014	0.106994	G2M	7	larval03	Spermatocyte	62	0.358382	7/Spermatocyte	-3.75261	3.26349
AGAGTGGGTCGGATCC-1-larval03	0.0992098	FALSE	2343	2343	7.75961	6627	8.79906	22.5894	34.7065	46.884	64.5843	0.0173533	6627	-0.0816574	-0.0222749	G1	2	larval03	Spermatogonia	735	0.698669	2/Spermatogonia	4.31411	-0.581957
AGAGTGGTCACAACGT-1-larval03	0.0769231	FALSE	1142	1142	7.04141	2344	7.76004	26.8345	39.3771	53.4983	72.6109	0.0452218	2344	-0.120346	-0.0734528	G1	4	larval03	Cyst	670	0.652386	4/Cyst	7.41004	-6.59002
AGAGTGGTCAGCATGT-1-larval03	0.21267	FALSE	2031	2031	7.61678	3645	8.20139	14.3759	21.4815	31.6324	51.7421	0.0246914	3645	-0.0477719	0.0593086	G2M	1	larval03	Spermatocyte	617	0.555856	1/Spermatocyte	-6.64772	6.31918
AGAGTGGTCATAACCG-1-larval03	0.282732	FALSE	1684	1684	7.42952	3065	8.02813	18.7928	28.0261	39.478	60.4568	0.0476346	3065	-0.0444453	-0.0565513	G1	0	larval03	Spermatocyte	1381	0.49392	0/Spermatocyte	-5.18939	6.3493
AGAGTGGTCGAATGGG-1-larval03	0.0340557	FALSE	2141	2141	7.6695	6662	8.80433	29.9009	45.0015	56.3645	70.8196	0.0211648	6662	0.300364	0.04963	S	2	larval03	Spermatogonia	735	0.698669	2/Spermatogonia	3.3523	-4.00292
AGAGTGGTCTCGATGA-1-larval03	0.0687456	FALSE	1314	1314	7.18159	3872	8.26178	34.5041	50.5682	63.1973	78.9773	0.0214359	3872	-0.0115717	0.140013	G2M	5	larval03	Pigment	193	0.367619	5/Pigment	4.72591	-14.9934
AGAGTGGTCTTTACGT-1-larval03	0.0449827	FALSE	1582	1582	7.36708	5515	8.61541	34.252	49.4832	63.8622	78.7307	0.0351768	5515	-0.0743628	0.0436225	G2M	3	larval03	Cyst	557	0.408059	3/Cyst	2.5233	-9.10132
AGATCTGAGATACACA-1-larval03	0.0672269	FALSE	1647	1647	7.40732	5197	8.55603	29.7479	45.026	59.7845	75.8322	0.0396382	5197	0.00565784	-0.0681307	S	4	larval03	Cyst	670	0.652386	4/Cyst	5.18532	-7.96728
AGATCTGAGCGTCTAT-1-larval03	0.130252	FALSE	624	624	6.43775	808	6.6958	20.9158	33.2921	47.5248	84.6535	0.0408416	808	-0.0840479	0.0755835	G2M	0	larval03	Spermatocyte	1381	0.49392	0/Spermatocyte	-2.88275	5.5665
AGATCTGAGTATGACA-1-larval03	0.109244	FALSE	2601	2601	7.86404	8046	8.99305	24.9192	38.2426	49.5774	65.3865	0.0207557	8046	-0.0402098	-0.106349	G1	2	larval03	Spermatogonia	735	0.698669	2/Spermatogonia	3.91816	-1.24979
AGATCTGCAATGGATA-1-larval03	0.199426	FALSE	686	686	6.53233	825	6.71659	16.6061	28.7273	41.0909	77.4545	0.0218182	825	-0.073021	-0.04887	G1	7	larval03	Spermatocyte	62	0.358382	7/Spermatocyte	-3.22526	2.1595
AGATCTGCACCGAATT-1-larval03	0.111954	FALSE	1132	1132	7.03262	1679	7.42655	17.9273	26.9803	39.7856	62.3585	0.0285884	1679	0.0769041	-0.0106778	S	0	larval03	Spermatocyte	1381	0.49392	0/Spermatocyte	-4.69587	6.93168
AGATCTGCACGGTAAG-1-larval03	0.227345	FALSE	1006	1006	6.91473	1614	7.38709	22.8625	32.9616	46.3445	68.6493	0.0483271	1614	-0.0548193	-0.0181191	G1	0	larval03	Spermatocyte	1381	0.49392	0/Spermatocyte	-2.70688	5.9999
AGATCTGCAGGGTACA-1-larval03	0.0550285	FALSE	1119	1119	7.02108	2659	7.88608	30.3874	43.7759	58.5935	76.7206	0.0432493	2659	-0.00203858	0.0243171	G2M	3	larval03	Cyst	557	0.408059	3/Cyst	2.68669	-7.45282
AGATCTGGTACCGGCT-1-larval03	0.109244	FALSE	1679	1679	7.42655	3111	8.04302	17.2292	25.8116	37.0942	58.9842	0.0196078	3111	-0.144045	-0.189293	G1	0	larval03	Spermatocyte	1381	0.49392	0/Spermatocyte	-3.97966	7.39091
AGATCTGGTACCGTTA-1-larval03	0.161765	FALSE	1032	1032	6.94022	1601	7.37901	20.7995	30.6059	43.8476	66.7708	0.0381012	1601	-0.123779	0.0319197	G2M	0	larval03	Spermatocyte	1381	0.49392	0/Spermatocyte	-3.641	6.14366
AGATCTGGTAGAGTGC-1-larval03	0.0503335	FALSE	1560	1560	7.35308	3895	8.26771	26.0077	40.3594	53.3504	71.3736	0.0146341	3895	-0.105431	0.0544342	G2M	2	larval03	Spermatogonia	735	0.698669	2/Spermatogonia	5.04838	-1.05182
AGATCTGGTAGCGTGA-1-larval03	0.148789	FALSE	788	788	6.67077	1082	6.98749	21.5342	31.4233	45.6562	73.3826	0.0369686	1082	-0.0225408	0.00303774	G2M	0	larval03	Spermatocyte	1381	0.49392	0/Spermatocyte	-3.34409	5.71649
AGATCTGGTTCCCGAG-1-larval03	0.148789	FALSE	1370	1370	7.2233	2104	7.65207	17.3479	25.2376	36.7871	58.6502	0.0499049	2104	-0.0937827	0.0905488	G2M	0	larval03	Spermatocyte	1381	0.49392	0/Spermatocyte	-6.11786	6.07192
AGATCTGTCCTGCAGG-1-larval03	0.0903065	FALSE	1631	1631	7.39756	2641	7.87929	15.4108	23.5138	34.9489	57.1753	0.0469519	2641	0.120861	0.0808871	S	9	larval03	Spermatocyte	81	0.407035	9/Spermatocyte	0.382117	3.14383
AGATCTGTCGTCCAGG-1-larval03	0.130252	FALSE	1769	1769	7.47873	2969	7.99632	14.4156	22.0276	33.1762	55.2711	0.0255978	2969	-0.133902	-0.121198	G1	0	larval03	Spermatocyte	1381	0.49392	0/Spermatocyte	-4.21409	4.21149
AGATCTGTCGTTACGA-1-larval03	0.148789	FALSE	3163	3163	8.05959	14394	9.57464	29.1302	44.9007	57.8783	71.0852	0.0260525	14394	0.198195	0.0259957	S	4	larval03	Cyst	670	0.652386	4/Cyst	6.0302	-6.35801
AGATTGCAGATGCCAG-1-larval03	0.092437	FALSE	2047	2047	7.62462	5916	8.68558	27.8059	41.5145	53.4821	69.405	0.0167343	5916	0.312549	0.225936	S	2	larval03	Spermatogonia	735	0.698669	2/Spermatogonia	3.12896	-4.63859
AGATTGCAGATGTGGC-1-larval03	0.092437	FALSE	1528	1528	7.33237	2983	8.00102	18.8736	28.0925	40.1944	63.0573	0.0110627	2983	-0.0181289	-0.155047	G1	1	larval03	Spermatocyte	617	0.555856	1/Spermatocyte	-5.4794	8.35423
AGATTGCAGTGTTAGA-1-larval03	0.120638	FALSE	1812	1812	7.50274	3133	8.05007	14.2675	21.5129	32.4928	54.4207	0.0306416	3133	-0.0592988	-0.154202	G1	0	larval03	Spermatocyte	1381	0.49392	0/Spermatocyte	-4.14472	3.75825
AGATTGCCACAGGTTT-1-larval03	0.0735294	FALSE	1656	1656	7.41276	4311	8.36916	30.5498	44.746	56.2746	72.1178	0.0243563	4311	-0.104616	0.0999791	G2M	6	larval03	TerminalEpithelial	367	0.48226	6/TerminalEpithelial	14.5228	4.25616
AGATTGCCACCCTATC-1-larval03	0.0429864	FALSE	555	555	6.32077	691	6.53959	22.8654	34.1534	48.6252	92.0405	0.0390738	691	-0.0697435	-0.114949	G1	0	larval03	Spermatocyte	1381	0.49392	0/Spermatocyte	-2.78624	4.65205
AGATTGCCAGCATGAG-1-larval03	0.0492197	FALSE	1965	1965	7.58376	6456	8.77292	28.2373	44.5942	58.8135	73.513	0.0481722	6456	-0.103929	-0.0992219	G1	4	larval03	Cyst	670	0.652386	4/Cyst	5.37435	-7.83104
AGATTGCCATGTCCTC-1-larval03	0.0946292	FALSE	1190	1190	7.08255	1823	7.50879	17.0598	26.1108	38.7274	62.1503	0.0115195	1823	-0.050922	0.0185422	G2M	0	larval03	Spermatocyte	1381	0.49392	0/Spermatocyte	-3.71188	6.00853
AGATTGCCATTCTTAC-1-larval03	0.0492197	FALSE	2199	2199	7.69621	6800	8.82483	25.8676	40.1912	52.4265	68.9412	0.0219118	6800	-0.00330029	0.12252	G2M	2	larval03	Spermatogonia	735	0.698669	2/Spermatogonia	3.70027	-1.54956
AGATTGCGTACGCACC-1-larval03	0.101604	FALSE	2421	2421	7.79235	6154	8.72502	16.5096	25.2031	36.0741	55.6224	0.0126747	6154	-0.134199	0.084128	G2M	1	larval03	Spermatocyte	617	0.555856	1/Spermatocyte	-6.44126	8.73523
AGATTGCGTTCAACCA-1-larval03	0.0657439	FALSE	1017	1017	6.9256	1920	7.5606	29.4792	42.7083	55.1562	73.0729	0.040625	1920	0.058915	0.10466	G2M	6	larval03	TerminalEpithelial	367	0.48226	6/TerminalEpithelial	14.254	3.03472
AGATTGCGTTCGTTGA-1-larval03	0.137255	FALSE	1640	1640	7.40306	2884	7.96728	18.4813	26.1789	37.1706	58.9806	0.0343273	2884	-0.0139632	-0.243401	G1	0	larval03	Spermatocyte	1381	0.49392	0/Spermatocyte	-4.9445	5.74817
AGATTGCTCAACCAAC-1-larval03	0.0769231	FALSE	1351	1351	7.20934	2297	7.73979	18.7636	28.1236	40.6182	62.9517	0.0252503	2297	-0.00731014	0.0338935	G2M	0	larval03	Spermatocyte	1381	0.49392	0/Spermatocyte	-5.42605	6.17328
AGATTGCTCCTCAACC-1-larval03	0.176471	FALSE	1423	1423	7.26123	2510	7.82844	18.1673	26.8924	39.4821	63.2271	0.0290837	2510	0.00216025	-0.191037	S	0	larval03	Spermatocyte	1381	0.49392	0/Spermatocyte	-3.9542	7.68607
AGATTGCTCGGAAATA-1-larval03	0.0538173	FALSE	1241	1241	7.12448	3249	8.08641	30.9018	45.2139	59.1259	77.193	0.0486304	3249	-0.111275	-0.150178	G1	4	larval03	Cyst	670	0.652386	4/Cyst	4.36021	-7.56591
AGATTGCTCTTTACAC-1-larval03	0.348416	FALSE	2947	2947	7.98888	7390	8.90802	15.2774	24.3166	35.548	53.2341	0.0217862	7390	0.0538479	0.143055	G2M	1	larval03	Spermatocyte	617	0.555856	1/Spermatocyte	-6.54961	6.96242
AGCAGCCAGACACGAC-1-larval03	0.161765	FALSE	1005	1005	6.91374	1466	7.29097	17.8035	28.0355	41.678	65.5525	0.0368349	1466	-0.114269	-0.300555	G1	0	larval03	Spermatocyte	1381	0.49392	0/Spermatocyte	-3.11645	4.12086
AGCAGCCAGAGGTACC-1-larval03	0.0514706	FALSE	1328	1328	7.19218	3247	8.08579	29.9045	44.8722	57.6532	74.4995	0.0218663	3247	0.0146762	0.127773	G2M	2	larval03	Spermatogonia	735	0.698669	2/Spermatogonia	4.18923	-2.08244
AGCAGCCAGCACGCCT-1-larval03	0.101604	FALSE	1078	1078	6.98379	1471	7.29438	14.5479	23.1135	36.7097	60.707	0.0156356	1471	-0.0467103	0.0806287	G2M	7	larval03	Spermatocyte	62	0.358382	7/Spermatocyte	-3.78342	2.70979
AGCAGCCAGTCCCACG-1-larval03	0.0703013	FALSE	722	722	6.58341	993	6.90174	21.853	32.2256	47.432	77.6435	0.0352467	993	-0.0232534	0.0214895	G2M	0	larval03	Spermatocyte	1381	0.49392	0/Spermatocyte	-2.96654	7.2873
AGCAGCCAGTGCGATG-1-larval03	0.0286825	FALSE	2536	2536	7.83874	9746	9.18472	29.2428	45.0544	56.7925	71.1574	0.0158014	9746	0.0725847	0.0470388	S	2	larval03	Spermatogonia	735	0.698669	2/Spermatogonia	4.40663	-2.04057
AGCAGCCAGTGTGAAT-1-larval03	0.0258824	FALSE	2432	2432	7.79688	9667	9.17658	32.4403	48.2363	59.8531	73.394	0.0119996	9667	0.0922425	0.134195	G2M	2	larval03	Spermatogonia	735	0.698669	2/Spermatogonia	4.13136	-2.60031
AGCAGCCCAAGTAATG-1-larval03	0.0401319	FALSE	1020	1020	6.92854	2067	7.63434	28.6889	39.671	53.9913	74.8428	0.0498307	2067	-0.0482146	-0.114064	G1	3	larval03	Cyst	557	0.408059	3/Cyst	2.93598	-7.6607
AGCAGCCCAATGTAAG-1-larval03	0.282732	FALSE	914	914	6.81892	1316	7.18311	19.9848	30.4711	45.6687	68.541	0.0493921	1316	0.0407504	0.10173	G2M	0	larval03	Spermatocyte	1381	0.49392	0/Spermatocyte	-3.16847	6.27846
AGCAGCCCACGAAACG-1-larval03	0.0514706	FALSE	654	654	6.48464	1325	7.18992	34.9434	49.0566	65.5849	88.3774	0.0407547	1325	-0.0511316	0.00527991	G2M	3	larval03	Cyst	557	0.408059	3/Cyst	2.60167	-7.61175
AGCAGCCCAGTATGCT-1-larval03	0.0882353	FALSE	1038	1038	6.94601	1626	7.39449	21.5252	31.6113	44.4649	66.9127	0.0473555	1626	0.0144885	-0.164801	S	0	larval03	Spermatocyte	1381	0.49392	0/Spermatocyte	-4.56223	6.39348
AGCAGCCGTACTCGCG-1-larval03	0.0460105	FALSE	766	766	6.64249	1020	6.92854	20.7843	30.5882	44.5098	73.9216	0.0460784	1020	0.00501587	0.0990737	G2M	0	larval03	Spermatocyte	1381	0.49392	0/Spermatocyte	-4.41655	6.3369
AGCAGCCGTACTTAGC-1-larval03	0.106618	FALSE	2465	2465	7.81035	9112	9.11746	29.1923	43.1629	56.6615	71.8064	0.0364355	9112	-0.081923	-0.0408797	G1	4	larval03	Cyst	670	0.652386	4/Cyst	4.17577	-8.50349
AGCAGCCGTGCGCTTG-1-larval03	0.0769231	FALSE	1122	1122	7.02376	2552	7.84502	32.2492	45.9639	58.9342	75.627	0.0266458	2552	-0.0626087	0.0836045	G2M	5	larval03	Pigment	193	0.367619	5/Pigment	4.60667	-15.1237
AGCAGCCGTTACGACT-1-larval03	0.117647	FALSE	561	561	6.3315	707	6.56244	23.338	34.7949	48.9392	91.372	0.0424328	707	-0.0566171	-0.0647091	G1	0	larval03	Spermatocyte	1381	0.49392	0/Spermatocyte	-2.87364	5.53116
AGCAGCCGTTTAGCTG-1-larval03	0.106618	FALSE	1746	1746	7.46566	3117	8.04495	16.394	23.9012	34.9054	56.8816	0.0266282	3117	0.0484138	0.0469256	S	0	larval03	Spermatocyte	1381	0.49392	0/Spermatocyte	-5.36499	5.32951
AGCAGCCTCAATCTCT-1-larval03	0.0357143	FALSE	1413	1413	7.25418	2763	7.92443	23.5975	32.6819	44.4806	66.9562	0.0304017	2763	0.00141571	0.015718	G2M	1	larval03	Spermatocyte	617	0.555856	1/Spermatocyte	-5.87186	7.69837
AGCAGCCTCACGCGGT-1-larval03	0.0903065	FALSE	1486	1486	7.30452	2844	7.95332	19.8664	29.1139	41.2799	64.135	0.0291842	2844	-0.0801462	-0.0616232	G1	1	larval03	Spermatocyte	617	0.555856	1/Spermatocyte	-4.49808	8.52068
AGCAGCCTCACTGGGC-1-larval03	0.036566	FALSE	1496	1496	7.31122	4557	8.42464	31.2047	45.8635	60.1273	76.8269	0.0390608	4557	0.030906	0.0841829	G2M	3	larval03	Cyst	557	0.408059	3/Cyst	2.40998	-7.88741
AGCAGCCTCTGGTTCC-1-larval03	0.152941	FALSE	927	927	6.83303	1310	7.17855	18.5496	28.3206	43.5878	67.4046	0.0320611	1310	0.11114	-0.0561378	S	0	larval03	Spermatocyte	1381	0.49392	0/Spermatocyte	-4.52232	6.50497
AGCAGCCTCTGTCTCG-1-larval03	0.161765	FALSE	720	720	6.58064	958	6.86589	20.5637	31.0021	45.7203	77.0355	0.0448852	958	-0.103042	-0.217606	G1	0	larval03	Spermatocyte	1381	0.49392	0/Spermatocyte	-2.79633	4.39923
AGCATACGTCGAATCT-1-larval03	0.101604	FALSE	1501	1501	7.31455	2470	7.81238	16.3158	24.6559	36.6802	59.4737	0.0279352	2470	-0.165422	0.14571	G2M	0	larval03	Spermatocyte	1381	0.49392	0/Spermatocyte	-4.74571	5.43356
AGCATACGTGGTCTCG-1-larval03	0.0449827	FALSE	1627	1627	7.39511	5672	8.64347	35.4725	50.3702	63.5755	78.244	0.0241537	5672	-0.0751796	0.0211765	G2M	3	larval03	Cyst	557	0.408059	3/Cyst	2.12257	-9.2112
AGCATACGTTCCACTC-1-larval03	0.0769231	FALSE	740	740	6.608	999	6.90776	20.9209	30.9309	45.9459	75.976	0.046046	999	-0.0847888	-0.0583701	G1	0	larval03	Spermatocyte	1381	0.49392	0/Spermatocyte	-3.13775	5.28784
AGCATACTCACCCTCA-1-larval03	0.176471	FALSE	1909	1909	7.55486	3590	8.18619	15.3203	23.3983	34.2897	54.624	0.0189415	3590	-0.090504	-0.0784677	G1	0	larval03	Spermatocyte	1381	0.49392	0/Spermatocyte	-5.11522	5.92291
AGCATACTCACCTCGT-1-larval03	0.0804954	FALSE	848	848	6.74406	1612	7.38585	28.9702	43.3002	57.7543	78.4119	0.0291563	1612	-0.0573094	0.140685	G2M	2	larval03	Spermatogonia	735	0.698669	2/Spermatogonia	4.24312	-1.96029
AGCATACTCAGTGCAT-1-larval03	0.13369	FALSE	1794	1794	7.49276	5399	8.59415	26.7086	41.4892	55.8622	72.569	0.0488979	5399	-0.149802	-0.152117	G1	4	larval03	Cyst	670	0.652386	4/Cyst	5.40064	-7.97102
AGCATACTCATCATTC-1-larval03	0.243697	FALSE	923	923	6.82871	1345	7.20489	21.3383	31.0781	45.948	68.5502	0.0431227	1345	0.0147222	-0.0210488	S	0	larval03	Spermatocyte	1381	0.49392	0/Spermatocyte	-4.23416	6.78256
AGCATACTCTTGGGTA-1-larval03	0.187415	FALSE	2169	2169	7.68248	6175	8.72843	27.0607	40.8259	51.9028	67.4818	0.0249393	6175	0.12322	0.0704119	S	2	larval03	Spermatogonia	735	0.698669	2/Spermatogonia	3.15157	-3.17205
AGCCTAAAGCTCAACT-1-larval03	0.0804954	FALSE	1267	1267	7.1452	2377	7.77402	21.5818	31.1317	44.4257	67.7324	0.0311317	2377	0.0233723	-0.192954	S	0	larval03	Spermatocyte	1381	0.49392	0/Spermatocyte	-3.82853	7.82929
AGCCTAACAATGGAAT-1-larval03	0.123732	FALSE	1125	1125	7.02643	1592	7.37337	16.7085	25.5025	38.0653	60.7412	0.0395729	1592	-0.0619293	-0.0215589	G1	0	larval03	Spermatocyte	1381	0.49392	0/Spermatocyte	-3.74771	5.72915
AGCCTAACACCACGTG-1-larval03	0.117647	FALSE	1034	1034	6.94216	1590	7.37212	20.0629	30	42.8302	66.4151	0.0339623	1590	-0.142265	-0.0169338	G1	0	larval03	Spermatocyte	1381	0.49392	0/Spermatocyte	-3.49545	6.90362
AGCCTAAGTCTACCTC-1-larval03	0.282732	FALSE	1128	1128	7.02909	1860	7.52887	22.5269	32.2581	44.7312	66.2366	0.044086	1860	-0.118618	-0.151661	G1	2	larval03	Spermatogonia	735	0.698669	2/Spermatogonia	3.24326	-4.48519
AGCCTAAGTTGTACAC-1-larval03	0.0842607	FALSE	1846	1846	7.52132	3006	8.0087	14.2382	21.5902	32.0027	52.8942	0.0309381	3006	-0.0582726	0.0787771	G2M	9	larval03	Spermatocyte	81	0.407035	9/Spermatocyte	0.440395	3.37274
AGCCTAATCAACACCA-1-larval03	0.0804954	FALSE	644	644	6.46925	856	6.75344	22.0794	33.7617	48.1308	83.1776	0.0455607	856	-0.127412	-0.0990923	G1	0	larval03	Spermatocyte	1381	0.49392	0/Spermatocyte	-3.02433	5.76681
AGCCTAATCCCAGGTG-1-larval03	0.199426	FALSE	1178	1178	7.07242	1853	7.5251	18.2947	27.415	40.0971	63.4107	0.0296816	1853	-0.00205114	-0.0474389	G1	0	larval03	Spermatocyte	1381	0.49392	0/Spermatocyte	-4.37268	7.1071
AGCCTAATCTCGCTTG-1-larval03	0.0718954	FALSE	1354	1354	7.21156	2637	7.87778	21.7672	31.5131	44.179	67.6147	0.0333713	2637	-0.0891794	-0.288368	G1	0	larval03	Spermatocyte	1381	0.49392	0/Spermatocyte	-3.26221	7.37031
AGCGGTCAGACTAAGT-1-larval03	0.144796	FALSE	1035	1035	6.94312	1600	7.37838	20	29.375	42.1875	66.5625	0.041875	1600	-0.0126548	-0.263642	G1	0	larval03	Spermatocyte	1381	0.49392	0/Spermatocyte	-3.95995	6.67908
AGCGGTCAGCCAGTTT-1-larval03	0.0823529	FALSE	470	470	6.15486	717	6.57647	33.4728	48.2566	62.3431	100	0.0404463	717	-0.0813857	-0.00226456	G1	6	larval03	TerminalEpithelial	367	0.48226	6/TerminalEpithelial	15.2125	2.82823
AGCGGTCAGCTCTCGG-1-larval03	0.0823529	FALSE	1406	1406	7.24922	2431	7.79647	19.3747	28.3011	40.5183	62.7314	0.0399013	2431	-0.16171	-0.294522	G1	0	larval03	Spermatocyte	1381	0.49392	0/Spermatocyte	-4.4704	6.02944
AGCGGTCCAATCCAAC-1-larval03	0.0903065	FALSE	556	556	6.32257	697	6.54822	22.0947	34.5768	48.924	91.9656	0.0444763	697	-0.0379296	-0.0176858	G1	0	larval03	Spermatocyte	1381	0.49392	0/Spermatocyte	-2.80522	4.76378
AGCGGTCCAGCTGTAT-1-larval03	0.123732	FALSE	1128	1128	7.02909	1699	7.43838	17.6574	26.8393	38.7287	63.0371	0.0311948	1699	-0.121845	0.0560035	G2M	0	larval03	Spermatocyte	1381	0.49392	0/Spermatocyte	-4.09059	7.39929
AGCGGTCCAGGAACGT-1-larval03	0.137255	FALSE	1114	1114	7.01661	1632	7.39817	17.2794	26.5931	38.848	62.3775	0.0196078	1632	-0.13599	-0.00495577	G1	0	larval03	Spermatocyte	1381	0.49392	0/Spermatocyte	-3.03098	6.01428
AGCGGTCCATAAGACA-1-larval03	0.13369	FALSE	1869	1869	7.53369	3605	8.19035	16.699	24.7712	35.3675	55.8946	0.0202497	3605	-0.130573	-0.31286	G1	0	larval03	Spermatocyte	1381	0.49392	0/Spermatocyte	-5.50002	6.70237
AGCGGTCGTCGGATCC-1-larval03	0.152941	FALSE	2716	2716	7.90728	6702	8.81031	16.3533	25.8729	37.6306	55.4909	0.0186511	6702	-0.00563368	0.156959	G2M	8	larval03	Spermatogonia	189	0.821739	8/Spermatogonia	2.18699	0.653709
AGCGGTCGTCTCTTAT-1-larval03	0.0735294	FALSE	1570	1570	7.35947	4947	8.50674	34.4249	47.8876	60.8045	76.4908	0.0434607	4947	-0.0463061	-0.0672882	G1	3	larval03	Cyst	557	0.408059	3/Cyst	2.07056	-7.67321
AGCGGTCTCGCAAGCC-1-larval03	0.193277	FALSE	861	861	6.75926	1175	7.06987	17.1915	26.8936	43.7447	69.2766	0.0110638	1175	0.0501199	0.0100431	S	0	larval03	Spermatocyte	1381	0.49392	0/Spermatocyte	-2.21009	6.27538
AGCGGTCTCGCCATAA-1-larval03	0.0420168	FALSE	2503	2503	7.82564	9134	9.11987	28.9468	44.5697	56.5579	70.6591	0.0151084	9134	0.0147672	-0.0122725	S	2	larval03	Spermatogonia	735	0.698669	2/Spermatogonia	4.6028	-0.82946
AGCGGTCTCTTGAGGT-1-larval03	0.140954	FALSE	570	570	6.34739	708	6.56386	20.1977	33.6158	47.7401	90.113	0.0268362	708	-0.026106	0.0124259	G2M	0	larval03	Spermatocyte	1381	0.49392	0/Spermatocyte	-2.24551	4.96723
AGCGTATAGAGTAAGG-1-larval03	0.0449827	FALSE	4224	4224	8.34877	26225	10.1745	28.3203	43.2602	54.8027	68.7131	0.0136892	26225	-0.0484346	0.031787	G2M	2	larval03	Spermatogonia	735	0.698669	2/Spermatogonia	4.75864	-0.988661
AGCGTATAGCGATTCT-1-larval03	0.109244	FALSE	801	801	6.68711	1134	7.03439	20.5467	30.776	47.0018	73.4568	0.0449735	1134	0.0508706	-0.00569534	S	0	larval03	Spermatocyte	1381	0.49392	0/Spermatocyte	-4.17601	6.11953
AGCGTATAGCTGTTCA-1-larval03	0.0642955	FALSE	1033	1033	6.94119	1732	7.45761	22.9792	34.0069	47.6328	69.2263	0.0415704	1732	0.0694457	-0.133546	S	3	larval03	Cyst	557	0.408059	3/Cyst	2.37813	-8.52495
AGCGTATAGGCATTGG-1-larval03	0.123732	FALSE	713	713	6.57088	1130	7.03086	26.7257	38.6726	54.6018	81.1504	0.0424779	1130	0.0403547	0.196465	G2M	2	larval03	Spermatogonia	735	0.698669	2/Spermatogonia	2.84821	-2.12717
AGCGTATAGGCTCAGA-1-larval03	0.0538173	FALSE	1120	1120	7.02198	2464	7.80995	29.9919	45.2922	58.1575	74.8377	0.0308442	2464	0.0359936	0.0598894	G2M	6	larval03	TerminalEpithelial	367	0.48226	6/TerminalEpithelial	14.3305	4.52483
AGCGTATCAAAGCGGT-1-larval03	0.0392157	FALSE	552	552	6.31536	1060	6.96697	36.3208	51.5094	66.7925	95.0943	0.0443396	1060	-0.0242018	-0.0254104	G1	6	larval03	TerminalEpithelial	367	0.48226	6/TerminalEpithelial	14.9682	2.86014
AGCGTATCACCGGAAA-1-larval03	0.0588235	FALSE	1974	1974	7.58832	6809	8.82615	28.8148	44.3237	58.7311	73.8434	0.0431781	6809	-0.0571641	0.0148646	G2M	4	larval03	Cyst	670	0.652386	4/Cyst	6.0808	-7.17826
AGCGTATCATTGGTAC-1-larval03	0.106618	FALSE	739	739	6.60665	986	6.89467	19.8783	30.0203	45.3347	75.7606	0.0121704	986	0.00458945	-0.126465	S	0	larval03	Spermatocyte	1381	0.49392	0/Spermatocyte	-2.13118	5.13231
AGCGTATGTAGGACAC-1-larval03	0.0769231	FALSE	766	766	6.64249	1385	7.23418	32.7076	45.5596	59.1336	80.7942	0.0490975	1385	-0.0809406	-0.0917711	G1	6	larval03	TerminalEpithelial	367	0.48226	6/TerminalEpithelial	14.9109	2.73836
AGCGTATGTCTCTTTA-1-larval03	0.0642955	FALSE	1982	1982	7.59237	6814	8.82688	30.3786	45.6707	59.8914	74.391	0.039184	6814	-0.0475241	-0.0176712	G1	4	larval03	Cyst	670	0.652386	4/Cyst	4.38182	-8.43894
AGCGTATGTGAAGGCT-1-larval03	0.152941	FALSE	1131	1131	7.03174	1684	7.42952	17.7553	26.6627	39.3705	62.5297	0.0362233	1684	-0.156747	-0.0698831	G1	0	larval03	Spermatocyte	1381	0.49392	0/Spermatocyte	-4.6082	5.39111
AGCGTATTCTTGTATC-1-larval03	0.111954	FALSE	1203	1203	7.0934	2631	7.8755	30.1026	44.1657	56.5564	73.2801	0.036488	2631	-0.0536718	0.03009	G2M	5	larval03	Pigment	193	0.367619	5/Pigment	3.93834	-15.7649
AGCGTCGAGGTTACCT-1-larval03	0.0672269	FALSE	600	600	6.39859	790	6.6733	24.6835	36.7089	49.3671	87.3418	0.043038	790	0.00832103	0.207468	G2M	0	larval03	Spermatocyte	1381	0.49392	0/Spermatocyte	-3.56977	7.20566
AGCGTCGAGTCCCACG-1-larval03	0.056266	FALSE	417	417	6.03548	805	6.69208	40	56.5217	73.0435	100	0.0322981	805	-0.0480911	-0.0801174	G1	3	larval03	Cyst	557	0.408059	3/Cyst	3.12441	-7.5665
AGCGTCGAGTGGGATC-1-larval03	0.101604	FALSE	3106	3106	8.04141	9076	9.1135	15.9762	25.4187	36.6461	54.5835	0.0167475	9076	0.0364314	0.0334755	S	8	larval03	Spermatogonia	189	0.821739	8/Spermatogonia	2.21619	0.642149
AGCGTCGCACAAGCCC-1-larval03	0.120638	FALSE	786	786	6.66823	1077	6.98286	20.1486	30.1764	45.5896	73.4448	0.0324977	1077	-0.110881	-0.0824719	G1	0	larval03	Spermatocyte	1381	0.49392	0/Spermatocyte	-2.89491	5.99476
AGCGTCGCACAGGAGT-1-larval03	0.0324544	FALSE	750	750	6.62141	1354	7.21156	31.3146	45.421	59.3796	81.5362	0.0243722	1354	0.0353523	0.0376312	G2M	6	larval03	TerminalEpithelial	367	0.48226	6/TerminalEpithelial	14.9358	3.16485
AGCGTCGCATAAGACA-1-larval03	0.171355	FALSE	884	884	6.78559	1704	7.44132	29.4014	43.8967	57.9812	77.4648	0.0258216	1704	0.230387	0.288015	G2M	4	larval03	Cyst	670	0.652386	4/Cyst	7.39426	-6.55341
AGCGTCGCATGGTTGT-1-larval03	0.056266	FALSE	962	962	6.87005	1373	7.22548	19.665	29.2061	43.7728	66.3511	0.0269483	1373	-0.0436018	0.0698238	G2M	0	larval03	Spermatocyte	1381	0.49392	0/Spermatocyte	-3.3585	7.30174
AGCGTCGTCTAACGGT-1-larval03	0.0601454	FALSE	708	708	6.56386	1680	7.42714	39.1667	55.5357	69.2262	87.619	0.0232143	1680	-0.0875935	-0.003167	G1	5	larval03	Pigment	193	0.367619	5/Pigment	5.04011	-14.8871
AGCGTCGTCTCACATT-1-larval03	0.166458	FALSE	1109	1109	7.01212	1572	7.36074	15.5216	25.0636	37.7863	61.2595	0.0292621	1572	-0.0052224	-0.0634868	G1	0	larval03	Spermatocyte	1381	0.49392	0/Spermatocyte	-3.35389	4.34729
AGCTCCTAGGCATGTG-1-larval03	0.0842607	FALSE	545	545	6.30262	709	6.56527	25.67	37.2355	51.3399	93.653	0.0479549	709	-0.0580888	-0.150508	G1	0	larval03	Spermatocyte	1381	0.49392	0/Spermatocyte	-2.96895	5.02828
AGCTCCTCAACTTGAC-1-larval03	0.148789	FALSE	1082	1082	6.98749	2271	7.72842	30.4271	43.6812	56.8032	74.3725	0.0281814	2271	-0.0390144	0.0148433	G2M	5	larval03	Pigment	193	0.367619	5/Pigment	4.20698	-14.8034
AGCTCCTCACCAGGCT-1-larval03	0.101604	FALSE	1004	1004	6.91274	1625	7.39388	23.3846	34.2154	47.8769	68.9846	0.0430769	1625	-0.156934	-0.0586388	G1	6	larval03	TerminalEpithelial	367	0.48226	6/TerminalEpithelial	14.6755	2.95668
AGCTCCTGTAGCGTAG-1-larval03	0.137255	FALSE	1549	1549	7.34601	3857	8.2579	26.601	40.0311	54.0057	72.0508	0.0469277	3857	-0.0864423	-0.00475636	G1	4	larval03	Cyst	670	0.652386	4/Cyst	6.4033	-6.6956
AGCTCCTGTCGCTTCT-1-larval03	0.123732	FALSE	894	894	6.79682	1223	7.10988	17.6615	27.1464	43.2543	67.7841	0.00490597	1223	-0.0405828	0.117876	G2M	0	larval03	Spermatocyte	1381	0.49392	0/Spermatocyte	-2.1061	5.82437
AGCTCCTGTCTACCTC-1-larval03	0.0470588	FALSE	2131	2131	7.66482	7712	8.95066	31.1592	46.1489	58.7915	73.8589	0.0383817	7712	-0.0478714	0.0140477	G2M	4	larval03	Cyst	670	0.652386	4/Cyst	7.45008	-6.91561
AGCTCCTGTTCGAATC-1-larval03	0.0460105	FALSE	632	632	6.45047	1219	7.10661	35.2748	50.041	64.5611	89.1715	0.0467596	1219	-0.068268	0.0139725	G2M	6	larval03	TerminalEpithelial	367	0.48226	6/TerminalEpithelial	14.9913	2.76186
AGCTCCTGTTTGACTG-1-larval03	0.0324544	FALSE	1544	1544	7.34278	4204	8.34403	28.5918	43.5775	56.47	73.549	0.0176023	4204	-0.0464373	0.0536708	G2M	2	larval03	Spermatogonia	735	0.698669	2/Spermatogonia	5.0026	-1.35311
AGCTCCTGTTTGTGTG-1-larval03	0.101604	FALSE	2242	2242	7.71557	4697	8.45489	14.9244	22.6528	33.532	54.0984	0.0110709	4697	-0.0247608	-0.0881917	G1	1	larval03	Spermatocyte	617	0.555856	1/Spermatocyte	-6.15386	7.13125
AGCTCCTTCAACGGCC-1-larval03	0.0550285	FALSE	1411	1411	7.25276	2492	7.82124	20.2648	28.7721	41.252	63.443	0.0453451	2492	-0.0960229	0.0489753	G2M	1	larval03	Spermatocyte	617	0.555856	1/Spermatocyte	-5.34854	9.05301
AGCTCTCAGAAGATTC-1-larval03	0.130252	FALSE	797	797	6.68211	1106	7.00941	20.9765	30.1085	46.0217	73.1465	0.0488246	1106	-0.0907743	0.156826	G2M	0	larval03	Spermatocyte	1381	0.49392	0/Spermatocyte	-4.65215	6.72248
AGCTCTCAGACTTTCG-1-larval03	0.130252	FALSE	1755	1755	7.47079	2948	7.98922	13.8399	21.7096	33.2768	55.2917	0.00814111	2948	0.0660096	-0.097552	S	7	larval03	Spermatocyte	62	0.358382	7/Spermatocyte	-4.32859	3.4454
AGCTCTCAGATGTAAC-1-larval03	0.0752048	FALSE	748	748	6.61874	1604	7.38088	36.596	52.3067	65.8354	84.5387	0.0386534	1604	-0.0870327	-0.0108422	G1	5	larval03	Pigment	193	0.367619	5/Pigment	4.19077	-15.0306
AGCTCTCAGGTAGCTG-1-larval03	0.101604	FALSE	1242	1242	7.12528	1881	7.54009	17.5439	26.3158	38.3307	60.5529	0.0297714	1881	0.0651871	-0.0635539	S	0	larval03	Spermatocyte	1381	0.49392	0/Spermatocyte	-4.80267	5.53842
AGCTCTCAGTTTGCGT-1-larval03	0.120638	FALSE	1541	1541	7.34084	2641	7.87929	18.4778	26.2779	37.6373	60.5831	0.0367285	2641	0.0459532	0.0874512	G2M	1	larval03	Spermatocyte	617	0.555856	1/Spermatocyte	-6.25709	8.34351
AGCTCTCCACCTGGTG-1-larval03	0.126935	FALSE	855	855	6.75227	1189	7.08171	21.6989	30.3616	44.9117	70.143	0.0496215	1189	0.163112	-0.101104	S	0	larval03	Spermatocyte	1381	0.49392	0/Spermatocyte	-4.81597	6.73721
AGCTCTCCACGAAAGC-1-larval03	0.0588235	FALSE	2497	2497	7.82325	8595	9.05905	28.2723	42.1059	53.7871	68.9122	0.0137289	8595	0.015152	0.0239986	G2M	2	larval03	Spermatogonia	735	0.698669	2/Spermatogonia	4.3496	-1.27582
AGCTCTCCAGCTGTAT-1-larval03	0.0470588	FALSE	2806	2806	7.93987	12405	9.42594	28.4724	44.1274	58.4684	72.6723	0.0449819	12405	-0.00337242	-0.0159375	G1	4	larval03	Cyst	670	0.652386	4/Cyst	5.87903	-7.45412
AGCTCTCCAGGACCCT-1-larval03	0.109244	FALSE	1078	1078	6.98379	1483	7.3025	14.4976	22.7916	36.2778	61.0249	0.00944032	1483	0.150468	0.0201704	S	0	larval03	Spermatocyte	1381	0.49392	0/Spermatocyte	-4.49299	3.98459
AGCTCTCCAGGTTTCA-1-larval03	0.0401319	FALSE	1872	1872	7.5353	7135	8.87291	34.3798	49.8388	63.602	77.3231	0.0361598	7135	-0.0667023	0.0250872	G2M	3	larval03	Cyst	557	0.408059	3/Cyst	2.05877	-8.99878
AGCTCTCCAGTCGATT-1-larval03	0.092437	FALSE	1332	1332	7.19519	2297	7.73979	18.9377	27.7754	40.4005	63.7788	0.0239443	2297	-0.129517	-0.102695	G1	0	larval03	Spermatocyte	1381	0.49392	0/Spermatocyte	-3.93494	7.38438
AGCTCTCGTAATAGCA-1-larval03	0.0279653	FALSE	2844	2844	7.95332	12042	9.39624	28.658	43.5061	55.7964	70.196	0.0126225	12042	-0.0379547	0.046117	G2M	2	larval03	Spermatogonia	735	0.698669	2/Spermatogonia	4.9506	-1.08127
AGCTCTCGTGACGGTA-1-larval03	0.0703013	FALSE	979	979	6.88755	2052	7.62706	29.3372	43.2749	57.7973	76.6569	0.0209552	2052	-0.0847608	-0.0241069	G1	2	larval03	Spermatogonia	735	0.698669	2/Spermatogonia	5.09828	-1.07431
AGCTCTCGTTAAAGAC-1-larval03	0.0526316	FALSE	1556	1556	7.35052	4646	8.44398	30.8007	44.7266	59.2122	75.8717	0.0389582	4646	-0.070398	-0.0662614	G1	3	larval03	Cyst	557	0.408059	3/Cyst	3.62425	-8.78618
AGCTCTCTCAGGTTCA-1-larval03	0.056266	FALSE	615	615	6.42325	1127	7.0282	33.6291	48.9796	63.1766	89.7959	0.042591	1127	0.0433677	-0.156081	S	2	larval03	Spermatogonia	735	0.698669	2/Spermatogonia	3.38953	-1.7626
AGCTCTCTCCGGCACA-1-larval03	0.0481283	FALSE	2473	2473	7.81359	8463	9.04358	27.1771	42.2427	54.0943	68.7109	0.0186695	8463	0.0188255	0.0472399	G2M	2	larval03	Spermatogonia	735	0.698669	2/Spermatogonia	4.014	-1.44806
AGCTCTCTCCTGCTTG-1-larval03	0.126935	FALSE	2815	2815	7.94307	6979	8.8508	14.4147	21.4501	31.7237	51.0102	0.0149018	6979	-0.00695263	0.115424	G2M	1	larval03	Spermatocyte	617	0.555856	1/Spermatocyte	-7.24237	7.74503
AGCTTGAAGGGTTTCT-1-larval03	0.130252	FALSE	2866	2866	7.96102	7573	8.93248	15.6213	22.7519	32.7215	51.7496	0.0157137	7573	-0.153846	0.0213428	G2M	1	larval03	Spermatocyte	617	0.555856	1/Spermatocyte	-6.8923	7.42712
AGCTTGACAAGCCATT-1-larval03	0.109244	FALSE	1100	1100	7.00397	1624	7.39326	19.1502	28.3867	40.7635	63.0542	0.0480296	1624	0.00850344	0.0336265	G2M	0	larval03	Spermatocyte	1381	0.49392	0/Spermatocyte	-5.31693	6.91152
AGCTTGACACTTAAGC-1-larval03	0.0903065	FALSE	2473	2473	7.81359	11266	9.32963	35.292	52.1126	64.0689	76.4513	0.0229895	11266	-0.106858	-0.125014	G1	5	larval03	Pigment	193	0.367619	5/Pigment	3.12373	-17.8662
AGCTTGACATCGGGTC-1-larval03	0.0628803	FALSE	1592	1592	7.37337	5345	8.5841	37.5304	54.6305	65.0702	78.3349	0.0179607	5345	-0.0578388	-0.0884062	G1	5	larval03	Pigment	193	0.367619	5/Pigment	4.23058	-16.0025
AGCTTGACATGCCACG-1-larval03	0.243697	FALSE	666	666	6.50279	945	6.85224	24.9735	35.873	50.6878	82.4339	0.0402116	945	-0.0138293	-0.187771	G1	6	larval03	TerminalEpithelial	367	0.48226	6/TerminalEpithelial	14.7655	2.55093
AGCTTGACATTGAGCT-1-larval03	0.106618	FALSE	645	645	6.4708	786	6.66823	17.43	30.1527	43.3842	81.5522	0.0178117	786	0.0435405	0.130039	G2M	7	larval03	Spermatocyte	62	0.358382	7/Spermatocyte	-3.49725	2.87837
AGCTTGAGTACATCCA-1-larval03	0.0903065	FALSE	844	844	6.73934	1438	7.2717	30.3199	41.4465	55.2156	76.0779	0.04242	1438	-0.0686571	-0.0435007	G1	6	larval03	TerminalEpithelial	367	0.48226	6/TerminalEpithelial	14.8449	2.76247
AGCTTGAGTACTTAGC-1-larval03	0.319328	FALSE	1249	1249	7.1309	2952	7.99058	29.9458	43.2927	57.0799	74.6274	0.0457317	2952	-0.0592684	-0.0470336	G1	4	larval03	Cyst	670	0.652386	4/Cyst	5.96999	-6.90418
AGCTTGAGTCGTGGCT-1-larval03	0.0968858	FALSE	1429	1429	7.26543	2643	7.88005	20.2043	29.5876	42.0356	64.8505	0.0389709	2643	-0.133052	-0.140378	G1	0	larval03	Spermatocyte	1381	0.49392	0/Spermatocyte	-3.92957	7.59975
AGCTTGAGTGACTCAT-1-larval03	0.130252	FALSE	1830	1830	7.51262	3447	8.14555	16.8552	25.3554	36.7856	57.2092	0.0287206	3447	-0.0162777	0.0713335	G2M	1	larval03	Spermatocyte	617	0.555856	1/Spermatocyte	-6.00495	7.81398
AGCTTGAGTTGCGTTA-1-larval03	0.306288	FALSE	1105	1105	7.00851	1666	7.41878	20.1681	29.8319	42.0768	63.6855	0.0408163	1666	0.0114687	-0.0408143	S	6	larval03	TerminalEpithelial	367	0.48226	6/TerminalEpithelial	14.2018	2.43587
AGCTTGATCAAAGTAG-1-larval03	0.123732	FALSE	3823	3823	8.24905	23133	10.0491	29.633	44.9401	58.1637	71.2878	0.014957	23133	0.209659	0.126133	S	4	larval03	Cyst	670	0.652386	4/Cyst	5.80298	-6.33211
AGCTTGATCAGCAACT-1-larval03	0.109244	FALSE	859	859	6.75693	1139	7.03878	15.8033	25.1975	42.1422	68.4811	0.00526778	1139	-0.130546	-0.0664237	G1	7	larval03	Spermatocyte	62	0.358382	7/Spermatocyte	-3.33553	2.75671
AGCTTGATCATCACCC-1-larval03	0.137255	FALSE	849	849	6.74524	1348	7.20712	20.6231	32.1217	47.6261	74.1098	0.0111276	1348	-0.0166984	-0.153935	G1	0	larval03	Spermatocyte	1381	0.49392	0/Spermatocyte	-2.31401	6.84894
AGCTTGATCATCTGCC-1-larval03	0.0968858	FALSE	1217	1217	7.10497	1763	7.47534	16.6194	25.1276	37.0959	59.3307	0.0419739	1763	0.0832483	0.0614644	S	0	larval03	Spermatocyte	1381	0.49392	0/Spermatocyte	-4.98827	4.68573
AGGCCACAGCGATAGC-1-larval03	0.0550285	FALSE	661	661	6.49527	886	6.78784	22.009	33.2957	47.9684	81.8284	0.0440181	886	-0.0653826	0.0305203	G2M	0	larval03	Spermatocyte	1381	0.49392	0/Spermatocyte	-3.47472	6.25984
AGGCCACAGCTCCTTC-1-larval03	0.126935	FALSE	1943	1943	7.5725	3353	8.11791	13.9576	21.1452	31.6731	52.4903	0.024754	3353	-0.0470215	-0.0374181	G1	8	larval03	Spermatogonia	189	0.821739	8/Spermatogonia	1.73628	1.04192
AGGCCACAGTCATGCT-1-larval03	0.0420168	FALSE	3825	3825	8.24958	20676	9.93678	26.1801	40.6558	52.336	66.7731	0.0128168	20676	0.0144245	-0.00499311	S	2	larval03	Spermatogonia	735	0.698669	2/Spermatogonia	4.62779	-0.834234
AGGCCACCACGCATCG-1-larval03	0.0968858	FALSE	1207	1207	7.09672	2549	7.84385	23.8525	37.3087	51.9812	72.2636	0.0282464	2549	0.0446012	-0.0391575	S	4	larval03	Cyst	670	0.652386	4/Cyst	6.60926	-6.84073
AGGCCACCAGGTCGTC-1-larval03	0.0538173	FALSE	2106	2106	7.65302	6247	8.74002	27.6613	42.0682	54.0579	69.3773	0.0198495	6247	-0.0726158	0.0596344	G2M	2	larval03	Spermatogonia	735	0.698669	2/Spermatogonia	4.4993	-1.31934
AGGCCACCATGGTCTA-1-larval03	0.0492197	FALSE	891	891	6.79347	1806	7.49942	31.2292	45.1827	58.9147	78.3499	0.0476191	1806	-0.0386343	0.07887	G2M	4	larval03	Cyst	670	0.652386	4/Cyst	6.82954	-6.74763
AGGCCACGTCCGTGAC-1-larval03	0.13369	FALSE	2623	2623	7.87246	8867	9.0902	27.2133	41.3105	52.4304	67.0915	0.0197361	8867	-0.00906816	-0.0109493	G1	2	larval03	Spermatogonia	735	0.698669	2/Spermatogonia	4.04662	-1.47887
AGGCCACGTGCCTGCA-1-larval03	0.157263	FALSE	713	713	6.57088	948	6.85541	19.8312	30.3797	45.8861	77.5316	0.0316456	948	-0.0179772	0.0993789	G2M	0	larval03	Spermatocyte	1381	0.49392	0/Spermatocyte	-2.97749	6.52767
AGGCCACGTTATGCGT-1-larval03	0.0429864	FALSE	1253	1253	7.13409	3734	8.2255	38.136	56.1596	66.872	79.834	0.0302625	3734	-0.029695	0.147795	G2M	6	larval03	TerminalEpithelial	367	0.48226	6/TerminalEpithelial	14.6964	4.0765
AGGCCACGTTGATTCG-1-larval03	0.101604	FALSE	3071	3071	8.03008	14581	9.58754	32.7618	48.9267	60.2908	72.7934	0.0161854	14581	-0.10977	-0.0476748	G1	5	larval03	Pigment	193	0.367619	5/Pigment	3.36782	-17.6824
AGGCCACTCAGGCAAG-1-larval03	0.176471	FALSE	3062	3062	8.02715	13304	9.4959	29.5701	44.5731	56.8626	70.2871	0.0159351	13304	0.216914	0.29524	G2M	2	larval03	Spermatogonia	735	0.698669	2/Spermatogonia	3.66935	-4.76012
AGGCCGTAGCGGCTTC-1-larval03	0.13369	FALSE	1262	1262	7.14125	2007	7.60489	16.9905	25.9591	38.6647	62.0329	0.017439	2007	-0.00345907	-0.210987	G1	0	larval03	Spermatocyte	1381	0.49392	0/Spermatocyte	-2.96482	6.28422
AGGCCGTAGGAATCGC-1-larval03	0.187415	FALSE	2271	2271	7.72842	6908	8.84058	30.3416	44.6584	55.9931	70.0492	0.0402432	6908	0.00375192	0.14544	G2M	4	larval03	Cyst	670	0.652386	4/Cyst	5.70021	-5.92344
AGGCCGTAGGCATTGG-1-larval03	0.21267	FALSE	1008	1008	6.91672	1915	7.558	28.6684	41.3055	53.9426	73.4726	0.0391645	1915	-0.067322	-0.104373	G1	5	larval03	Pigment	193	0.367619	5/Pigment	4.6231	-14.2468
AGGCCGTAGGCCGAAT-1-larval03	0.0862208	FALSE	2903	2903	7.97384	16439	9.70747	35.2029	52.5397	64.6815	76.8903	0.0142344	16439	-0.153565	-0.0458783	G1	5	larval03	Pigment	193	0.367619	5/Pigment	3.22266	-17.8608
AGGCCGTAGTTCCACA-1-larval03	0.21267	FALSE	1211	1211	7.10003	3107	8.04173	34.02	49.8874	61.9891	77.1162	0.0466688	3107	-0.0962106	0.0466709	G2M	5	larval03	Pigment	193	0.367619	5/Pigment	3.55694	-16.5513
AGGCCGTCACTATCTT-1-larval03	0.036566	FALSE	2334	2334	7.75577	8838	9.08693	28.1172	43.8448	58.4182	73.2179	0.0340575	8838	-0.0577782	-0.0190765	G1	4	larval03	Cyst	670	0.652386	4/Cyst	6.43642	-7.2038
AGGCCGTGTTCCACGG-1-larval03	0.0401319	FALSE	542	542	6.29711	803	6.6896	28.5181	42.9639	57.4097	94.7696	0.0323786	803	-0.102284	-0.146001	G1	6	larval03	TerminalEpithelial	367	0.48226	6/TerminalEpithelial	14.9362	4.14243
AGGCCGTTCACGGTTA-1-larval03	0.078686	FALSE	624	624	6.43775	1160	7.05704	31.8966	46.6379	63.4483	89.3103	0.0413793	1160	-0.0419244	-0.0788033	G1	4	larval03	Cyst	670	0.652386	4/Cyst	6.22068	-6.76838
AGGCCGTTCGTTTGCC-1-larval03	0.109244	FALSE	2146	2146	7.67183	8661	9.0667	34.0838	51.4144	63.1105	76.5154	0.0226302	8661	-0.136225	-0.0852434	G1	5	larval03	Pigment	193	0.367619	5/Pigment	3.42449	-17.7643
AGGGAGTAGAGTAATC-1-larval03	0.0946292	FALSE	2315	2315	7.7476	4529	8.41848	16.7807	23.8242	33.3849	51.6229	0.0470302	4529	-0.106335	-0.0367057	G1	9	larval03	Spermatocyte	81	0.407035	9/Spermatocyte	0.669234	3.41325
AGGGAGTCACGAGGTA-1-larval03	0.0374332	FALSE	1498	1498	7.31255	4959	8.50916	35.8137	49.7681	63.4402	78.8667	0.0427506	4959	-0.0234023	-0.0865049	G1	3	larval03	Cyst	557	0.408059	3/Cyst	2.29353	-8.69999
AGGGAGTGTCCCGACA-1-larval03	0.144796	FALSE	1055	1055	6.96224	1861	7.52941	21.6013	32.4557	45.8356	70.1773	0.0161204	1861	-0.0698696	-0.118149	G1	0	larval03	Spermatocyte	1381	0.49392	0/Spermatocyte	-2.51692	7.01398
AGGGAGTTCAGTGCAT-1-larval03	0.0992098	FALSE	3169	3169	8.06149	9711	9.18112	16.4762	23.7669	33.9306	52.3221	0.0135928	9711	-0.0244119	0.0390309	G2M	1	larval03	Spermatocyte	617	0.555856	1/Spermatocyte	-6.78805	8.89422
AGGGAGTTCTTGTACT-1-larval03	0.140954	FALSE	2132	2132	7.66528	4397	8.38891	16.0109	24.3575	34.9784	54.8783	0.0136457	4397	-0.0386405	-0.0371364	G1	1	larval03	Spermatocyte	617	0.555856	1/Spermatocyte	-6.0612	8.39555
AGGGATGAGCCGGTAA-1-larval03	0.140954	FALSE	1136	1136	7.03615	1751	7.46851	18.6179	27.6413	39.6916	63.6779	0.0405483	1751	0.114789	0.0414743	S	1	larval03	Spermatocyte	617	0.555856	1/Spermatocyte	-5.77376	8.11503
AGGGATGAGCGTGTCC-1-larval03	0.101604	FALSE	3269	3269	8.09255	12331	9.41995	16.714	24.3938	34.6038	53.1263	0.00802855	12331	-0.0531406	-0.109101	G1	1	larval03	Spermatocyte	617	0.555856	1/Spermatocyte	-6.60699	8.96993
AGGGATGCAAATTGCC-1-larval03	0.0672269	FALSE	1644	1644	7.4055	3322	8.10862	20.4696	29.9819	41.8122	62.7634	0.0207706	3322	-0.0907404	-0.0685367	G1	1	larval03	Spermatocyte	617	0.555856	1/Spermatocyte	-4.71934	8.66555
AGGGATGCAACACCTA-1-larval03	0.137255	FALSE	1275	1275	7.15149	1909	7.55486	14.3007	23.1011	35.6731	59.4028	0.00995286	1909	-0.101161	0.0503643	G2M	7	larval03	Spermatocyte	62	0.358382	7/Spermatocyte	-3.61067	3.02621
AGGGATGCAGCTGCTG-1-larval03	0.0429864	FALSE	1104	1104	7.0076	2610	7.86749	28.659	44.5977	59.8467	76.8582	0.0390805	2610	-0.0407217	0.0296094	G2M	4	larval03	Cyst	670	0.652386	4/Cyst	5.32236	-7.57578
AGGGATGGTATAGGTA-1-larval03	0.056266	FALSE	748	748	6.61874	1720	7.45066	37.6163	53.7791	67.093	85.5814	0.0122093	1720	-0.049887	0.000903547	G2M	5	larval03	Pigment	193	0.367619	5/Pigment	5.38258	-15.0175
AGGGATGGTTCCCGAG-1-larval03	0.0429864	FALSE	2547	2547	7.84306	10973	9.30328	28.1691	44.409	59.4095	74.2368	0.0399162	10973	-0.072653	-0.0220592	G1	4	larval03	Cyst	670	0.652386	4/Cyst	5.80374	-7.65889
AGGGATGTCACTTACT-1-larval03	0.161765	FALSE	950	950	6.85751	1351	7.20934	17.6906	26.869	41.6728	66.6913	0.0111029	1351	-0.0305765	-0.0408947	G1	0	larval03	Spermatocyte	1381	0.49392	0/Spermatocyte	-2.11679	5.61296
AGGGATGTCTCTTGAT-1-larval03	0.123732	FALSE	834	834	6.72743	1079	6.98472	16.4968	25.7646	41.2419	69.0454	0.012975	1079	-0.0255973	-0.133818	G1	7	larval03	Spermatocyte	62	0.358382	7/Spermatocyte	-3.26769	1.88097
AGGGTGAAGCTACCGC-1-larval03	0.101604	FALSE	2333	2333	7.75534	9467	9.15567	33.5692	50.3961	61.9943	75.0502	0.0217598	9467	-0.0818311	-0.038289	G1	5	larval03	Pigment	193	0.367619	5/Pigment	3.24918	-17.8005
AGGGTGACACTCGACG-1-larval03	0.0968858	FALSE	835	835	6.72863	1165	7.06133	20.3433	29.6137	45.4936	71.2446	0.0429185	1165	-0.0851865	-0.0439643	G1	0	larval03	Spermatocyte	1381	0.49392	0/Spermatocyte	-3.40998	5.81916
AGGGTGAGTATAGGGC-1-larval03	0.0340557	FALSE	2962	2962	7.99396	12915	9.46622	28.4243	43.5153	55.5556	69.6012	0.012621	12915	-0.0444586	0.13106	G2M	2	larval03	Spermatogonia	735	0.698669	2/Spermatogonia	4.62511	-1.34024
AGGGTGATCGTGTAGT-1-larval03	0.0503335	FALSE	894	894	6.79682	1797	7.49443	29.5492	43.9622	57.7073	78.0746	0.0278242	1797	0.129417	0.13875	G2M	2	larval03	Spermatogonia	735	0.698669	2/Spermatogonia	3.48109	-2.71448
AGGTCATAGTGAAGTT-1-larval03	0.0575307	FALSE	2117	2117	7.65823	8920	9.09616	33.0717	48.991	63.3969	77.5336	0.0409193	8920	-0.122975	-0.156972	G1	4	larval03	Cyst	670	0.652386	4/Cyst	4.63122	-8.47621
AGGTCATCAGGAATGC-1-larval03	0.0383162	FALSE	807	807	6.69456	1103	7.0067	22.3028	31.369	44.9683	72.1668	0.0471442	1103	0.0315573	-0.0666241	S	3	larval03	Cyst	557	0.408059	3/Cyst	2.06801	-8.1736
AGGTCATCATATGCTG-1-larval03	0.092437	FALSE	656	656	6.48768	1132	7.03262	31.8905	45.053	59.7173	86.2191	0.0397527	1132	0.068847	0.143311	G2M	2	larval03	Spermatogonia	735	0.698669	2/Spermatogonia	2.91194	-2.30195
AGGTCATGTAATAGCA-1-larval03	0.152941	FALSE	1321	1321	7.1869	3656	8.2044	34.2177	50.4923	62.9376	77.5438	0.0161379	3656	-0.014121	-0.126781	G1	5	larval03	Pigment	193	0.367619	5/Pigment	3.65299	-17.452
AGGTCATGTCTAGTGT-1-larval03	0.0642955	FALSE	790	790	6.6733	1105	7.00851	24.7059	33.7557	46.6063	73.7557	0.0488688	1105	-0.0559026	0.278467	G2M	0	larval03	Spermatocyte	1381	0.49392	0/Spermatocyte	-2.85309	5.61195
AGGTCATGTGCACGAA-1-larval03	0.0968858	FALSE	583	583	6.3699	703	6.55678	17.9232	31.2945	45.5192	88.1935	0.0113798	703	0.0956919	-0.0042787	S	0	larval03	Spermatocyte	1381	0.49392	0/Spermatocyte	-1.95399	5.33898
AGGTCATGTGGTTTCA-1-larval03	0.101604	FALSE	1363	1363	7.21818	2074	7.63772	14.2719	22.8062	35.2941	58.3896	0.0096432	2074	-0.161405	0.242899	G2M	7	larval03	Spermatocyte	62	0.358382	7/Spermatocyte	-3.74918	2.85126
AGGTCATTCCGAAGAG-1-larval03	0.078686	FALSE	499	499	6.21461	811	6.6995	32.799	47.4723	63.1319	100	0.0394575	811	-0.0659504	0.0772271	G2M	6	larval03	TerminalEpithelial	367	0.48226	6/TerminalEpithelial	15.0188	2.71337
AGGTCATTCCGTAGTA-1-larval03	0.157263	FALSE	1091	1091	6.99577	1704	7.44132	20.3638	29.5775	42.3122	65.3169	0.0299296	1704	-0.0559801	-0.0372676	G1	0	larval03	Spermatocyte	1381	0.49392	0/Spermatocyte	-3.3683	6.15201
AGGTCATTCTTACCGC-1-larval03	0.0279653	FALSE	1435	1435	7.26962	3975	8.28803	27.3711	42.1384	57.5346	76.0503	0.0392453	3975	-0.0396839	-0.0637978	G1	4	larval03	Cyst	670	0.652386	4/Cyst	6.44682	-7.19306
AGGTCCGAGCTCCTCT-1-larval03	0.152941	FALSE	1842	1842	7.51915	3407	8.13388	15.791	24.2149	34.9868	55.6795	0.0208394	3407	-0.146213	-0.00852129	G1	1	larval03	Spermatocyte	617	0.555856	1/Spermatocyte	-5.30288	8.37687
AGGTCCGCAATCCGAT-1-larval03	0.176471	FALSE	904	904	6.80793	1313	7.18083	20.6398	30.2361	45.4684	69.2308	0.0411272	1313	-0.0417856	0.0145083	G2M	0	larval03	Spermatocyte	1381	0.49392	0/Spermatocyte	-3.98536	7.51854
AGGTCCGCATACGCCG-1-larval03	0.306288	FALSE	3444	3444	8.14468	13206	9.4885	26.2759	40.3226	52.0597	65.8413	0.0315766	13206	0.13178	0.114563	S	4	larval03	Cyst	670	0.652386	4/Cyst	5.47501	-5.82232
AGGTCCGGTCCTCTTG-1-larval03	0.0687456	FALSE	2522	2522	7.8332	9665	9.17637	31.8262	44.3559	57.8065	72.1262	0.0274185	9665	-0.118371	-0.039766	G1	3	larval03	Cyst	557	0.408059	3/Cyst	1.06837	-8.17446
AGGTCCGTCACAACGT-1-larval03	0.0410655	FALSE	2854	2854	7.95683	11578	9.35695	29.0119	44.2045	56.0373	69.9516	0.0139057	11578	0.112766	0.15283	G2M	2	larval03	Spermatogonia	735	0.698669	2/Spermatogonia	4.17191	-2.85122
AGGTCCGTCGGCTTGG-1-larval03	0.0642955	FALSE	1762	1762	7.47477	5398	8.59397	28.3253	43.4976	57.9474	73.8607	0.0298259	5398	-0.0670249	-0.0698007	G1	4	larval03	Cyst	670	0.652386	4/Cyst	5.82514	-7.57371
AGGTCCGTCGTACCGG-1-larval03	0.0301532	FALSE	2069	2069	7.6353	6702	8.81031	29.051	44.5688	56.2668	71.6801	0.0111907	6702	0.241568	0.328727	G2M	2	larval03	Spermatogonia	735	0.698669	2/Spermatogonia	3.15942	-4.14636
AGGTCCGTCTCCTATA-1-larval03	0.056266	FALSE	1213	1213	7.10168	2546	7.84267	24.9411	38.6489	53.1815	71.9953	0.0192459	2546	0.0214224	0.107024	G2M	2	larval03	Spermatogonia	735	0.698669	2/Spermatogonia	4.34757	-2.1158
AGGTCCGTCTTCAACT-1-larval03	0.157263	FALSE	1091	1091	6.99577	1518	7.32581	15.3491	24.1107	37.2859	61.0672	0.0111989	1518	-0.165632	0.0661454	G2M	7	larval03	Spermatocyte	62	0.358382	7/Spermatocyte	-3.62132	3.43952
AGTAGTCAGCTGCAAG-1-larval03	0.109244	FALSE	1428	1428	7.26473	4016	8.29829	29.7809	44.746	58.9143	76.2948	0.0455677	4016	0.0208073	-0.0430759	S	4	larval03	Cyst	670	0.652386	4/Cyst	5.44693	-7.45582
AGTAGTCAGGCTAGGT-1-larval03	0.157263	FALSE	2194	2194	7.69394	4755	8.46716	15.142	23.0074	33.7539	54.4479	0.0086225	4755	0.0373829	0.109385	G2M	1	larval03	Spermatocyte	617	0.555856	1/Spermatocyte	-6.35316	7.69344
AGTAGTCCACAGACTT-1-larval03	0.114754	FALSE	862	862	6.76041	1328	7.19218	22.2139	33.7349	48.7952	72.741	0.0188253	1328	-0.115024	-0.187256	G1	0	larval03	Spermatocyte	1381	0.49392	0/Spermatocyte	-2.10932	6.50365
AGTAGTCCACCTTGTC-1-larval03	0.078686	FALSE	2832	2832	7.94909	9927	9.20311	25.1234	38.219	50.1864	65.4981	0.0181324	9927	0.00517693	-0.0135118	S	2	larval03	Spermatogonia	735	0.698669	2/Spermatogonia	4.14217	-0.673479
AGTAGTCGTATAATGG-1-larval03	0.114754	FALSE	945	945	6.85224	1316	7.18311	18.0851	27.4316	42.6292	66.1854	0.0433131	1316	-0.0288477	0.00506325	G2M	0	larval03	Spermatocyte	1381	0.49392	0/Spermatocyte	-2.98565	3.86106
AGTAGTCGTCGCGGTT-1-larval03	0.130252	FALSE	1090	1090	6.99485	1665	7.41818	18.979	28.5886	41.3213	64.5646	0.0264264	1665	-0.0548933	-0.02535	G1	0	larval03	Spermatocyte	1381	0.49392	0/Spermatocyte	-4.05692	7.65278
AGTAGTCGTCGGGTCT-1-larval03	0.101604	FALSE	1247	1247	7.1293	1977	7.58984	18.5635	27.2129	39.302	62.2155	0.0460293	1977	-0.0396965	-0.0195341	G1	0	larval03	Spermatocyte	1381	0.49392	0/Spermatocyte	-5.82133	5.83715
AGTAGTCGTTGACGTT-1-larval03	0.111954	FALSE	964	964	6.87213	1489	7.30653	22.5655	33.0423	46.6085	68.8381	0.0369375	1489	0.00987166	0.0356559	G2M	0	larval03	Spermatocyte	1381	0.49392	0/Spermatocyte	-4.32407	7.72538
AGTAGTCTCCATGCTC-1-larval03	0.0392157	FALSE	2259	2259	7.72312	7445	8.91543	29.5366	44.6877	56.2391	71.1081	0.0182673	7445	0.0330003	0.0216261	S	2	larval03	Spermatogonia	735	0.698669	2/Spermatogonia	4.32986	-1.93078
AGTAGTCTCCTCAACC-1-larval03	0.148789	FALSE	1109	1109	7.01212	1619	7.39018	19.3947	27.9185	40.2718	62.3842	0.0358246	1619	0.0696759	0.130347	G2M	3	larval03	Cyst	557	0.408059	3/Cyst	2.07932	-8.06533
AGTAGTCTCTGCGACG-1-larval03	0.0460105	FALSE	1456	1456	7.28413	4321	8.37147	35.1539	48.1139	61.1201	77.5978	0.0453599	4321	0.0149562	0.0170735	G2M	3	larval03	Cyst	557	0.408059	3/Cyst	1.45519	-7.83714
AGTCTTTAGATCCCGC-1-larval03	0.262032	FALSE	827	827	6.71901	1284	7.15851	23.676	36.1371	51.1682	74.5327	0.0443925	1284	0.0725477	0.0257032	S	6	larval03	TerminalEpithelial	367	0.48226	6/TerminalEpithelial	14.2365	2.43601
AGTCTTTAGCTTTGGT-1-larval03	0.235294	FALSE	1333	1333	7.19594	1982	7.59237	15.9939	24.218	35.671	57.9717	0.0297679	1982	-0.118026	-0.113391	G1	0	larval03	Spermatocyte	1381	0.49392	0/Spermatocyte	-3.35141	4.21096
AGTCTTTAGGGCATGT-1-larval03	0.0882353	FALSE	914	914	6.81892	1879	7.53903	29.5902	43.6935	57.637	77.967	0.0212879	1879	-0.0200591	0.123162	G2M	2	larval03	Spermatogonia	735	0.698669	2/Spermatogonia	4.37317	-2.0077
AGTCTTTCACCTATCC-1-larval03	0.0401319	FALSE	1139	1139	7.03878	3150	8.05547	32.5079	48.4444	62.5397	79.7143	0.0212698	3150	-0.0360165	-0.000415176	G1	3	larval03	Cyst	557	0.408059	3/Cyst	2.09801	-9.21622
AGTCTTTCACGGCTAC-1-larval03	0.0946292	FALSE	1255	1255	7.13569	2053	7.62754	18.4121	27.1797	39.8441	63.2245	0.00681929	2053	-0.182739	-0.148524	G1	0	larval03	Spermatocyte	1381	0.49392	0/Spermatocyte	-2.4254	6.32615
AGTCTTTCAGCCTTTC-1-larval03	0.140954	FALSE	899	899	6.80239	1215	7.10332	18.5185	27.3251	42.4691	67.1605	0.0411523	1215	0.00093542	-0.0881166	S	0	larval03	Spermatocyte	1381	0.49392	0/Spermatocyte	-3.253	4.38062
AGTCTTTGTCTAGTGT-1-larval03	0.092437	FALSE	680	680	6.52356	934	6.84055	22.1627	32.9764	48.6081	80.7281	0.0267666	934	-0.0222615	-0.0287969	G1	0	larval03	Spermatocyte	1381	0.49392	0/Spermatocyte	-2.41317	6.50297
AGTCTTTGTCTGCCAG-1-larval03	0.120638	FALSE	3697	3697	8.21555	14233	9.56339	14.0589	21.2956	30.9703	49.0691	0.00800955	14233	-0.11718	-0.11159	G1	1	larval03	Spermatocyte	617	0.555856	1/Spermatocyte	-7.0268	8.04501
AGTCTTTGTGGGTATG-1-larval03	0.114754	FALSE	2011	2011	7.60688	5861	8.67625	29.6536	42.3818	54.6664	70.1246	0.0484559	5861	-0.0643838	-0.135363	G1	3	larval03	Cyst	557	0.408059	3/Cyst	2.80822	-8.80192
AGTCTTTGTGGTGTAG-1-larval03	0.0903065	FALSE	1338	1338	7.19968	3337	8.11313	30.3266	45.0405	56.9973	74.8876	0.0266707	3337	0.102575	0.0347968	S	2	larval03	Spermatogonia	735	0.698669	2/Spermatogonia	3.83198	-2.4972
AGTCTTTGTTACGCGC-1-larval03	0.21267	FALSE	848	848	6.74406	1371	7.22403	23.3406	35.3756	51.0576	74.6171	0.0459519	1371	0.019018	-0.0579731	S	4	larval03	Cyst	670	0.652386	4/Cyst	4.68525	-6.89162
AGTGAGGAGAAACCAT-1-larval03	0.0401319	FALSE	1246	1246	7.1285	3080	8.03301	36.2338	51.5584	61.6883	75.7792	0.0428571	3080	-0.143824	-0.074981	G1	6	larval03	TerminalEpithelial	367	0.48226	6/TerminalEpithelial	14.837	3.14777
AGTGAGGAGCTCAACT-1-larval03	0.0992098	FALSE	991	991	6.89972	1557	7.35116	20.3597	30.7001	44.0591	68.465	0.0423892	1557	-0.0503086	0.0464013	G2M	0	larval03	Spermatocyte	1381	0.49392	0/Spermatocyte	-4.25135	6.91991
AGTGAGGAGTCGCCGT-1-larval03	0.0383162	FALSE	606	606	6.40853	1199	7.09008	36.03	49.9583	66.1384	91.1593	0.0408674	1199	0.0733494	-0.0556879	S	3	larval03	Cyst	557	0.408059	3/Cyst	2.68075	-7.50471
AGTGAGGCAGTTCATG-1-larval03	0.166458	FALSE	1007	1007	6.91572	1461	7.28756	18.2752	27.6523	41.3415	65.2977	0.0349076	1461	-0.0706764	-0.0305844	G1	0	larval03	Spermatocyte	1381	0.49392	0/Spermatocyte	-2.73373	3.98557
AGTGAGGCATGCTGGC-1-larval03	0.0718954	FALSE	1434	1434	7.26892	4062	8.30968	34.195	50.1723	61.6937	77.0064	0.033481	4062	0.21334	0.155324	S	4	larval03	Cyst	670	0.652386	4/Cyst	7.62408	-6.77636
AGTGAGGCATTGCGGC-1-larval03	0.101604	FALSE	769	769	6.64639	1066	6.97261	21.6698	31.7073	46.6229	74.7655	0.0440901	1066	0.0443175	-0.0887702	S	0	larval03	Spermatocyte	1381	0.49392	0/Spermatocyte	-3.89951	5.25927
AGTGAGGGTAATTGGA-1-larval03	0.0588235	FALSE	1072	1072	6.97821	2745	7.9179	37.2313	51.6576	63.4973	79.1621	0.0112933	2745	-0.107905	-0.0274508	G1	5	larval03	Pigment	193	0.367619	5/Pigment	5.40848	-15.0345
AGTGAGGGTGCGGTAA-1-larval03	0.0550285	FALSE	2725	2725	7.91059	16559	9.71475	41.3008	59.6534	69.5151	79.9505	0.00676369	16559	-0.0878155	-0.0787583	G1	5	larval03	Pigment	193	0.367619	5/Pigment	5.47121	-15.0335
AGTGAGGGTGTCTGAT-1-larval03	0.348416	FALSE	1119	1119	7.02108	1761	7.47421	19.7047	29.3583	42.0216	64.8495	0.0357751	1761	0.0412419	0.189615	G2M	1	larval03	Spermatocyte	617	0.555856	1/Spermatocyte	-5.87387	7.02823
AGTGAGGTCCTTTCGG-1-larval03	0.166458	FALSE	3559	3559	8.17752	13189	9.48721	19.7741	31.6097	42.7857	58.9051	0.0174388	13189	0.0701567	-0.0184784	S	8	larval03	Spermatogonia	189	0.821739	8/Spermatogonia	2.92279	-0.197762
AGTGAGGTCGGAAACG-1-larval03	0.137255	FALSE	1144	1144	7.04316	1662	7.41638	14.6209	23.7665	36.4019	61.2515	0.0144404	1662	0.114599	0.0183602	S	7	larval03	Spermatocyte	62	0.358382	7/Spermatocyte	-4.09566	3.09527
AGTGAGGTCGGATGTT-1-larval03	0.0735294	FALSE	1059	1059	6.96602	2418	7.79111	30.7692	45.0786	59.7188	76.8817	0.0430108	2418	-0.0922677	-0.133545	G1	4	larval03	Cyst	670	0.652386	4/Cyst	5.49673	-7.29169
AGTGAGGTCTCACATT-1-larval03	0.0946292	FALSE	720	720	6.58064	963	6.87109	20.7684	31.1526	46.0021	77.1547	0.0415369	963	-0.070563	-0.170024	G1	0	larval03	Spermatocyte	1381	0.49392	0/Spermatocyte	-3.04089	4.35958
AGTGGGAAGACCTTTG-1-larval03	0.0823529	FALSE	776	776	6.65544	1003	6.91175	18.9432	28.9133	42.5723	72.4826	0.0468594	1003	-0.0216735	-0.139771	G1	0	larval03	Spermatocyte	1381	0.49392	0/Spermatocyte	-2.69353	3.68667
AGTGGGAAGAGTAAGG-1-larval03	0.176471	FALSE	2005	2005	7.6039	3334	8.11223	13.4973	20.3059	30.3839	50.5699	0.0269946	3334	-0.0710704	-0.0745771	G1	9	larval03	Spermatocyte	81	0.407035	9/Spermatocyte	-0.101622	3.05709
AGTGGGAAGGGAAACA-1-larval03	0.130252	FALSE	3009	3009	8.0097	8862	9.08964	17.9531	27.7477	38.8061	56.5335	0.0310314	8862	0.0777376	0.0659123	S	8	larval03	Spermatogonia	189	0.821739	8/Spermatogonia	2.21155	0.524791
AGTGGGAAGGTAGCCA-1-larval03	0.111954	FALSE	569	569	6.34564	723	6.58479	20.8852	34.7165	48.9627	90.4564	0.0387275	723	0.0505071	-0.196904	S	0	larval03	Spermatocyte	1381	0.49392	0/Spermatocyte	-3.09551	3.87509
AGTGGGAAGTGACTCT-1-larval03	0.0429864	FALSE	1101	1101	7.00488	3035	8.0183	37.1993	51.2685	64.7776	80.1977	0.030313	3035	-0.0944628	0.000200599	G2M	3	larval03	Cyst	557	0.408059	3/Cyst	1.70555	-8.67133
AGTGGGAAGTTTCCTT-1-larval03	0.126935	FALSE	3329	3329	8.11073	10918	9.29826	15.2042	22.7697	32.8906	51.2456	0.0138304	10918	-0.0302608	-0.0629246	G1	1	larval03	Spermatocyte	617	0.555856	1/Spermatocyte	-6.86602	8.66218
AGTGGGACATATACCG-1-larval03	0.123732	FALSE	2689	2689	7.8973	6057	8.70913	13.5546	20.6373	30.6092	49.4139	0.0097408	6057	-0.108618	0.00894493	G2M	1	larval03	Spermatocyte	617	0.555856	1/Spermatocyte	-6.93828	7.46291
AGTGGGACATGCTGGC-1-larval03	0.148789	FALSE	895	895	6.79794	1193	7.08506	17.7703	26.5717	41.7435	66.8902	0.0318525	1193	-0.116969	0.0550135	G2M	0	larval03	Spermatocyte	1381	0.49392	0/Spermatocyte	-3.2134	4.9069
AGTGGGAGTCACTTCC-1-larval03	0.0492197	FALSE	1472	1472	7.29506	3702	8.2169	28.174	42.4635	55.3214	73.6089	0.0210697	3702	0.0481622	-0.0752614	S	2	larval03	Spermatogonia	735	0.698669	2/Spermatogonia	4.57053	-0.812622
AGTGGGAGTCTCTCGT-1-larval03	0.152941	FALSE	1159	1159	7.05618	1915	7.558	19.3734	28.8773	41.9321	65.5875	0.0234987	1915	-0.12554	-0.143218	G1	0	larval03	Spermatocyte	1381	0.49392	0/Spermatocyte	-2.99646	6.38431
AGTGGGAGTGATGTCT-1-larval03	0.166458	FALSE	2075	2075	7.6382	4071	8.31189	15.3525	22.7708	33.579	53.8934	0.0140015	4071	-0.0575794	0.0924694	G2M	1	larval03	Spermatocyte	617	0.555856	1/Spermatocyte	-6.18199	6.86964
AGTGTCAAGCTAGTGG-1-larval03	0.104072	FALSE	538	538	6.28972	662	6.49678	21.9033	33.8369	48.9426	94.2598	0.0438066	662	-0.070766	-0.0495831	G1	0	larval03	Spermatocyte	1381	0.49392	0/Spermatocyte	-2.94926	3.91117
AGTGTCAAGTAAGTAC-1-larval03	0.157263	FALSE	749	749	6.62007	972	6.88038	19.3416	29.6296	43.5185	74.3827	0.0308642	972	-0.100989	0.0656077	G2M	0	larval03	Spermatocyte	1381	0.49392	0/Spermatocyte	-2.75041	5.77158
AGTGTCAAGTCGATAA-1-larval03	0.092437	FALSE	1600	1600	7.37838	3016	8.01202	17.7387	26.9231	38.2958	60.5438	0.0066313	3016	-0.0659928	0.00342107	G2M	1	larval03	Spermatocyte	617	0.555856	1/Spermatocyte	-5.34171	8.20085
AGTGTCACACGAAAGC-1-larval03	0.0383162	FALSE	1051	1051	6.95845	1993	7.5979	29.0517	40.9433	53.2865	72.3532	0.0481686	1993	-0.135747	-0.0782093	G1	6	larval03	TerminalEpithelial	367	0.48226	6/TerminalEpithelial	14.2688	4.55352
AGTGTCACAGATTGCT-1-larval03	0.0316742	FALSE	1794	1794	7.49276	6032	8.705	32.6426	47.8614	61.2069	75.8455	0.0135942	6032	-0.00940561	-0.0977007	G1	6	larval03	TerminalEpithelial	367	0.48226	6/TerminalEpithelial	14.3795	5.41919
AGTGTCACATGCATGT-1-larval03	0.157263	FALSE	889	889	6.79122	1220	7.10743	17.7869	27.7869	43.5246	68.1148	0.00983607	1220	-0.110811	0.0422793	G2M	0	larval03	Spermatocyte	1381	0.49392	0/Spermatocyte	-2.09961	5.88126
AGTGTCAGTACAGCAG-1-larval03	0.126935	FALSE	1965	1965	7.58376	3623	8.19533	14.7116	22.2744	33.2321	53.5468	0.018769	3623	0.0547829	0.0972507	G2M	1	larval03	Spermatocyte	617	0.555856	1/Spermatocyte	-6.85164	7.38634
AGTGTCAGTCCAAGTT-1-larval03	0.219814	FALSE	2164	2164	7.68018	7598	8.93577	33.1798	48.8418	60.7133	73.7563	0.0211898	7598	-0.0674171	-0.047084	G1	5	larval03	Pigment	193	0.367619	5/Pigment	3.62711	-17.2932
AGTGTCAGTGATGCCC-1-larval03	0.148789	FALSE	2729	2729	7.91206	6984	8.85152	15.5498	23.4679	34.0206	52.9353	0.0103093	6984	-0.103468	-0.0228716	G1	1	larval03	Spermatocyte	617	0.555856	1/Spermatocyte	-6.0585	7.78758
AGTGTCAGTGGGTATG-1-larval03	0.0526316	FALSE	1742	1742	7.46336	4378	8.38458	28.4376	41.5258	53.7232	70.1919	0.0383737	4378	0.152236	-0.00677305	S	6	larval03	TerminalEpithelial	367	0.48226	6/TerminalEpithelial	14.1972	4.47553
AGTGTCAGTGTTCGAT-1-larval03	0.181818	FALSE	1006	1006	6.91473	1493	7.30921	18.6202	28.6671	42.1969	66.1085	0.0368386	1493	-0.113386	-0.00849816	G1	0	larval03	Spermatocyte	1381	0.49392	0/Spermatocyte	-3.50201	6.41516
AGTTGGTAGATGTAAC-1-larval03	0.130252	FALSE	812	812	6.70073	1405	7.2485	30.3915	42.6335	56.4413	77.7936	0.0483986	1405	0.0430493	0.0290393	S	6	larval03	TerminalEpithelial	367	0.48226	6/TerminalEpithelial	14.4056	2.743
AGTTGGTAGGAGCGAG-1-larval03	0.0968858	FALSE	2840	2840	7.95191	9104	9.11658	17.4649	25.7359	36.3357	55.4811	0.0105448	9104	-0.0710352	0.00714216	G2M	1	larval03	Spermatocyte	617	0.555856	1/Spermatocyte	-6.53555	9.08359
AGTTGGTCAATCCGAT-1-larval03	0.123732	FALSE	2143	2143	7.67043	4180	8.33831	13.8278	21.6029	32.3684	52.7512	0.0203349	4180	-0.0898971	0.28939	G2M	1	larval03	Spermatocyte	617	0.555856	1/Spermatocyte	-6.82567	7.49558
AGTTGGTTCCCAAGTA-1-larval03	0.120638	FALSE	909	909	6.81344	1328	7.19218	21.4608	31.25	46.3102	69.2018	0.0444277	1328	-0.126981	-0.00143607	G1	0	larval03	Spermatocyte	1381	0.49392	0/Spermatocyte	-3.36042	6.05785
AGTTGGTTCCTCCTAG-1-larval03	0.092437	FALSE	2163	2163	7.67971	8073	8.9964	29.481	44.4444	58.4169	73.8635	0.0459557	8073	-0.0606789	-0.103027	G1	4	larval03	Cyst	670	0.652386	4/Cyst	4.69616	-8.30625
AGTTGGTTCGTGGACC-1-larval03	0.114754	FALSE	3790	3790	8.24039	15819	9.66903	19.3249	30.6024	42.4237	58.455	0.0165624	15819	-0.0243805	0.168607	G2M	8	larval03	Spermatogonia	189	0.821739	8/Spermatogonia	2.87808	-0.147762
AGTTGGTTCTTATCTG-1-larval03	0.0687456	FALSE	650	650	6.47851	1249	7.1309	35.3883	48.4388	63.9712	87.9904	0.0464371	1249	-0.058331	0.180248	G2M	3	larval03	Cyst	557	0.408059	3/Cyst	2.92576	-7.01071
AGTTGGTTCTTTCCTC-1-larval03	0.117647	FALSE	998	998	6.90675	1435	7.26962	18.6063	28.1533	42.0906	65.2962	0.0313589	1435	-0.11967	-0.290577	G1	0	larval03	Spermatocyte	1381	0.49392	0/Spermatocyte	-2.9971	4.9008
ATAACGCAGAACTCGG-1-larval03	0.166458	FALSE	1236	1236	7.12044	1992	7.5974	19.2771	28.3133	40.7129	63.0522	0.0446787	1992	-0.0689151	-0.122145	G1	0	larval03	Spermatocyte	1381	0.49392	0/Spermatocyte	-3.72515	5.9623
ATAACGCAGATGAGAG-1-larval03	0.171355	FALSE	622	622	6.43455	897	6.80017	26.4214	38.6845	52.9543	86.3991	0.0490524	897	-0.0183233	-0.0140245	G1	2	larval03	Spermatogonia	735	0.698669	2/Spermatogonia	3.29434	-1.6412
ATAACGCAGGGTGTTG-1-larval03	0.0735294	FALSE	1104	1104	7.0076	1809	7.50108	21.3378	30.6799	43.4494	66.6114	0.0381426	1809	-0.125941	-0.0842759	G1	0	larval03	Spermatocyte	1381	0.49392	0/Spermatocyte	-3.77416	7.99614
ATAACGCAGGTGCTAG-1-larval03	0.130252	FALSE	1703	1703	7.44073	5517	8.61577	30.7051	45.967	60.1958	75.7839	0.0438644	5517	-0.0485774	0.0174256	G2M	4	larval03	Cyst	670	0.652386	4/Cyst	4.21023	-8.44506
ATAACGCCAAGCCTAT-1-larval03	0.140954	FALSE	1228	1228	7.11396	1910	7.55538	17.5916	26.4921	39.1099	61.8848	0.0298429	1910	-0.0377419	0.218666	G2M	1	larval03	Spermatocyte	617	0.555856	1/Spermatocyte	-5.76526	8.02324
ATAACGCCACGTGAGA-1-larval03	0.0514706	FALSE	2158	2158	7.6774	9237	9.13108	31.8285	48.414	63.3323	77.1138	0.0440619	9237	-0.0492666	-0.0933545	G1	4	larval03	Cyst	670	0.652386	4/Cyst	4.6342	-8.39078
ATAACGCCAGTACACT-1-larval03	0.205882	FALSE	3078	3078	8.03236	10854	9.29238	23.7885	34.3376	46.3424	62.272	0.0281924	10854	-0.0501881	-0.0558009	G1	3	larval03	Cyst	557	0.408059	3/Cyst	1.95211	-7.43746
ATAACGCCAGTCCTTC-1-larval03	0.0410655	FALSE	504	504	6.22456	669	6.50728	28.1016	39.6114	54.559	99.4021	0.0358744	669	-0.0976875	-0.144167	G1	3	larval03	Cyst	557	0.408059	3/Cyst	1.7787	-8.09907
ATAACGCGTAACGCGA-1-larval03	0.0575307	FALSE	1424	1424	7.26193	3281	8.09621	26.6992	36.6961	48.9485	70.1311	0.0499848	3281	-0.0253589	-0.0411055	G1	1	larval03	Spermatocyte	617	0.555856	1/Spermatocyte	-3.46918	9.3362
ATAACGCGTCATGCCG-1-larval03	0.123732	FALSE	894	894	6.79682	1234	7.11883	18.3144	27.7958	43.7601	68.0713	0.028363	1234	-0.0601961	0.0805964	G2M	0	larval03	Spermatocyte	1381	0.49392	0/Spermatocyte	-4.03503	5.6011
ATAACGCGTGAGGGTT-1-larval03	0.0968858	FALSE	947	947	6.85435	1363	7.21818	18.7087	29.0536	43.7271	67.2047	0.0278797	1363	0.122602	-0.0523524	S	0	larval03	Spermatocyte	1381	0.49392	0/Spermatocyte	-4.80222	6.49833
ATAACGCGTTGGACCC-1-larval03	0.161765	FALSE	775	775	6.65415	1005	6.91374	16.7164	26.6667	42.7861	72.6368	0.0169154	1005	-0.0941832	0.269631	G2M	7	larval03	Spermatocyte	62	0.358382	7/Spermatocyte	-3.44574	2.71122
ATAACGCTCCGCTGTT-1-larval03	0.152941	FALSE	844	844	6.73934	1421	7.25982	28.7122	40.6052	54.6798	75.7917	0.0485574	1421	0.0755927	0.104541	G2M	6	larval03	TerminalEpithelial	367	0.48226	6/TerminalEpithelial	14.2159	2.44824
ATAACGCTCCTTGACC-1-larval03	0.0968858	FALSE	1544	1544	7.34278	4289	8.36404	32.7349	45.3253	57.4726	74.0965	0.0491956	4289	-0.0804815	-0.0910437	G1	3	larval03	Cyst	557	0.408059	3/Cyst	1.5574	-7.72978
ATAACGCTCGGAAATA-1-larval03	0.0316742	FALSE	1983	1983	7.59287	7047	8.8605	33.2908	48.8719	61.2459	74.9965	0.0191571	7047	0.0825016	0.0985176	G2M	2	larval03	Spermatogonia	735	0.698669	2/Spermatogonia	4.18457	-2.76143
ATAACGCTCTCCGGTT-1-larval03	0.272059	FALSE	852	852	6.74876	1194	7.0859	18.8442	28.6432	45.3936	70.5193	0.0393635	1194	-0.158524	-0.109496	G1	2	larval03	Spermatogonia	735	0.698669	2/Spermatogonia	3.83823	-1.34902
ATAAGAGAGAAACCTA-1-larval03	0.0752048	FALSE	574	574	6.35437	929	6.83518	30.8934	44.4564	59.7417	92.0344	0.0495156	929	0.000518732	-0.0466954	S	3	larval03	Cyst	557	0.408059	3/Cyst	3.43471	-7.09639
ATAAGAGAGACTAGGC-1-larval03	0.0332481	FALSE	971	971	6.87936	2113	7.65634	33.5542	48.5566	60.7667	77.7094	0.0392806	2113	-0.0609792	0.0628461	G2M	6	larval03	TerminalEpithelial	367	0.48226	6/TerminalEpithelial	14.5287	3.12945
ATAAGAGCAATGGAGC-1-larval03	0.106618	FALSE	1860	1860	7.52887	3809	8.24538	16.7761	24.6521	36.3087	57.7317	0.00735101	3809	-0.0105328	-0.0845803	G1	1	larval03	Spermatocyte	617	0.555856	1/Spermatocyte	-5.4843	8.96798
ATAAGAGCACATGTGT-1-larval03	0.106618	FALSE	1825	1825	7.50988	3210	8.07434	17.4766	25.6698	36.3863	56.6978	0.0401869	3210	-0.0805287	0.0499958	G2M	9	larval03	Spermatocyte	81	0.407035	9/Spermatocyte	0.607065	3.43729
ATAAGAGCATGCCACG-1-larval03	0.0769231	FALSE	488	488	6.19236	912	6.81674	38.7061	54.386	68.4211	100	0.0328947	912	-0.0761949	0.0646801	G2M	5	larval03	Pigment	193	0.367619	5/Pigment	4.449	-15.3714
ATAAGAGCATGCCTTC-1-larval03	0.130252	FALSE	3303	3303	8.10289	15171	9.62721	27.9547	43.1481	55.349	69.2769	0.0177312	15171	0.276268	-0.00249678	S	4	larval03	Cyst	670	0.652386	4/Cyst	6.15922	-6.43902
ATAAGAGGTAAACGCG-1-larval03	0.227345	FALSE	952	952	6.85961	1328	7.19218	18.4488	27.4096	42.4699	65.9639	0.0421687	1328	0.0292098	-0.183801	S	0	larval03	Spermatocyte	1381	0.49392	0/Spermatocyte	-3.93867	5.13781
ATAAGAGGTAGCGATG-1-larval03	0.123732	FALSE	1399	1399	7.24423	3019	8.01301	26.267	39.7814	52.6996	70.2219	0.023849	3019	-0.0449932	0.0458372	G2M	2	larval03	Spermatogonia	735	0.698669	2/Spermatogonia	4.51859	-1.5541
ATAAGAGGTCAACATC-1-larval03	0.0804954	FALSE	1397	1397	7.2428	3647	8.20194	30.9844	44.0088	57.8009	75.4044	0.0397587	3647	-0.0303584	-0.039865	G1	3	larval03	Cyst	557	0.408059	3/Cyst	1.87292	-8.839
ATAAGAGGTGATAAGT-1-larval03	0.148789	FALSE	1524	1524	7.32975	3242	8.08425	25.5398	37.3535	49.5373	68.4146	0.0419494	3242	-0.148853	0.00588653	G2M	5	larval03	Pigment	193	0.367619	5/Pigment	3.90509	-15.8046
ATAAGAGTCACTTCAT-1-larval03	0.13369	FALSE	960	960	6.86797	1361	7.21671	17.4871	27.5533	42.2483	66.2013	0.0191036	1361	-0.123161	0.147662	G2M	0	larval03	Spermatocyte	1381	0.49392	0/Spermatocyte	-2.5091	5.65915
ATAAGAGTCAGTTGAC-1-larval03	0.0449827	FALSE	1225	1225	7.11151	3024	8.01467	33.5979	49.2063	61.1772	76.0251	0.0257937	3024	0.0808212	0.105247	G2M	6	larval03	TerminalEpithelial	367	0.48226	6/TerminalEpithelial	14.4932	4.14394
ATAGACCAGGCCGAAT-1-larval03	0.0823529	FALSE	957	957	6.86485	1785	7.48773	28.4034	38.5994	52.381	74.3978	0.0464986	1785	-0.0330303	-0.0724749	G1	3	larval03	Cyst	557	0.408059	3/Cyst	2.59944	-7.21408
ATAGACCAGTACGCCC-1-larval03	0.0575307	FALSE	993	993	6.90174	1971	7.5868	29.8833	41.7555	55.4033	74.9873	0.049721	1971	-0.100015	-0.0721134	G1	3	larval03	Cyst	557	0.408059	3/Cyst	2.8719	-8.80012
ATAGACCAGTGACATA-1-larval03	0.0628803	FALSE	2260	2260	7.72356	8502	9.04817	29.7812	44.5542	59.1743	74.1943	0.041402	8502	-0.111093	-0.137664	G1	4	larval03	Cyst	670	0.652386	4/Cyst	4.75359	-8.40765
ATAGACCCAATAACGA-1-larval03	0.104072	FALSE	1188	1188	7.08087	1794	7.49276	17.1683	25.9755	38.4058	61.6499	0.0312152	1794	-0.0561775	0.151583	G2M	1	larval03	Spermatocyte	617	0.555856	1/Spermatocyte	-5.10221	8.11915
ATAGACCCACCCTATC-1-larval03	0.0614973	FALSE	1765	1765	7.47647	5858	8.67573	33.5439	48.5149	61.1301	75.6231	0.0136565	5858	0.100932	-0.0124909	S	4	larval03	Cyst	670	0.652386	4/Cyst	7.51105	-7.01427
ATAGACCCAGACAGGT-1-larval03	0.0279653	FALSE	2614	2614	7.86902	10197	9.22995	29.2733	44.9544	56.8991	71.0699	0.0120624	10197	0.118501	0.0325384	S	2	larval03	Spermatogonia	735	0.698669	2/Spermatogonia	4.32776	-2.15223
ATAGACCGTCTCAACA-1-larval03	0.0575307	FALSE	928	928	6.83411	2201	7.69712	33.5302	48.5234	62.7896	80.5543	0.0440709	2201	0.0103674	-0.00778335	S	3	larval03	Cyst	557	0.408059	3/Cyst	2.94973	-8.36061
ATAGACCGTTACGTCA-1-larval03	0.114754	FALSE	2039	2039	7.62071	5421	8.59822	19.4982	28.5187	40.7489	61.8521	0.00903892	5421	-0.0897398	-0.0828706	G1	1	larval03	Spermatocyte	617	0.555856	1/Spermatocyte	-5.63756	8.60827
ATAGACCGTTCGCTAA-1-larval03	0.0252101	FALSE	3150	3150	8.05548	15021	9.61727	30.0313	45.25	56.5874	70.4813	0.0113175	15021	0.0268296	-0.00354594	S	2	larval03	Spermatogonia	735	0.698669	2/Spermatogonia	4.88365	-1.08595
ATAGACCGTTGTGGCC-1-larval03	0.126935	FALSE	1494	1494	7.30988	2628	7.87436	17.8082	26.3318	38.4323	61.796	0.010274	2628	-0.0410755	-0.0367453	G1	1	larval03	Spermatocyte	617	0.555856	1/Spermatocyte	-5.18414	7.06557
ATAGACCTCTTGTACT-1-larval03	0.0492197	FALSE	1074	1074	6.98008	2197	7.6953	31.0878	44.0146	55.9399	73.8735	0.0427856	2197	0.00449896	-0.0179421	S	6	larval03	TerminalEpithelial	367	0.48226	6/TerminalEpithelial	14.3334	3.90186
ATCACGACAAGAGGCT-1-larval03	0.0903065	FALSE	1551	1551	7.3473	2734	7.91389	19.3124	27.6518	39.5391	61.5582	0.0358449	2734	-0.0282727	0.00759751	G2M	1	larval03	Spermatocyte	617	0.555856	1/Spermatocyte	-5.73993	8.06588
ATCACGACAGAGTGTG-1-larval03	0.123732	FALSE	698	698	6.54965	999	6.90776	23.7237	34.4344	50.1502	80.1802	0.035035	999	-0.0499751	-0.171106	G1	0	larval03	Spermatocyte	1381	0.49392	0/Spermatocyte	-2.69603	6.76282
ATCACGACATATACCG-1-larval03	0.0862208	FALSE	1071	1071	6.97728	2829	7.94803	35.5603	51.7144	64.369	79.8162	0.0371156	2829	-0.0498295	-0.0221997	G1	5	larval03	Pigment	193	0.367619	5/Pigment	3.41883	-16.978
ATCACGAGTCAAAGAT-1-larval03	0.144796	FALSE	1939	1939	7.57044	3638	8.19946	16.1078	23.5844	34.6344	54.8653	0.0329852	3638	-0.0796779	-0.0527535	G1	1	larval03	Spermatocyte	617	0.555856	1/Spermatocyte	-6.54366	6.17198
ATCACGAGTTACAGAA-1-larval03	0.0481283	FALSE	1272	1272	7.14913	3657	8.20467	33.388	48.1269	62.4282	78.8898	0.0489472	3657	-0.0411328	0.0735612	G2M	4	larval03	Cyst	670	0.652386	4/Cyst	4.2479	-7.51622
ATCACGATCACAGGCC-1-larval03	0.152941	FALSE	1496	1496	7.31122	2639	7.87853	17.6961	26.6768	39.4089	62.2584	0.0178098	2639	-0.0906592	0.0752548	G2M	0	larval03	Spermatocyte	1381	0.49392	0/Spermatocyte	-4.92202	6.62212
ATCACGATCAGCACAT-1-larval03	0.0575307	FALSE	1758	1758	7.4725	5700	8.6484	36.0702	49.0877	61.6491	75.7544	0.0382456	5700	-0.0643307	0.0471255	G2M	3	larval03	Cyst	557	0.408059	3/Cyst	1.63696	-8.25936
ATCACGATCTAGCACA-1-larval03	0.114754	FALSE	2436	2436	7.79852	5454	8.60429	15.9699	23.5424	34.4151	53.7587	0.0187019	5454	-0.0449513	-0.12358	G1	1	larval03	Spermatocyte	617	0.555856	1/Spermatocyte	-6.93023	7.29876
ATCATCTAGAACTCGG-1-larval03	0.0642955	FALSE	536	536	6.286	682	6.52649	24.6334	36.0704	50.7331	94.7214	0.0454545	682	0.00057897	-0.218204	S	3	larval03	Cyst	557	0.408059	3/Cyst	1.97835	-8.16009
ATCATCTAGACCTTTG-1-larval03	0.0769231	FALSE	2413	2413	7.78904	8199	9.01189	28.04	41.7856	54.8725	69.5939	0.0258568	8199	-0.0365545	0.0816765	G2M	5	larval03	Pigment	193	0.367619	5/Pigment	2.73777	-17.3917
ATCATCTAGAGGTACC-1-larval03	0.0470588	FALSE	1001	1001	6.90975	2210	7.7012	32.1719	47.9186	60	77.3303	0.0366516	2210	-0.125099	0.00392362	G2M	6	larval03	TerminalEpithelial	367	0.48226	6/TerminalEpithelial	15.0212	3.22616
ATCATCTAGTTTCCTT-1-larval03	0.0614973	FALSE	748	748	6.61874	1046	6.95368	21.5105	32.0268	47.6099	76.2906	0.0363289	1046	0.0649747	-0.105538	S	0	larval03	Spermatocyte	1381	0.49392	0/Spermatocyte	-3.58471	5.77733
ATCATCTCAACTGGCC-1-larval03	0.0946292	FALSE	1701	1701	7.43956	5001	8.51759	28.5143	43.1914	56.9486	73.2853	0.0415917	5001	-0.125306	-0.0468159	G1	3	larval03	Cyst	557	0.408059	3/Cyst	3.27551	-8.89403
ATCATCTCAATCACAC-1-larval03	0.0460105	FALSE	1796	1796	7.49387	5287	8.5732	30.9249	46.1131	58.3318	73.1984	0.0289389	5287	-0.0642445	-0.0408682	G1	6	larval03	TerminalEpithelial	367	0.48226	6/TerminalEpithelial	14.3802	5.09323
ATCATCTCAATCTACG-1-larval03	0.166458	FALSE	1020	1020	6.92854	1447	7.27794	18.452	26.745	40.5667	64.0636	0.0442294	1447	-0.0732671	0.0839996	G2M	0	larval03	Spermatocyte	1381	0.49392	0/Spermatocyte	-4.63109	6.2
ATCATCTCACCCTATC-1-larval03	0.111954	FALSE	654	654	6.48464	1345	7.20489	35.4647	49.368	65.5019	88.5502	0.0401487	1345	-0.0108865	-0.0216798	G1	3	larval03	Cyst	557	0.408059	3/Cyst	2.85358	-7.43275
ATCATCTCACGAAATA-1-larval03	0.0882353	FALSE	1722	1722	7.45182	3289	8.09864	16.6616	25.266	37.0933	58.4068	0.0130739	3289	0.0581308	-0.059507	S	1	larval03	Spermatocyte	617	0.555856	1/Spermatocyte	-5.46974	8.95002
ATCATCTCAGACAAGC-1-larval03	0.137255	FALSE	1637	1637	7.40123	2691	7.89804	13.9353	22.0364	33.5935	56.7819	0.00780379	2691	-0.103217	-0.0831373	G1	7	larval03	Spermatocyte	62	0.358382	7/Spermatocyte	-4.20592	3.35961
ATCATCTCATGGTCAT-1-larval03	0.101604	FALSE	713	713	6.57088	973	6.88141	22.4049	32.7852	47.2765	78.1089	0.049332	973	-0.106559	-0.0986771	G1	0	larval03	Spermatocyte	1381	0.49392	0/Spermatocyte	-2.80429	4.65752
ATCATCTGTTGAACTC-1-larval03	0.0752048	FALSE	948	948	6.85541	1371	7.22403	19.8395	29.2487	43.8366	67.3231	0.0379285	1371	0.0845854	-0.205408	S	0	larval03	Spermatocyte	1381	0.49392	0/Spermatocyte	-3.9898	6.19705
ATCATCTTCATGTGGT-1-larval03	0.161765	FALSE	662	662	6.49677	848	6.74406	20.7547	32.5472	45.5189	80.8962	0.0495283	848	-0.102721	-0.104721	G1	0	larval03	Spermatocyte	1381	0.49392	0/Spermatocyte	-3.00325	4.98123
ATCATCTTCTAACGGT-1-larval03	0.0992098	FALSE	962	962	6.87005	1303	7.17319	17.4981	26.5541	41.5196	64.5434	0.028396	1303	0.0179788	0.0316323	G2M	0	larval03	Spermatocyte	1381	0.49392	0/Spermatocyte	-4.54283	5.63057
ATCATCTTCTGATACG-1-larval03	0.0823529	FALSE	3111	3111	8.04302	11572	9.35643	23.2026	35.9229	47.8483	63.9129	0.0154684	11572	-0.00845654	-0.0330598	G1	2	larval03	Spermatogonia	735	0.698669	2/Spermatogonia	3.79546	-0.448355
ATCATGGCAGCATACT-1-larval03	0.0420168	FALSE	563	563	6.33505	705	6.55961	20.1418	34.3262	48.5106	91.0638	0.0198582	705	-0.0738471	0.0639078	G2M	0	larval03	Spermatocyte	1381	0.49392	0/Spermatocyte	-2.39902	6.8713
ATCATGGGTATGAATG-1-larval03	0.114754	FALSE	1411	1411	7.25276	2221	7.70616	18.6403	26.4295	37.5957	58.9824	0.0495272	2221	-0.00390314	0.004262	G2M	1	larval03	Spermatocyte	617	0.555856	1/Spermatocyte	-6.49758	7.19527
ATCATGGGTGAGGCTA-1-larval03	0.111954	FALSE	1505	1505	7.31721	2671	7.89058	17.3718	25.6084	37.7387	61.4751	0.00561587	2671	-0.0275256	-0.0269858	G1	1	larval03	Spermatocyte	617	0.555856	1/Spermatocyte	-5.56475	8.03828
ATCATGGTCGATCCCT-1-larval03	0.219814	FALSE	1248	1248	7.1301	1953	7.57763	16.5899	25.2944	37.1224	61.6999	0.0199693	1953	-0.0258342	0.189857	G2M	1	larval03	Spermatocyte	617	0.555856	1/Spermatocyte	-5.41785	7.99841
ATCATGGTCTCATTCA-1-larval03	0.171355	FALSE	866	866	6.76504	1180	7.07412	19.4068	29.1525	43.5593	68.9831	0.0440678	1180	0.00567832	0.133173	G2M	0	larval03	Spermatocyte	1381	0.49392	0/Spermatocyte	-3.98441	6.1629
ATCCACCAGACCACGA-1-larval03	0.101604	FALSE	1735	1735	7.45934	2985	8.00169	12.9313	20.3015	31.6918	54.1374	0.00938023	2985	-0.0381945	0.0670596	G2M	7	larval03	Spermatocyte	62	0.358382	7/Spermatocyte	-4.72097	3.82268
ATCCACCCACAAGTAA-1-larval03	0.152941	FALSE	2394	2394	7.78114	4837	8.48426	14.3684	21.5423	31.5278	51.5816	0.0204672	4837	-0.0314338	0.0343512	G2M	9	larval03	Spermatocyte	81	0.407035	9/Spermatocyte	0.481598	3.16151
ATCCACCCACGGTAAG-1-larval03	0.0703013	FALSE	1452	1452	7.28139	4167	8.33519	33.1413	48.8601	61.6271	77.1538	0.0446364	4167	-0.0572557	-0.0596084	G1	4	larval03	Cyst	670	0.652386	4/Cyst	6.85023	-6.93652
ATCCACCGTAGGAGTC-1-larval03	0.0449827	FALSE	1493	1493	7.30921	4137	8.32797	31.4963	44.3075	58.0856	75.562	0.0495528	4137	-0.101158	-0.0567781	G1	4	larval03	Cyst	670	0.652386	4/Cyst	6.11316	-7.33823
ATCCACCGTGATAAAC-1-larval03	0.181818	FALSE	453	453	6.1181	730	6.59441	37.9452	51.6438	65.3425	100	0.0260274	730	0.0378955	0.0814472	G2M	5	larval03	Pigment	193	0.367619	5/Pigment	4.41005	-14.6712
ATCCACCGTGCAACGA-1-larval03	0.0410655	FALSE	627	627	6.44254	785	6.66696	20.8917	32.8662	45.6051	83.8217	0.0420382	785	0.0187474	0.0119964	S	0	larval03	Spermatocyte	1381	0.49392	0/Spermatocyte	-2.796	5.59828
ATCCACCTCATCTGTT-1-larval03	0.171355	FALSE	2236	2236	7.71289	4170	8.33591	14.4604	21.7746	32.3261	51.271	0.0441247	4170	-0.0680515	0.0863785	G2M	9	larval03	Spermatocyte	81	0.407035	9/Spermatocyte	0.496468	3.13706
ATCCACCTCCAACCAA-1-larval03	0.0481283	FALSE	532	532	6.27852	676	6.51767	23.0769	36.0947	50.8876	95.2663	0.0399408	676	-0.102206	0.0156233	G2M	0	larval03	Spermatocyte	1381	0.49392	0/Spermatocyte	-2.39726	6.84803
ATCCACCTCGGCTACG-1-larval03	0.0514706	FALSE	539	539	6.29157	666	6.50279	22.8228	34.0841	49.0991	94.1441	0.0480481	666	0.00700385	-0.0788707	S	0	larval03	Spermatocyte	1381	0.49392	0/Spermatocyte	-3.22139	5.26633
ATCCACCTCGTAGGAG-1-larval03	0.0628803	FALSE	580	580	6.36475	773	6.65157	22.1216	35.0582	50.8409	89.6507	0.0478655	773	0.0925852	0.0890707	S	0	larval03	Spermatocyte	1381	0.49392	0/Spermatocyte	-3.95903	6.50115
ATCCACCTCTCCCTGA-1-larval03	0.036566	FALSE	1313	1313	7.18083	3451	8.14671	37.8151	53.4338	63.4019	76.4416	0.0339032	3451	-0.0854492	0.0997967	G2M	6	larval03	TerminalEpithelial	367	0.48226	6/TerminalEpithelial	14.3819	3.51297
ATCCGAAAGGGATGGG-1-larval03	0.117647	FALSE	658	658	6.49072	814	6.70319	16.3391	28.6241	43.7346	80.5897	0.00737101	814	0.0654364	0.0603021	S	7	larval03	Spermatocyte	62	0.358382	7/Spermatocyte	-3.59064	2.76869
ATCCGAAAGTGGGTTG-1-larval03	0.171355	FALSE	738	738	6.6053	974	6.88244	18.9938	29.2608	44.7639	75.5647	0.0328542	974	-0.0275213	0.220955	G2M	0	larval03	Spermatocyte	1381	0.49392	0/Spermatocyte	-2.7931	4.00503
ATCCGAAAGTTCGATC-1-larval03	0.144796	FALSE	2157	2157	7.67694	5162	8.54927	21.5614	32.6424	44.382	61.9915	0.0412631	5162	-0.126196	0.185168	G2M	2	larval03	Spermatogonia	735	0.698669	2/Spermatogonia	2.79153	-1.82684
ATCCGAACAAACCCAT-1-larval03	0.0538173	FALSE	578	578	6.3613	794	6.67834	25.063	37.6574	52.3929	90.1763	0.0277078	794	-0.020609	-0.0966249	G1	0	larval03	Spermatocyte	1381	0.49392	0/Spermatocyte	-2.11948	6.57909
ATCCGAACAAGCCATT-1-larval03	0.126935	FALSE	867	867	6.76619	1922	7.56164	31.5297	47.5546	61.8626	80.9053	0.0385016	1922	-0.0895915	0.144558	G2M	4	larval03	Cyst	670	0.652386	4/Cyst	6.46305	-6.73149
ATCCGAACAATGGAAT-1-larval03	0.152941	FALSE	555	555	6.32077	729	6.59304	24.417	37.5857	51.3032	92.4554	0.0397805	729	0.11165	0.0539495	S	0	larval03	Spermatocyte	1381	0.49392	0/Spermatocyte	-3.75069	7.25075
ATCCGAAGTTACGACT-1-larval03	0.152941	FALSE	1482	1482	7.30182	2553	7.84542	16.2162	24.8727	37.0936	61.4571	0.0262436	2553	0.00443497	0.0188135	G2M	1	larval03	Spermatocyte	617	0.555856	1/Spermatocyte	-5.32884	7.87638
ATCCGAATCATCGATG-1-larval03	0.0340557	FALSE	1151	1151	7.04925	2861	7.95928	34.1139	51.4156	62.3209	77.2457	0.0363509	2861	-0.0800224	0.0119971	G2M	6	larval03	TerminalEpithelial	367	0.48226	6/TerminalEpithelial	14.9522	3.4476
ATCCGAATCGCATGGC-1-larval03	0.101604	FALSE	945	945	6.85224	1758	7.4725	29.8635	42.719	55.2901	74.6871	0.0375427	1758	-0.101051	-0.0585285	G1	6	larval03	TerminalEpithelial	367	0.48226	6/TerminalEpithelial	14.8373	2.99677
ATCCGAATCTGTTTGT-1-larval03	0.114754	FALSE	788	788	6.67077	1453	7.28207	31.3145	43.4274	57.7426	80.1789	0.0419821	1453	-0.0596891	0.0820502	G2M	5	larval03	Pigment	193	0.367619	5/Pigment	4.28292	-14.8475
ATCGAGTCACAGCGTC-1-larval03	0.123732	FALSE	2451	2451	7.80466	9007	9.10587	30.0433	45.3536	57.5885	71.3667	0.02709	9007	0.0964742	0.135268	G2M	4	larval03	Cyst	670	0.652386	4/Cyst	7.10944	-6.58533
ATCGAGTCAGATCTGT-1-larval03	0.171355	FALSE	914	914	6.81892	1313	7.18083	20.0305	29.7791	45.0114	68.4692	0.0418888	1313	-0.0508464	-0.0880399	G1	0	larval03	Spermatocyte	1381	0.49392	0/Spermatocyte	-3.32864	6.40798
ATCGAGTCAGGTGGAT-1-larval03	0.0601454	FALSE	557	557	6.32436	713	6.57088	22.1599	35.9046	49.9299	92.0056	0.0462833	713	0.0193878	0.0292488	G2M	0	larval03	Spermatocyte	1381	0.49392	0/Spermatocyte	-2.94689	5.77338
ATCGAGTCATGTAGTC-1-larval03	0.109244	FALSE	774	774	6.65286	1134	7.03439	20.194	31.3933	49.03	75.8377	0.0123457	1134	-0.013308	-0.0675084	G1	0	larval03	Spermatocyte	1381	0.49392	0/Spermatocyte	-2.28391	6.40838
ATCGAGTGTGACTACT-1-larval03	0.0735294	FALSE	639	639	6.46147	861	6.75926	23.4611	35.0755	49.0128	83.856	0.0499419	861	-0.0170696	0.0760018	G2M	0	larval03	Spermatocyte	1381	0.49392	0/Spermatocyte	-3.76403	6.9825
ATCGAGTGTGGTGTAG-1-larval03	0.0601454	FALSE	1345	1345	7.20489	2042	7.62217	18.2664	26.3467	37.6102	58.619	0.0411361	2042	-0.0700385	-0.161466	G1	9	larval03	Spermatocyte	81	0.407035	9/Spermatocyte	0.398058	3.53559
ATCGAGTGTGTTCTTT-1-larval03	0.0588235	FALSE	1439	1439	7.2724	2702	7.90212	21.0955	30.1258	42.117	65.211	0.0318283	2702	-0.0772262	-0.159064	G1	0	larval03	Spermatocyte	1381	0.49392	0/Spermatocyte	-3.90834	7.57675
ATCGAGTGTTAAGATG-1-larval03	0.130252	FALSE	826	826	6.7178	1112	7.01481	19.7842	28.9568	43.705	70.6835	0.0422662	1112	-0.0451141	0.172594	G2M	0	larval03	Spermatocyte	1381	0.49392	0/Spermatocyte	-3.91194	6.8081
ATCGAGTTCCCGACTT-1-larval03	0.144796	FALSE	3682	3682	8.21148	16033	9.68247	27.8114	41.5643	52.6788	66.3008	0.0118506	16033	0.241368	0.22058	S	2	larval03	Spermatogonia	735	0.698669	2/Spermatogonia	3.61858	-4.73005
ATCGAGTTCCCTAATT-1-larval03	0.0601454	FALSE	580	580	6.36475	711	6.56808	21.519	32.4895	46.5541	88.7482	0.0407876	711	0.158677	-0.0401809	S	0	larval03	Spermatocyte	1381	0.49392	0/Spermatocyte	-3.55937	5.92067
ATCGAGTTCCTAGAAC-1-larval03	0.176471	FALSE	1289	1289	7.1624	1994	7.5984	16.4995	25.1254	37.3119	60.4313	0.0185557	1994	-0.00627436	-0.0305887	G1	0	larval03	Spermatocyte	1381	0.49392	0/Spermatocyte	-5.73623	5.26631
ATCGAGTTCTAACTTC-1-larval03	0.0804954	FALSE	1035	1035	6.94312	1560	7.35308	19.9359	29.4231	42.2436	65.7051	0.0397436	1560	0.0446625	0.11356	G2M	1	larval03	Spermatocyte	617	0.555856	1/Spermatocyte	-5.19931	7.77412
ATCTACTAGCCGTCGT-1-larval03	0.0968858	FALSE	1710	1710	7.44483	5782	8.66268	30.9581	45.9703	60.9305	76.6344	0.0470425	5782	-0.0759187	-0.0608647	G1	4	larval03	Cyst	670	0.652386	4/Cyst	4.89148	-8.03253
ATCTACTAGTGGGTTG-1-larval03	0.109244	FALSE	1351	1351	7.20934	2087	7.64396	15.5726	24.0057	36.3201	59.2238	0.0167705	2087	-0.0717568	0.0814201	G2M	0	larval03	Spermatocyte	1381	0.49392	0/Spermatocyte	-5.48598	5.62739
ATCTACTCAATGTTGC-1-larval03	0.056266	FALSE	1923	1923	7.56216	6913	8.8413	34.1386	47.4902	61.0733	75.698	0.0215536	6913	-0.0515506	0.129468	G2M	3	larval03	Cyst	557	0.408059	3/Cyst	1.29181	-8.35142
ATCTACTCACATTAGC-1-larval03	0.120638	FALSE	1262	1262	7.14125	3030	8.01665	32.2442	46.3366	58.5809	74.8515	0.0376238	3030	0.0465807	0.0227187	S	5	larval03	Pigment	193	0.367619	5/Pigment	3.8164	-16.1571
ATCTACTCAGTATCTG-1-larval03	0.104072	FALSE	3159	3159	8.05833	10572	9.26606	21.2637	32.9834	44.1638	60.6792	0.0222285	10572	-0.0368246	0.163056	G2M	8	larval03	Spermatogonia	189	0.821739	8/Spermatogonia	2.76839	-0.114634
ATCTACTCATACTCTT-1-larval03	0.0439749	FALSE	983	983	6.89163	2048	7.62511	31.0059	46.0938	58.8379	76.416	0.0317383	2048	-0.0311384	0.0135258	G2M	6	larval03	TerminalEpithelial	367	0.48226	6/TerminalEpithelial	14.9131	3.84613
ATCTACTCATGAGCGA-1-larval03	0.123732	FALSE	1247	1247	7.1293	1916	7.55852	17.8497	25.9395	37.5783	61.0125	0.0318372	1916	0.0764346	-0.0395826	S	0	larval03	Spermatocyte	1381	0.49392	0/Spermatocyte	-5.07969	6.33153
ATCTACTCATTCGACA-1-larval03	0.101604	FALSE	1674	1674	7.42357	5670	8.64312	35.4497	49.3827	62.5397	77.1252	0.0469136	5670	-0.0499505	-0.0459936	G1	3	larval03	Cyst	557	0.408059	3/Cyst	2.40793	-7.63705
ATCTACTGTGCTTCTC-1-larval03	0.0842607	FALSE	769	769	6.64639	1055	6.96224	21.7062	31.6588	46.0664	74.5024	0.0492891	1055	0.108758	-0.147849	S	0	larval03	Spermatocyte	1381	0.49392	0/Spermatocyte	-4.1174	5.57746
ATCTACTTCATCTGCC-1-larval03	0.0383162	FALSE	1283	1283	7.15774	3123	8.04687	29.651	44.7006	57.6689	74.928	0.0179315	3123	0.0214847	0.053911	G2M	2	larval03	Spermatogonia	735	0.698669	2/Spermatogonia	4.90234	-1.34588
ATCTACTTCTTGTTTG-1-larval03	0.13369	FALSE	1008	1008	6.91672	1594	7.37463	20.3262	30.6775	44.1656	68.1305	0.0257215	1594	0.0286682	-0.0540757	S	0	larval03	Spermatocyte	1381	0.49392	0/Spermatocyte	-3.42471	7.53723
ATCTGCCAGAAGATTC-1-larval03	0.13369	FALSE	1560	1560	7.35308	2614	7.86902	17.521	25.4399	36.6488	59.4491	0.027544	2614	-0.0829355	0.0746129	G2M	0	larval03	Spermatocyte	1381	0.49392	0/Spermatocyte	-5.98625	6.01592
ATCTGCCAGCCCTAAT-1-larval03	0.227345	FALSE	1022	1022	6.93049	2047	7.62462	28.2853	41.8661	55.1539	74.4993	0.0420127	2047	-0.110967	0.0177165	G2M	5	larval03	Pigment	193	0.367619	5/Pigment	3.88419	-16.0016
ATCTGCCAGCGTGTCC-1-larval03	0.114754	FALSE	715	715	6.57368	1010	6.9187	23.8614	34.9505	49.0099	78.7129	0.0425743	1010	0.0100664	0.0721184	G2M	0	larval03	Spermatocyte	1381	0.49392	0/Spermatocyte	-3.73805	6.72893
ATCTGCCAGGTACTCT-1-larval03	0.104072	FALSE	970	970	6.87833	1304	7.17396	15.3374	24.5399	39.8773	63.9571	0.00920245	1304	0.0453064	-0.0658957	S	7	larval03	Spermatocyte	62	0.358382	7/Spermatocyte	-3.52656	2.31863
ATCTGCCCAATCTGCA-1-larval03	0.333333	FALSE	992	992	6.90073	1809	7.50108	26.7551	39.5799	53.2891	72.8027	0.0337203	1809	-0.0164989	0.164679	G2M	2	larval03	Spermatogonia	735	0.698669	2/Spermatogonia	3.12071	-2.89744
ATCTGCCCATATACGC-1-larval03	0.0481283	FALSE	2005	2005	7.6039	8012	8.98882	31.2531	46.5926	62.0444	77.1717	0.0463055	8012	-0.10691	0.0124076	G2M	4	larval03	Cyst	670	0.652386	4/Cyst	4.38091	-7.63363
ATCTGCCTCCTTCAAT-1-larval03	0.0601454	FALSE	533	533	6.2804	679	6.52209	23.4168	36.2297	50.9573	95.1399	0.0471281	679	-0.0956741	-0.080673	G1	0	larval03	Spermatocyte	1381	0.49392	0/Spermatocyte	-2.69616	4.53336
ATCTGCCTCTGTACGA-1-larval03	0.0968858	FALSE	920	920	6.82546	1597	7.37651	24.7965	36.3807	50.9706	73.7007	0.0375704	1597	-0.0369075	-0.0700224	G1	3	larval03	Cyst	557	0.408059	3/Cyst	3.13651	-7.43834
ATGAGGGAGAATTCCC-1-larval03	0.126935	FALSE	1109	1109	7.01212	1663	7.41698	18.3403	27.3602	40.2285	63.3794	0.0384847	1663	0.00835316	0.0810997	G2M	0	larval03	Spermatocyte	1381	0.49392	0/Spermatocyte	-4.82977	6.3091
ATGAGGGAGCCACCTG-1-larval03	0.148789	FALSE	1140	1140	7.03966	1634	7.3994	17.8703	26.6218	38.8617	60.8323	0.0465116	1634	0.0681954	-0.136401	S	0	larval03	Spermatocyte	1381	0.49392	0/Spermatocyte	-4.85612	6.48379
ATGAGGGAGCCCTAAT-1-larval03	0.0374332	FALSE	1661	1661	7.41578	4496	8.41117	29.9822	43.9947	56.2055	72.6201	0.0151246	4496	0.0108806	0.0341793	G2M	2	larval03	Spermatogonia	735	0.698669	2/Spermatogonia	4.46071	-1.89658
ATGAGGGAGTGGTAAT-1-larval03	0.166458	FALSE	4977	4977	8.51278	20292	9.91803	12.1821	18.49	27.3359	44.0371	0.0230633	20292	-0.0847905	0.0448969	G2M	9	larval03	Spermatocyte	81	0.407035	9/Spermatocyte	1.04516	3.4521
ATGAGGGCAAACTGTC-1-larval03	0.130252	FALSE	4007	4007	8.29605	15770	9.66593	16.8484	27.045	38.123	54.4705	0.0142676	15770	0.0195741	0.106425	G2M	8	larval03	Spermatogonia	189	0.821739	8/Spermatogonia	2.3829	0.494019
ATGAGGGCACTTAACG-1-larval03	0.227345	FALSE	1758	1758	7.4725	4603	8.43468	27.1562	40.7126	53.4434	69.8675	0.025201	4603	-0.00452085	-0.0474824	G1	2	larval03	Spermatogonia	735	0.698669	2/Spermatogonia	4.02171	-0.632323
ATGAGGGCAGTTCCCT-1-larval03	0.078686	FALSE	2875	2875	7.96416	9016	9.10687	23.1034	35.9139	47.5155	63.0657	0.0217391	9016	-0.0666662	0.170693	G2M	2	larval03	Spermatogonia	735	0.698669	2/Spermatogonia	3.50074	-1.07776
ATGAGGGGTAACGACG-1-larval03	0.0439749	FALSE	2197	2197	7.6953	8346	9.02966	28.6964	43.5179	58.531	74.0594	0.0442128	8346	-0.0973158	-0.100598	G1	4	larval03	Cyst	670	0.652386	4/Cyst	5.73487	-7.64469
ATGAGGGGTGCACCAC-1-larval03	0.0882353	FALSE	1808	1808	7.50053	2942	7.98718	15.6696	22.7056	32.9028	53.535	0.0496261	2942	-0.0506401	-0.093047	G1	9	larval03	Spermatocyte	81	0.407035	9/Spermatocyte	0.619158	3.21311
ATGAGGGGTTAAAGTG-1-larval03	0.166458	FALSE	1647	1647	7.40732	2828	7.94768	15.3819	23.2673	34.6888	56.8246	0.0251061	2828	-0.0948813	-0.106186	G1	0	larval03	Spermatocyte	1381	0.49392	0/Spermatocyte	-5.76287	5.86997
ATGAGGGGTTTAAGCC-1-larval03	0.056266	FALSE	2049	2049	7.6256	6805	8.82556	28.5378	42.8949	57.5165	73.1374	0.0414401	6805	-0.103328	-0.159947	G1	4	larval03	Cyst	670	0.652386	4/Cyst	5.29509	-8.08819
ATGAGGGTCAGGATCT-1-larval03	0.0903065	FALSE	648	648	6.47543	905	6.80904	23.4254	34.8066	50.4972	83.6464	0.0364641	905	-0.0879315	0.0179238	G2M	0	larval03	Spermatocyte	1381	0.49392	0/Spermatocyte	-2.50944	6.90405
ATGCGATAGAACAACT-1-larval03	0.148789	FALSE	979	979	6.88755	2500	7.82445	36.4	52.68	64.44	80.84	0.0204	2500	-0.117568	-0.13256	G1	5	larval03	Pigment	193	0.367619	5/Pigment	3.81767	-17.5031
ATGCGATAGTGAATTG-1-larval03	0.0718954	FALSE	751	751	6.62274	1028	6.93634	21.7899	31.5175	46.4008	75.5837	0.0340467	1028	0.0269679	0.017429	S	0	larval03	Spermatocyte	1381	0.49392	0/Spermatocyte	-3.46611	6.15828
ATGCGATCACTGTGTA-1-larval03	0.193277	FALSE	843	843	6.73815	1183	7.07665	20.7946	30.093	45.6467	71.0059	0.046492	1183	-0.0440836	-0.186239	G1	0	larval03	Spermatocyte	1381	0.49392	0/Spermatocyte	-3.26713	5.60096
ATGCGATCAGATCCAT-1-larval03	0.140954	FALSE	1566	1566	7.35692	4239	8.35232	28.0962	41.6844	55.8151	73.4371	0.0443501	4239	-0.0921918	-0.0138283	G1	4	larval03	Cyst	670	0.652386	4/Cyst	6.38469	-6.7494
ATGCGATCATATGCTG-1-larval03	0.0294118	FALSE	520	520	6.25575	828	6.72022	33.3333	46.6184	61.3527	97.5845	0.013285	828	0.0694668	0.0267052	S	2	larval03	Spermatogonia	735	0.698669	2/Spermatogonia	4.90206	-1.87012
ATGCGATCATCCCATC-1-larval03	0.187415	FALSE	1661	1661	7.41578	2936	7.98514	15.7016	24.0123	35.5245	58.1403	0.0166894	2936	-0.143866	-0.199577	G1	0	larval03	Spermatocyte	1381	0.49392	0/Spermatocyte	-3.93833	4.58982
ATGCGATGTCTCATCC-1-larval03	0.0769231	FALSE	932	932	6.83841	1609	7.38399	27.2219	37.9739	51.5848	73.151	0.0435053	1609	-0.0421926	0.0535566	G2M	3	larval03	Cyst	557	0.408059	3/Cyst	2.58864	-7.2588
ATGCGATGTCTTTCAT-1-larval03	0.109244	FALSE	1520	1520	7.32712	3577	8.18256	27.7048	41.5991	53.0612	71.3727	0.0234834	3577	0.149764	0.249279	G2M	2	larval03	Spermatogonia	735	0.698669	2/Spermatogonia	3.18136	-3.84573
ATGCGATGTTCAACCA-1-larval03	0.106618	FALSE	1183	1183	7.07665	1767	7.4776	17.94	26.8817	38.6531	61.3469	0.0339559	1767	-0.138904	0.0269441	G2M	0	larval03	Spermatocyte	1381	0.49392	0/Spermatocyte	-4.0073	4.66014
ATGCGATGTTCTGGTA-1-larval03	0.0903065	FALSE	1583	1583	7.36771	3647	8.20194	25.1714	35.2619	48.3685	68.0011	0.0307102	3647	-0.101724	-0.0538085	G1	3	larval03	Cyst	557	0.408059	3/Cyst	1.18401	-7.39074
ATGCGATTCCGCGCAA-1-larval03	0.0538173	FALSE	1704	1704	7.44132	5861	8.67625	37.9799	54.4446	65.2278	77.9389	0.0127965	5861	0.00347523	0.00445746	G2M	5	larval03	Pigment	193	0.367619	5/Pigment	5.14536	-15.0932
ATGCGATTCCTGCCAT-1-larval03	0.114754	FALSE	1429	1429	7.26543	2875	7.96416	22.3304	32.0348	44.0348	66.7826	0.0483478	2875	-0.177055	-0.277721	G1	0	larval03	Spermatocyte	1381	0.49392	0/Spermatocyte	-3.72091	7.76351
ATGCGATTCGAGAGCA-1-larval03	0.0348777	FALSE	2497	2497	7.82325	9628	9.17253	30.3905	45.9182	57.177	71.1155	0.0132946	9628	0.0895396	0.328819	G2M	2	larval03	Spermatogonia	735	0.698669	2/Spermatogonia	3.46186	-3.1932
ATGCGATTCGTAGGTT-1-larval03	0.126935	FALSE	4802	4802	8.477	21684	9.98438	16.1225	25.4842	36.211	52.4673	0.0186774	21684	0.0277333	0.114083	G2M	8	larval03	Spermatogonia	189	0.821739	8/Spermatogonia	1.94992	0.93077
ATGCGATTCTTGCCGT-1-larval03	0.0460105	FALSE	1343	1343	7.20341	3305	8.1035	32.9803	47.3828	59.1528	74.4932	0.0344932	3305	-0.116434	0.141434	G2M	6	larval03	TerminalEpithelial	367	0.48226	6/TerminalEpithelial	14.3377	4.55213
ATGGGAGAGACGCTTT-1-larval03	0.0657439	FALSE	761	761	6.63595	1385	7.23418	32.2022	45.704	59.4946	81.1552	0.0447653	1385	-0.0483205	-0.000396803	G1	6	larval03	TerminalEpithelial	367	0.48226	6/TerminalEpithelial	14.7194	2.74298
ATGGGAGAGCATGGCA-1-larval03	0.0340557	FALSE	3419	3419	8.1374	16573	9.71559	28.9085	43.3959	55.3913	69.7701	0.0114644	16573	0.371118	0.182226	S	2	larval03	Spermatogonia	735	0.698669	2/Spermatogonia	3.38027	-4.48255
ATGGGAGAGCGTAGTG-1-larval03	0.0672269	FALSE	935	935	6.84162	2109	7.65444	30.9625	45.9934	61.119	79.3741	0.0222854	2109	-0.0197023	-0.00580649	G1	5	larval03	Pigment	193	0.367619	5/Pigment	3.44738	-17.5231
ATGGGAGCAGCTATTG-1-larval03	0.148789	FALSE	3899	3899	8.26873	15974	9.67878	19.0247	30.437	42.0621	57.9817	0.0172781	15974	-0.0258221	0.1052	G2M	8	larval03	Spermatogonia	189	0.821739	8/Spermatogonia	2.79908	0.0966805
ATGGGAGCATACAGCT-1-larval03	0.0588235	FALSE	2102	2102	7.65112	6418	8.76702	26.0361	40.5734	53.1162	69.2272	0.0149579	6418	0.1394	0.0669115	S	2	larval03	Spermatogonia	735	0.698669	2/Spermatogonia	3.5941	-1.15974
ATGGGAGGTATATCCG-1-larval03	0.120638	FALSE	1895	1895	7.5475	3894	8.26745	17.0005	25.8089	37.5193	57.6528	0.0177196	3894	-0.0362141	0.122244	G2M	1	larval03	Spermatocyte	617	0.555856	1/Spermatocyte	-6.18171	8.68861
ATGGGAGGTATGCTTG-1-larval03	0.152941	FALSE	1091	1091	6.99577	1633	7.39879	17.7587	27.2505	40.2327	63.8089	0.00306185	1633	0.050035	-0.077965	S	0	larval03	Spermatocyte	1381	0.49392	0/Spermatocyte	-2.80478	6.76852
ATGGGAGGTCTAGTGT-1-larval03	0.0550285	FALSE	2280	2280	7.73237	7641	8.94141	27.6534	42.1149	55.6472	71.221	0.0458055	7641	0.033404	-0.0031642	S	4	larval03	Cyst	670	0.652386	4/Cyst	6.33529	-6.75471
ATGGGAGGTTCCGTCT-1-larval03	0.0672269	FALSE	1766	1766	7.47704	4561	8.42552	27.5378	40.0789	52.9051	69.9408	0.0153475	4561	0.286892	0.29532	G2M	2	larval03	Spermatogonia	735	0.698669	2/Spermatogonia	3.34031	-4.27563
ATGGGAGTCCAGTAGT-1-larval03	0.0642955	FALSE	1771	1771	7.47986	3137	8.05134	18.3615	25.8527	36.5955	57.4115	0.0395282	3137	-0.0182128	0.0824648	G2M	1	larval03	Spermatocyte	617	0.555856	1/Spermatocyte	-6.52106	7.18098
ATGGGAGTCCTATGTT-1-larval03	0.0550285	FALSE	1644	1644	7.4055	5349	8.58485	32.9781	46.7751	60.6468	76.3694	0.0317816	5349	-0.0413503	-0.135185	G1	3	larval03	Cyst	557	0.408059	3/Cyst	1.06517	-8.11694
ATGGGAGTCTGATTCT-1-larval03	0.137255	FALSE	1794	1794	7.49276	3067	8.02878	13.6616	21.6498	32.9964	54.6788	0.018911	3067	-0.114226	0.0101653	G2M	9	larval03	Spermatocyte	81	0.407035	9/Spermatocyte	-0.0021368	3.16308
ATGTGTGAGACATAAC-1-larval03	0.126935	FALSE	823	823	6.71417	1154	7.05186	21.4038	31.0225	46.0139	72.0104	0.0415945	1154	0.0160338	-0.000277281	S	0	larval03	Spermatocyte	1381	0.49392	0/Spermatocyte	-4.02871	6.77175
ATGTGTGAGCTGTCTA-1-larval03	0.181818	FALSE	1090	1090	6.99485	2081	7.64108	26.2374	37.4339	50.4085	71.6482	0.0427679	2081	-0.0828213	0.0648292	G2M	3	larval03	Cyst	557	0.408059	3/Cyst	2.85449	-8.30659
ATGTGTGCATCAGTCA-1-larval03	0.235294	FALSE	1326	1326	7.19068	2879	7.96555	26.0854	39.3887	52.6572	71.3095	0.0263981	2879	0.181345	-0.00933017	S	2	larval03	Spermatogonia	735	0.698669	2/Spermatogonia	3.35575	-2.6128
ATGTGTGGTCAGAAGC-1-larval03	0.148789	FALSE	1478	1478	7.29912	3743	8.22791	31.2851	46.0593	58.1352	73.8712	0.0336628	3743	-0.0564876	-0.0910147	G1	5	larval03	Pigment	193	0.367619	5/Pigment	3.57414	-16.9188
ATGTGTGGTTTCGCTC-1-larval03	0.111954	FALSE	1090	1090	6.99485	1638	7.40184	19.7192	29.0598	41.2698	63.9805	0.0396825	1638	-0.0734131	-0.251973	G1	0	larval03	Spermatocyte	1381	0.49392	0/Spermatocyte	-4.03454	4.84317
ATGTGTGTCCATGAAC-1-larval03	0.126935	FALSE	822	822	6.71296	1172	7.06732	20.9044	30.6314	46.9283	72.5256	0.0494881	1172	-0.0954256	0.0729338	G2M	0	larval03	Spermatocyte	1381	0.49392	0/Spermatocyte	-3.39192	5.46709
ATGTGTGTCGCGGATC-1-larval03	0.348416	FALSE	867	867	6.76619	1413	7.25418	25.1238	36.6596	50.9554	74.0269	0.0452937	1413	0.0131103	-0.0575888	S	4	larval03	Cyst	670	0.652386	4/Cyst	6.88711	-6.32325
ATTACTCCAATGAAAC-1-larval03	0.106618	FALSE	686	686	6.53233	943	6.85013	23.86	34.4645	48.4624	80.2757	0.0487805	943	-0.124839	-0.0401347	G1	0	larval03	Spermatocyte	1381	0.49392	0/Spermatocyte	-3.01313	5.89759
ATTACTCCAGCTGTGC-1-larval03	0.104072	FALSE	1200	1200	7.09091	2621	7.87169	27.7757	41.7398	55.2842	73.2926	0.0373903	2621	-0.162396	0.00742629	G2M	5	larval03	Pigment	193	0.367619	5/Pigment	3.31345	-17.0707
ATTACTCCATTTCACT-1-larval03	0.056266	FALSE	913	913	6.81783	1295	7.16704	20	29.4981	44.9421	68.1081	0.0409266	1295	-0.0917116	-0.106677	G1	0	larval03	Spermatocyte	1381	0.49392	0/Spermatocyte	-3.65459	5.48491
ATTACTCGTATAATGG-1-larval03	0.0862208	FALSE	736	736	6.60259	1021	6.92952	22.2331	32.6151	47.5024	76.8854	0.0333007	1021	-0.00979739	-0.156713	G1	0	larval03	Spermatocyte	1381	0.49392	0/Spermatocyte	-2.52134	6.3739
ATTACTCGTTGCCTCT-1-larval03	0.252595	FALSE	1447	1447	7.27794	2783	7.93164	21.5235	32.1236	45.203	65.972	0.0488681	2783	-0.0255632	-0.11621	G1	3	larval03	Cyst	557	0.408059	3/Cyst	2.19408	-7.82313
ATTACTCTCACGACTA-1-larval03	0.0265655	FALSE	2707	2707	7.90397	10992	9.30501	31.4683	46.3974	57.6692	71.4975	0.011008	10992	0.380121	0.0539754	S	2	larval03	Spermatogonia	735	0.698669	2/Spermatogonia	3.50031	-4.13674
ATTATCCAGCTCAACT-1-larval03	0.101604	FALSE	807	807	6.69456	1203	7.0934	22.6101	33.6658	49.5428	74.4805	0.0149626	1203	-0.0319983	0.00585978	G2M	0	larval03	Spermatocyte	1381	0.49392	0/Spermatocyte	-2.6719	7.33048
ATTATCCAGGTGATAT-1-larval03	0.0348777	FALSE	2389	2389	7.77905	9427	9.15144	28.0577	43.3542	58.5234	73.438	0.0374456	9427	-0.0400967	-0.0499698	G1	4	larval03	Cyst	670	0.652386	4/Cyst	5.52728	-8.00925
ATTATCCAGTGGCACA-1-larval03	0.227345	FALSE	1342	1342	7.20266	2486	7.81883	23.1295	32.9043	45.7763	66.1303	0.0478681	2486	-0.0146139	-0.00344834	G1	3	larval03	Cyst	557	0.408059	3/Cyst	1.92082	-6.59275
ATTATCCCACTCTGTC-1-larval03	0.181818	FALSE	1100	1100	7.00397	1853	7.5251	22.504	33.3513	46.4652	67.6201	0.0361576	1853	-0.0973393	-0.0510145	G1	3	larval03	Cyst	557	0.408059	3/Cyst	2.78085	-7.10809
ATTATCCCAGTCTTCC-1-larval03	0.0968858	FALSE	960	960	6.86797	1486	7.30452	20.5249	31.0229	44.9529	69.0444	0.0282638	1486	-0.0592757	-0.0789539	G1	0	larval03	Spermatocyte	1381	0.49392	0/Spermatocyte	-3.01174	6.95554
ATTATCCGTCGCATCG-1-larval03	0.187415	FALSE	602	602	6.40192	799	6.68461	23.2791	35.7947	49.6871	87.234	0.0438048	799	-0.0678189	0.0682246	G2M	2	larval03	Spermatogonia	735	0.698669	2/Spermatogonia	2.94322	-1.76199
ATTATCCGTTTGACTG-1-larval03	0.0588235	FALSE	1244	1244	7.12689	1980	7.59136	18.5859	27.2222	39.2424	62.4242	0.0292929	1980	-0.130629	-0.136183	G1	0	larval03	Spermatocyte	1381	0.49392	0/Spermatocyte	-3.71337	5.80446
ATTCTACAGAATTGTG-1-larval03	0.0968858	FALSE	1147	1147	7.04578	2703	7.90249	31.1136	46.3929	59.6744	76.0636	0.0196078	2703	-0.0609716	-0.0121605	G1	5	larval03	Pigment	193	0.367619	5/Pigment	3.57717	-17.2764
ATTCTACAGGGTCTCC-1-larval03	0.0882353	FALSE	1265	1265	7.14362	2165	7.68064	18.9376	28.4065	41.2471	64.6651	0.0143187	2165	-0.0950661	0.0404397	G2M	1	larval03	Spermatocyte	617	0.555856	1/Spermatocyte	-4.27318	7.96114
ATTCTACAGTGGGATC-1-larval03	0.0614973	FALSE	917	917	6.8222	1971	7.5868	33.1811	47.3364	60.7306	78.8432	0.0416033	1971	-0.0890975	0.0269692	G2M	6	larval03	TerminalEpithelial	367	0.48226	6/TerminalEpithelial	14.4108	4.32138
ATTCTACCAAAGGAAG-1-larval03	0.0383162	FALSE	1548	1548	7.34536	4782	8.47282	31.3467	46.445	61.0832	77.018	0.0460059	4782	-0.0733981	-0.0445875	G1	4	larval03	Cyst	670	0.652386	4/Cyst	5.59624	-7.65079
ATTCTACCAAGTTCTG-1-larval03	0.0481283	FALSE	3538	3538	8.1716	14712	9.59649	16.7142	24.4494	34.8559	53.453	0.00496194	14712	-0.152483	0.0195487	G2M	1	larval03	Spermatocyte	617	0.555856	1/Spermatocyte	-5.92028	9.66457
ATTCTACCACTTGGAT-1-larval03	0.171355	FALSE	998	998	6.90675	1438	7.2717	18.4979	27.886	41.7942	65.3686	0.0479833	1438	-0.0490199	0.043222	G2M	0	larval03	Spermatocyte	1381	0.49392	0/Spermatocyte	-4.5324	5.88237
ATTCTACCAGCTGGCT-1-larval03	0.0968858	FALSE	1227	1227	7.11314	2513	7.82963	29.5663	41.7031	53.7604	71.0704	0.0326303	2513	-0.128124	0.0789292	G2M	4	larval03	Cyst	670	0.652386	4/Cyst	7.57765	-6.84867
ATTCTACGTCGCGTGT-1-larval03	0.0492197	FALSE	1877	1877	7.53796	5521	8.6165	29.1614	44.1406	55.9862	71.2914	0.0191994	5521	-0.0798504	0.0359689	G2M	2	larval03	Spermatogonia	735	0.698669	2/Spermatogonia	4.52468	-1.44715
ATTCTACGTGGCGAAT-1-larval03	0.294118	FALSE	1129	1129	7.02997	1855	7.52618	20.2695	29.8113	43.0189	66.0916	0.0371968	1855	-0.0539197	0.0282924	G2M	5	larval03	Pigment	193	0.367619	5/Pigment	3.9364	-14.805
ATTCTACGTTCCTCCA-1-larval03	0.120638	FALSE	1225	1225	7.11151	1799	7.49554	16.0645	24.8471	37.3541	59.6998	0.0361312	1799	-0.0455869	-0.0738347	G1	0	larval03	Spermatocyte	1381	0.49392	0/Spermatocyte	-4.97152	5.14137
ATTCTACTCCGCATAA-1-larval03	0.0575307	FALSE	1824	1824	7.50934	5288	8.57338	25.1324	38.2753	53.3283	71.0855	0.0209909	5288	-0.0412403	-0.109171	G1	3	larval03	Cyst	557	0.408059	3/Cyst	3.50333	-8.89165
ATTGGACAGACGCTTT-1-larval03	0.092437	FALSE	498	498	6.21261	917	6.8222	36.9684	53.3261	67.5027	100	0.040349	917	-0.0802721	0.0520038	G2M	6	larval03	TerminalEpithelial	367	0.48226	6/TerminalEpithelial	15.2312	2.83775
ATTGGACAGGCTACGA-1-larval03	0.106618	FALSE	1313	1313	7.18083	2317	7.74846	21.6228	32.0673	44.4109	64.9115	0.0332326	2317	0.0888113	0.0635923	S	8	larval03	Spermatogonia	189	0.821739	8/Spermatogonia	2.10505	0.00455628
ATTGGACAGTCTCCTC-1-larval03	0.152941	FALSE	1848	1848	7.5224	5003	8.51799	30.4018	44.973	56.3862	71.1773	0.0267839	5003	-0.00319171	-0.0506623	G1	5	larval03	Pigment	193	0.367619	5/Pigment	2.99754	-17.239
ATTGGACCAAGTCTGT-1-larval03	0.078686	FALSE	1247	1247	7.1293	2933	7.98412	31.64	44.4596	57.6202	74.5312	0.0473918	2933	-0.0722404	-0.0699915	G1	3	larval03	Cyst	557	0.408059	3/Cyst	2.30723	-7.59559
ATTGGACCAATTGCTG-1-larval03	0.148789	FALSE	1172	1172	7.06732	1739	7.46164	17.0213	25.8769	38.2979	61.3571	0.0299022	1739	-0.0673303	0.0896264	G2M	0	larval03	Spermatocyte	1381	0.49392	0/Spermatocyte	-3.73909	4.06364
ATTGGACCAGCTTAAC-1-larval03	0.078686	FALSE	2783	2783	7.93164	8155	9.00651	20.1962	32.0172	43.5316	60.3311	0.0258737	8155	-0.139301	0.220962	G2M	8	larval03	Spermatogonia	189	0.821739	8/Spermatogonia	2.90024	-0.220351
ATTGGACCATCGATTG-1-larval03	0.0992098	FALSE	1510	1510	7.32053	2819	7.94449	18.056	27.2792	39.5176	62.6818	0.0191557	2819	-0.0988437	-0.127338	G1	1	larval03	Spermatocyte	617	0.555856	1/Spermatocyte	-4.30156	8.73953
ATTGGACCATGAAGTA-1-larval03	0.109244	FALSE	977	977	6.88551	1452	7.28139	19.8347	29.8209	43.595	67.1488	0.0275482	1452	-0.0684107	-0.197916	G1	0	larval03	Spermatocyte	1381	0.49392	0/Spermatocyte	-2.73148	6.24668
ATTGGACGTCACACGC-1-larval03	0.0550285	FALSE	2896	2896	7.97143	10683	9.2765	24.1973	38.3694	50.7442	65.871	0.0158195	10683	0.0186374	0.157548	G2M	2	larval03	Spermatogonia	735	0.698669	2/Spermatogonia	3.65375	-1.67125
ATTGGACGTCACTGGC-1-larval03	0.144796	FALSE	1360	1360	7.21598	2274	7.72974	17.6341	26.6051	39.0501	62.1812	0.0255057	2274	-0.119434	0.0119487	G2M	0	larval03	Spermatocyte	1381	0.49392	0/Spermatocyte	-5.00946	6.81211
ATTGGACGTCTCCCTA-1-larval03	0.0309073	FALSE	2125	2125	7.662	7135	8.87291	28.7316	44.6811	57.0287	72.1654	0.0151367	7135	0.0939641	0.129821	G2M	2	larval03	Spermatogonia	735	0.698669	2/Spermatogonia	4.28743	-2.59387
ATTGGACGTTCTGGTA-1-larval03	0.0301532	FALSE	3478	3478	8.1545	18727	9.83778	30.9927	46.1526	57.7188	71.0098	0.00945159	18727	0.238329	0.167323	S	2	larval03	Spermatogonia	735	0.698669	2/Spermatogonia	3.72035	-4.05268
ATTGGACTCCTCGCAT-1-larval03	0.0538173	FALSE	1660	1660	7.41518	4349	8.37793	28.7192	41.9867	54.7712	71.2578	0.0471373	4349	0.0319034	-0.0910138	S	4	larval03	Cyst	670	0.652386	4/Cyst	6.8225	-6.90106
ATTGGACTCGCGATCG-1-larval03	0.166458	FALSE	1714	1714	7.44717	2974	7.998	15.5346	23.2347	34.8352	56.7922	0.0228648	2974	0.0293297	-0.175567	S	0	larval03	Spermatocyte	1381	0.49392	0/Spermatocyte	-5.52118	6.14086
ATTGGACTCGGAATCT-1-larval03	0.0946292	FALSE	1084	1084	6.98934	2760	7.92335	35.1087	51.1232	63.7319	78.8406	0.0344203	2760	-0.069879	0.010108	G2M	5	larval03	Pigment	193	0.367619	5/Pigment	4.14122	-15.8901
ATTGGTGCACACAGAG-1-larval03	0.152941	FALSE	1907	1907	7.55381	3786	8.23933	17.1949	25.383	36.6614	56.9202	0.00818806	3786	0.133901	-0.118582	S	1	larval03	Spermatocyte	617	0.555856	1/Spermatocyte	-6.24629	7.6787
ATTGGTGCAGAGTGTG-1-larval03	0.13369	FALSE	998	998	6.90675	1357	7.21377	17.1702	25.4237	40.1621	63.3014	0.0464259	1357	-0.00548568	-0.108109	G1	0	larval03	Spermatocyte	1381	0.49392	0/Spermatocyte	-5.87392	5.73943
ATTGGTGCAGATTGCT-1-larval03	0.0882353	FALSE	1880	1880	7.53956	3070	8.02976	13.355	20.228	30.2932	51.5309	0.0335505	3070	0.145242	0.108099	S	9	larval03	Spermatocyte	81	0.407035	9/Spermatocyte	0.675908	3.38013
ATTGGTGGTATATGGA-1-larval03	0.101604	FALSE	1877	1877	7.53796	4316	8.37032	18.8832	27.5255	39.759	60.5653	0.00973123	4316	-0.0404275	-0.145134	G1	1	larval03	Spermatocyte	617	0.555856	1/Spermatocyte	-5.29587	8.37016
ATTGGTGGTGTGAATA-1-larval03	0.109244	FALSE	1404	1404	7.24779	2402	7.78447	17.3605	26.1449	38.7177	62.3647	0.00791008	2402	0.143216	-0.0584779	S	1	larval03	Spermatocyte	617	0.555856	1/Spermatocyte	-5.71068	8.59755
ATTGGTGGTTTGCATG-1-larval03	0.0946292	FALSE	509	509	6.23441	764	6.63988	31.1518	45.1571	59.555	98.822	0.0353403	764	-0.0367416	-0.0534521	G1	6	larval03	TerminalEpithelial	367	0.48226	6/TerminalEpithelial	14.9983	3.25699
ATTGGTGTCACCTTAT-1-larval03	0.13369	FALSE	907	907	6.81124	1720	7.45066	29.2442	43.0233	56.4535	76.3372	0.0273256	1720	0.0567285	0.0286182	S	2	larval03	Spermatogonia	735	0.698669	2/Spermatogonia	3.7812	-2.25822
ATTGGTGTCCACGAAT-1-larval03	0.111954	FALSE	703	703	6.55678	1165	7.06133	30.1288	42.3176	56.824	82.5751	0.0403433	1165	-0.0680112	-0.100951	G1	5	larval03	Pigment	193	0.367619	5/Pigment	4.3854	-14.8125
ATTGGTGTCCTCTAGC-1-larval03	0.166458	FALSE	1769	1769	7.47873	3047	8.02224	13.2261	20.4135	31.5064	53.9219	0.0078766	3047	-0.0799367	-0.0500224	G1	0	larval03	Spermatocyte	1381	0.49392	0/Spermatocyte	-5.6057	5.162
ATTGGTGTCGGCATCG-1-larval03	0.227345	FALSE	729	729	6.59304	1097	7.00125	24.5214	35.9161	51.7776	79.1249	0.0391978	1097	0.00822605	-0.0919686	S	3	larval03	Cyst	557	0.408059	3/Cyst	2.9679	-6.91065
ATTGGTGTCGGCTACG-1-larval03	0.161765	FALSE	1806	1806	7.49942	3101	8.0398	15.3821	23.3796	34.1825	55.4337	0.0103193	3101	0.111196	0.195347	G2M	1	larval03	Spermatocyte	617	0.555856	1/Spermatocyte	-6.45275	7.12924
ATTTCTGAGGCAAAGA-1-larval03	0.0383162	FALSE	1616	1616	7.38833	4541	8.42112	28.8703	43.7349	56.8817	73.8384	0.0180577	4541	0.0659392	-0.0408684	S	2	larval03	Spermatogonia	735	0.698669	2/Spermatogonia	4.75738	-1.26595
ATTTCTGAGGCAATTA-1-larval03	0.176471	FALSE	2060	2060	7.63095	5858	8.67573	25.3499	38.3919	52.2875	68.6924	0.0421646	5858	-0.0200716	-0.0809922	G1	4	larval03	Cyst	670	0.652386	4/Cyst	6.22814	-6.74458
ATTTCTGAGTCATGCT-1-larval03	0.227345	FALSE	1793	1793	7.4922	5291	8.57395	32.4891	47.9115	59.3461	73.729	0.03024	5291	-0.0652357	-0.121352	G1	5	larval03	Pigment	193	0.367619	5/Pigment	3.61906	-17.023
ATTTCTGCAGAGCCAA-1-larval03	0.123732	FALSE	2063	2063	7.6324	3830	8.25088	12.6371	19.9478	31.3055	51.8799	0.0224543	3830	0.0311825	-0.0175866	S	0	larval03	Spermatocyte	1381	0.49392	0/Spermatocyte	-5.06435	4.39764
ATTTCTGCAGCCTATA-1-larval03	0.348416	FALSE	2217	2217	7.70436	4846	8.48611	20.9864	30.1073	41.6013	59.059	0.0453983	4846	-0.100292	-0.017097	G1	2	larval03	Spermatogonia	735	0.698669	2/Spermatogonia	3.20654	-4.65257
ATTTCTGGTCGCTTCT-1-larval03	0.0374332	FALSE	2154	2154	7.67555	6968	8.84923	28.2434	43.4845	56.0419	70.996	0.0150689	6968	-0.0205644	0.0606899	G2M	2	larval03	Spermatogonia	735	0.698669	2/Spermatogonia	4.45901	-1.48588
ATTTCTGGTTATTCTC-1-larval03	0.078686	FALSE	710	710	6.56667	1147	7.04578	26.7655	39.1456	55.5362	81.6914	0.0409765	1147	-0.0579033	0.0544191	G2M	3	larval03	Cyst	557	0.408059	3/Cyst	3.0437	-8.40878
ATTTCTGTCCCAAGAT-1-larval03	0.157263	FALSE	1109	1109	7.01212	1674	7.42357	19.2951	28.7933	41.1589	63.6201	0.0400239	1674	-0.0339259	0.0188293	G2M	0	larval03	Spermatocyte	1381	0.49392	0/Spermatocyte	-3.90967	7.71667
ATTTCTGTCTCGGACG-1-larval03	0.101604	FALSE	827	827	6.71901	1176	7.07072	21.5136	30.5272	46.6837	72.1939	0.039966	1176	0.00918713	-0.160574	S	0	larval03	Spermatocyte	1381	0.49392	0/Spermatocyte	-3.21241	5.59179
CAACCAAAGACAATAC-1-larval03	0.252595	FALSE	1467	1467	7.29166	3192	8.06872	27.4123	40.1629	51.7857	69.7055	0.0297619	3192	-0.00264716	0.135355	G2M	6	larval03	TerminalEpithelial	367	0.48226	6/TerminalEpithelial	14.1617	2.50018
CAACCAAAGATTACCC-1-larval03	0.0718954	FALSE	788	788	6.67077	1889	7.54433	38.3272	53.5204	67.2313	84.7538	0.0381154	1889	0.0296086	0.0869642	G2M	5	larval03	Pigment	193	0.367619	5/Pigment	3.91308	-15.9953
CAACCAAAGCGCTCCA-1-larval03	0.0823529	FALSE	941	941	6.84801	1938	7.56993	30.031	43.4469	57.2755	77.2446	0.0335397	1938	-0.072953	-0.143487	G1	3	larval03	Cyst	557	0.408059	3/Cyst	2.9496	-9.04512
CAACCAAAGGGTCGAT-1-larval03	0.0575307	FALSE	811	811	6.6995	1059	6.96602	18.6969	28.1398	42.3041	70.6327	0.0396601	1059	0.0152938	-0.0363363	S	0	larval03	Spermatocyte	1381	0.49392	0/Spermatocyte	-3.98039	5.5731
CAACCAACAATAGAGT-1-larval03	0.123732	FALSE	2093	2093	7.64683	5394	8.59323	23.5447	35.8732	48.109	64.5347	0.0222469	5394	-0.0619434	0.0359038	G2M	2	larval03	Spermatogonia	735	0.698669	2/Spermatogonia	4.35341	-0.791065
CAACCAACATTCTTAC-1-larval03	0.0340557	FALSE	653	653	6.48311	1314	7.18159	33.2572	49.4673	65.449	88.3562	0.0114155	1314	-0.0555632	0.304164	G2M	2	larval03	Spermatogonia	735	0.698669	2/Spermatogonia	4.62504	-2.00155
CAACCAATCTGCAAGT-1-larval03	0.166458	FALSE	1269	1269	7.14677	2219	7.70526	20.2343	29.9234	42.1812	65.3447	0.0229833	2219	-0.0658975	-0.19422	G1	0	larval03	Spermatocyte	1381	0.49392	0/Spermatocyte	-3.9252	7.92642
CAACCTCAGCCACGTC-1-larval03	0.176471	FALSE	1840	1840	7.51806	3465	8.15076	16.912	25.1371	35.671	56.3059	0.0190476	3465	-0.0631434	0.0194377	G2M	1	larval03	Spermatocyte	617	0.555856	1/Spermatocyte	-5.64312	9.03846
CAACCTCAGCCCGAAA-1-larval03	0.0687456	FALSE	1606	1606	7.38212	4276	8.36101	28.9757	43.3115	56.3611	73.2694	0.0182413	4276	-0.0987986	-0.0353682	G1	5	larval03	Pigment	193	0.367619	5/Pigment	3.27895	-17.719
CAACCTCAGGCTCTTA-1-larval03	0.0575307	FALSE	1718	1718	7.4495	6246	8.73986	38.8569	56.5482	67.195	78.8665	0.0128082	6246	-0.135149	-0.056639	G1	5	larval03	Pigment	193	0.367619	5/Pigment	5.34604	-14.9413
CAACCTCAGGGCACTA-1-larval03	0.0642955	FALSE	1172	1172	7.06732	3021	8.01367	36.0477	51.5392	63.0255	77.7557	0.0268123	3021	-0.062461	0.0728427	G2M	5	larval03	Pigment	193	0.367619	5/Pigment	4.64057	-14.8558
CAACCTCAGTCAAGCG-1-larval03	0.137255	FALSE	945	945	6.85224	1306	7.17549	16.3093	26.34	41.6539	65.9265	0.00689127	1306	-0.0309899	-0.131255	G1	7	larval03	Spermatocyte	62	0.358382	7/Spermatocyte	-3.29426	2.98179
CAACCTCCAGTCTTCC-1-larval03	0.123732	FALSE	1387	1387	7.23562	2320	7.74975	15.8621	24.569	37.5	61.7672	0.0219828	2320	-0.155979	-0.0485662	G1	0	larval03	Spermatocyte	1381	0.49392	0/Spermatocyte	-3.93003	7.2306
CAACCTCCATCAGTAC-1-larval03	0.205882	FALSE	3243	3243	8.08456	9343	9.14249	18.934	28.5561	40.0086	56.0527	0.0203361	9343	-0.0945889	0.1154	G2M	6	larval03	TerminalEpithelial	367	0.48226	6/TerminalEpithelial	14.1591	3.56126
CAACCTCTCAGTACGT-1-larval03	0.137255	FALSE	937	937	6.84375	1284	7.15851	17.9128	26.947	42.5234	65.9657	0.0389408	1284	0.0302563	0.0340678	G2M	0	larval03	Spermatocyte	1381	0.49392	0/Spermatocyte	-4.92518	6.74386
CAACCTCTCCGCGTTT-1-larval03	0.0752048	FALSE	1031	1031	6.93925	1634	7.3994	19.951	30.2938	43.8188	67.5031	0.0195838	1634	-0.0388089	-0.222539	G1	1	larval03	Spermatocyte	617	0.555856	1/Spermatocyte	-3.55093	9.02903
CAACTAGAGCACGCCT-1-larval03	0.0526316	FALSE	924	924	6.82979	2503	7.82564	40.1918	56.3724	67.8785	83.0603	0.0139832	2503	-0.0419785	-0.0594966	G1	5	larval03	Pigment	193	0.367619	5/Pigment	5.34006	-15.0235
CAACTAGAGTAACCCT-1-larval03	0.176471	FALSE	2669	2669	7.88983	6550	8.78737	13.5725	20.7939	31.2519	51.542	0.0157252	6550	-0.0127326	0.00710934	G2M	9	larval03	Spermatocyte	81	0.407035	9/Spermatocyte	0.513064	3.17349
CAACTAGCACCATCCT-1-larval03	0.078686	FALSE	807	807	6.69456	1127	7.0282	22.0053	31.2334	46.1402	72.7595	0.0452529	1127	0.116572	-0.0899423	S	0	larval03	Spermatocyte	1381	0.49392	0/Spermatocyte	-4.53413	6.21925
CAACTAGCACGGACAA-1-larval03	0.0410655	FALSE	1913	1913	7.55695	4383	8.38572	18.914	27.9033	39.927	60.8944	0.0079854	4383	-0.0826854	-0.0447679	G1	1	larval03	Spermatocyte	617	0.555856	1/Spermatocyte	-5.39538	9.121
CAACTAGCACTGCCAG-1-larval03	0.120638	FALSE	586	586	6.37502	716	6.57508	20.5307	32.1229	46.0894	87.9888	0.0446927	716	0.0256232	0.027388	G2M	0	larval03	Spermatocyte	1381	0.49392	0/Spermatocyte	-2.86755	5.68137
CAACTAGCAGCGAACA-1-larval03	0.0992098	FALSE	2791	2791	7.93451	6914	8.84145	16.1412	25.4411	36.3465	54.4258	0.0199595	6914	-0.00638755	0.0351347	G2M	8	larval03	Spermatogonia	189	0.821739	8/Spermatogonia	2.1747	0.710847
CAACTAGGTAAACGCG-1-larval03	0.0968858	FALSE	1369	1369	7.22257	3434	8.14177	29.9942	44.7583	57.4257	74.6942	0.0337799	3434	0.0175711	0.138235	G2M	4	larval03	Cyst	670	0.652386	4/Cyst	7.03241	-6.41068
CAACTAGGTGATGATA-1-larval03	0.056266	FALSE	622	622	6.43455	1184	7.0775	37.4155	51.0135	64.3581	89.6959	0.0185811	1184	-0.0519812	0.0016681	G2M	5	larval03	Pigment	193	0.367619	5/Pigment	5.03638	-14.8842
CAACTAGGTTAGGGTG-1-larval03	0.0575307	FALSE	1726	1726	7.45414	5196	8.55584	29.0801	43.572	58.2948	73.9415	0.0436875	5196	-0.0824532	-0.0774771	G1	4	larval03	Cyst	670	0.652386	4/Cyst	5.98967	-7.09455
CAACTAGGTTCGCGAC-1-larval03	0.123732	FALSE	1080	1080	6.98564	1586	7.3696	18.1589	27.5536	40.1639	63.43	0.0290038	1586	-0.148743	-0.0214757	G1	0	larval03	Spermatocyte	1381	0.49392	0/Spermatocyte	-4.09423	4.8505
CAACTAGTCAACACGT-1-larval03	0.0514706	FALSE	647	647	6.47389	861	6.75926	21.2544	32.8688	48.0836	82.9268	0.0360046	861	-0.0469415	0.0689877	G2M	0	larval03	Spermatocyte	1381	0.49392	0/Spermatocyte	-3.4599	6.90609
CAAGAAAAGATAGTCA-1-larval03	0.171355	FALSE	753	753	6.62539	1342	7.20266	30.924	43.7407	58.7928	81.1475	0.0432191	1342	0.077879	0.0204752	S	5	larval03	Pigment	193	0.367619	5/Pigment	4.06917	-14.9248
CAAGAAAAGCGTGAGT-1-larval03	0.0628803	FALSE	795	795	6.6796	1572	7.36074	33.2061	47.6463	61.514	81.2341	0.0464377	1572	-0.0273054	0.0187678	G2M	6	larval03	TerminalEpithelial	367	0.48226	6/TerminalEpithelial	14.6959	2.97277
CAAGAAACAAGTTCTG-1-larval03	0.148789	FALSE	1143	1143	7.04229	1650	7.40914	14.1212	23.2121	36	61.0303	0.0115152	1650	-0.014185	-0.0574592	G1	7	larval03	Spermatocyte	62	0.358382	7/Spermatocyte	-3.675	2.58438
CAAGAAACAGTATCTG-1-larval03	0.126935	FALSE	1889	1889	7.54433	5621	8.63444	27.3083	41.1848	55.5417	71.82	0.0320228	5621	-0.129557	-0.0146318	G1	3	larval03	Cyst	557	0.408059	3/Cyst	3.01389	-8.11113
CAAGAAAGTCCATGAT-1-larval03	0.123732	FALSE	2063	2063	7.6324	6358	8.75763	30.0723	44.4637	56.5115	71.296	0.0394778	6358	-0.0598556	-0.071301	G1	5	larval03	Pigment	193	0.367619	5/Pigment	2.79908	-17.1529
CAAGAAATCCTAGAAC-1-larval03	0.0588235	FALSE	1505	1505	7.31721	3673	8.20904	29.077	42.8533	56.0033	72.6382	0.0372992	3673	-0.0253641	0.0176555	G2M	5	larval03	Pigment	193	0.367619	5/Pigment	2.79771	-17.2179
CAAGAAATCTGCGTAA-1-larval03	0.0588235	FALSE	617	617	6.42649	833	6.72623	24.1297	36.1345	49.94	85.9544	0.0480192	833	-0.0247269	0.0146255	G2M	0	larval03	Spermatocyte	1381	0.49392	0/Spermatocyte	-3.22813	6.05523
CAAGATCAGATAGCAT-1-larval03	0.101604	FALSE	724	724	6.58617	971	6.87936	20.8033	31.102	46.035	76.931	0.0473738	971	-0.10643	-0.0214636	G1	0	larval03	Spermatocyte	1381	0.49392	0/Spermatocyte	-3.0407	5.28836
CAAGATCAGATAGGAG-1-larval03	0.0258824	FALSE	2232	2232	7.7111	7966	8.98306	31.0319	46.5478	58.4107	72.9099	0.0140598	7966	-0.0130299	0.0612186	G2M	2	larval03	Spermatogonia	735	0.698669	2/Spermatogonia	4.83891	-1.35889
CAAGATCAGCCGGTAA-1-larval03	0.0575307	FALSE	624	624	6.43775	819	6.7093	22.2222	34.4322	48.2295	84.8596	0.025641	819	0.00054314	0.0446081	G2M	0	larval03	Spermatocyte	1381	0.49392	0/Spermatocyte	-2.6211	6.28595
CAAGATCAGTCTTGCA-1-larval03	0.148789	FALSE	464	464	6.14204	677	6.51915	29.5421	45.0517	61.0044	100	0.0324963	677	0.0069651	-0.177751	S	4	larval03	Cyst	670	0.652386	4/Cyst	5.14769	-7.06299
CAAGATCAGTGCAAGC-1-larval03	0.152941	FALSE	930	930	6.83626	1321	7.1869	18.3952	28.539	43.679	67.4489	0.0272521	1321	0.0983258	0.0662592	S	0	larval03	Spermatocyte	1381	0.49392	0/Spermatocyte	-4.44929	6.60858
CAAGATCAGTGGGCTA-1-larval03	0.111954	FALSE	2962	2962	7.99396	12968	9.47032	30.876	45.9593	58.3745	71.6379	0.0201265	12968	0.0995166	0.0715731	S	4	larval03	Cyst	670	0.652386	4/Cyst	7.14486	-6.9325
CAAGATCCAAATTGCC-1-larval03	0.0348777	FALSE	3414	3414	8.13593	17522	9.77127	29.3231	43.9961	55.5074	69.6325	0.00998744	17522	0.26175	0.202889	S	2	larval03	Spermatogonia	735	0.698669	2/Spermatogonia	3.59609	-4.10962
CAAGATCCATCCGCGA-1-larval03	0.0946292	FALSE	1042	1042	6.94986	1719	7.45008	21.466	31.4136	45.2007	68.47	0.0424665	1719	-0.0901338	-0.198191	G1	0	larval03	Spermatocyte	1381	0.49392	0/Spermatocyte	-3.29783	7.07405
CAAGATCGTAGAAAGG-1-larval03	0.0992098	FALSE	4254	4254	8.35585	19246	9.86511	18.7623	29.7464	40.7513	56.9625	0.0142887	19246	0.0519254	0.0283937	S	8	larval03	Spermatogonia	189	0.821739	8/Spermatogonia	2.6705	0.251553
CAAGATCGTGCAACTT-1-larval03	0.0823529	FALSE	2044	2044	7.62315	4073	8.31238	19.4697	28.7012	39.3567	57.2551	0.0429659	4073	0.0720082	0.335457	G2M	8	larval03	Spermatogonia	189	0.821739	8/Spermatogonia	1.70212	0.414024
CAAGATCGTTATCACG-1-larval03	0.092437	FALSE	1911	1911	7.55591	6848	8.83186	36.507	54.2348	64.8511	76.7085	0.0198598	6848	-0.0478743	-0.0562599	G1	5	larval03	Pigment	193	0.367619	5/Pigment	5.2931	-15.0428
CAAGATCTCTATCCCG-1-larval03	0.0526316	FALSE	587	587	6.37673	756	6.62936	24.3386	35.582	48.8095	88.4921	0.0357143	756	-0.0614625	-0.195204	G1	3	larval03	Cyst	557	0.408059	3/Cyst	1.62234	-8.05036
CAAGATCTCTGTTTGT-1-larval03	0.294118	FALSE	4079	4079	8.31385	16092	9.68614	13.9572	21.3833	31.0589	48.782	0.0136714	16092	-0.0889447	0.0115618	G2M	1	larval03	Spermatocyte	617	0.555856	1/Spermatocyte	-6.99453	8.5188
CAAGGCCAGAAGATTC-1-larval03	0.140954	FALSE	4106	4106	8.32045	17991	9.79768	19.9544	31.0544	41.8987	57.7122	0.016008	17991	0.00658175	0.0838887	G2M	8	larval03	Spermatogonia	189	0.821739	8/Spermatogonia	2.70814	0.172591
CAAGGCCAGGAATGGA-1-larval03	0.272059	FALSE	3077	3077	8.03204	8564	9.05544	20.0257	29.2971	40.6002	57.0061	0.0411023	8564	-0.0383689	-0.157794	G1	4	larval03	Cyst	670	0.652386	4/Cyst	5.14206	-6.93717
CAAGGCCAGGACGAAA-1-larval03	0.0752048	FALSE	923	923	6.82871	2330	7.75405	36.6094	51.2876	65.1073	81.8455	0.0356223	2330	-0.0884572	-0.0522484	G1	3	larval03	Cyst	557	0.408059	3/Cyst	1.79255	-8.51001
CAAGGCCGTAAGTGGC-1-larval03	0.117647	FALSE	983	983	6.89163	1312	7.18007	15.3963	24.8476	40.0915	63.186	0.0137195	1312	-0.0388531	0.0740164	G2M	7	larval03	Spermatocyte	62	0.358382	7/Spermatocyte	-3.81096	2.77176
CAAGTTGAGTGTTAGA-1-larval03	0.161765	FALSE	880	880	6.78106	1267	7.1452	19.4159	29.7553	45.5406	70.0079	0.0465667	1267	-0.0859927	-0.137818	G1	0	larval03	Spermatocyte	1381	0.49392	0/Spermatocyte	-3.10748	5.12954
CAAGTTGCAAAGGAAG-1-larval03	0.148789	FALSE	769	769	6.64639	1051	6.95845	18.9343	29.2103	45.8611	74.4053	0.0190295	1051	0.0515695	-0.062657	S	7	larval03	Spermatocyte	62	0.358382	7/Spermatocyte	-3.23886	1.97226
CAAGTTGCAGAAGCAC-1-larval03	0.0752048	FALSE	1106	1106	7.00941	2200	7.69667	25.9545	39.5909	52.7727	72.4545	0.0222727	2200	0.0322515	0.0868947	G2M	2	larval03	Spermatogonia	735	0.698669	2/Spermatogonia	3.88856	-1.95113
CAAGTTGCATCACCCT-1-larval03	0.205882	FALSE	1293	1293	7.16549	1999	7.6009	17.1086	25.2126	37.3687	60.3302	0.0485243	1999	0.0135162	0.0233424	G2M	0	larval03	Spermatocyte	1381	0.49392	0/Spermatocyte	-4.50965	4.33907
CAAGTTGCATCAGTCA-1-larval03	0.140954	FALSE	1945	1945	7.57353	3900	8.26899	15.8974	23.8462	34.9744	55.6667	0.00923077	3900	-0.136089	0.0281252	G2M	1	larval03	Spermatocyte	617	0.555856	1/Spermatocyte	-6.01854	7.38122
CAAGTTGCATGTAAGA-1-larval03	0.13369	FALSE	762	762	6.63726	1074	6.98008	21.8808	31.8436	47.6723	75.6052	0.0428305	1074	-0.0663008	0.0380402	G2M	0	larval03	Spermatocyte	1381	0.49392	0/Spermatocyte	-3.36449	5.26773
CAAGTTGGTAAAGGAG-1-larval03	0.140954	FALSE	2994	2994	8.0047	8774	9.07966	15.5345	23.091	33.018	51.9147	0.0133349	8774	-0.0438899	-0.0143387	G1	1	larval03	Spermatocyte	617	0.555856	1/Spermatocyte	-6.74265	8.35903
CAAGTTGGTACGAAAT-1-larval03	0.0842607	FALSE	3603	3603	8.1898	9333	9.14142	15.0541	21.6865	30.8582	47.1767	0.0498232	9333	-0.146872	0.15702	G2M	8	larval03	Spermatogonia	189	0.821739	8/Spermatogonia	1.39739	1.2884
CAAGTTGGTGCGGTAA-1-larval03	0.13369	FALSE	2427	2427	7.79482	6023	8.70351	17.4996	25.2366	35.9787	55.4209	0.0144446	6023	-0.1497	0.0739182	G2M	1	larval03	Spermatocyte	617	0.555856	1/Spermatocyte	-5.92225	8.56976
CAAGTTGGTTATCCGA-1-larval03	0.109244	FALSE	551	551	6.31355	669	6.50728	19.8804	32.5859	47.5336	92.3767	0.0298954	669	0.032635	-0.145483	S	0	larval03	Spermatocyte	1381	0.49392	0/Spermatocyte	-2.36222	5.49801
CAAGTTGTCAAAGACA-1-larval03	0.104072	FALSE	641	641	6.46459	917	6.8222	25.627	36.7503	51.9084	84.6238	0.0316249	917	-0.0688047	-0.1905	G1	0	larval03	Spermatocyte	1381	0.49392	0/Spermatocyte	-2.32216	6.64341
CAAGTTGTCATACGGT-1-larval03	0.0718954	FALSE	1962	1962	7.58223	6754	8.81804	31.3	45.6322	59.1946	74.3855	0.0336097	6754	-0.0784213	-0.016847	G1	3	larval03	Cyst	557	0.408059	3/Cyst	3.13894	-9.03229
CACAAACAGAGACTAT-1-larval03	0.106618	FALSE	1942	1942	7.57199	6845	8.83142	34.4193	49.9927	62.0161	75.252	0.0232286	6845	0.00885977	0.00354201	S	5	larval03	Pigment	193	0.367619	5/Pigment	3.06578	-17.3783
CACAAACCACCGAAAG-1-larval03	0.0332481	FALSE	1487	1487	7.30519	3775	8.23642	32.6358	46.1457	57.7219	73.8543	0.0381457	3775	-0.119697	0.0814464	G2M	6	larval03	TerminalEpithelial	367	0.48226	6/TerminalEpithelial	14.315	4.89358
CACAAACCAGCTATTG-1-larval03	0.109244	FALSE	887	887	6.78897	1242	7.12528	20.2093	29.6296	44.686	68.8406	0.0491143	1242	-0.0469039	-0.00424427	G1	0	larval03	Spermatocyte	1381	0.49392	0/Spermatocyte	-4.51739	6.2428
CACAAACCATTCACTT-1-larval03	0.144796	FALSE	2238	2238	7.71378	4311	8.36916	12.7813	20.2273	30.8745	51.7513	0.0141498	4311	0.0338049	-0.015139	S	0	larval03	Spermatocyte	1381	0.49392	0/Spermatocyte	-5.03119	4.3616
CACAAACGTCCGAACC-1-larval03	0.092437	FALSE	1320	1320	7.18614	2051	7.62657	17.1624	25.4022	37.0063	60.0195	0.0375427	2051	0.069777	-0.112719	S	0	larval03	Spermatocyte	1381	0.49392	0/Spermatocyte	-4.98496	4.4098
CACAAACGTCCGACGT-1-larval03	0.0449827	FALSE	1348	1348	7.20712	4088	8.31606	33.3904	48.8992	63.1605	79.2564	0.0413405	4088	-0.0852802	-0.0712329	G1	3	larval03	Cyst	557	0.408059	3/Cyst	3.8314	-8.63196
CACAAACGTTAAGATG-1-larval03	0.152941	FALSE	1027	1027	6.93537	1424	7.26193	17.5562	26.1938	40.2388	62.9916	0.0428371	1424	-0.031393	-0.0644005	G1	0	larval03	Spermatocyte	1381	0.49392	0/Spermatocyte	-4.87046	5.71996
CACAAACTCACTGGGC-1-larval03	0.148789	FALSE	913	913	6.81783	1206	7.09589	15.8375	25.0415	40.8789	65.7546	0.0182421	1206	-0.11795	-0.115733	G1	7	larval03	Spermatocyte	62	0.358382	7/Spermatocyte	-3.39752	2.26476
CACAAACTCATAACCG-1-larval03	0.0703013	FALSE	1061	1061	6.96791	1930	7.56579	26.6839	37.9793	51.3472	70.9326	0.0253886	1930	-0.12229	0.00704224	G2M	3	larval03	Cyst	557	0.408059	3/Cyst	1.41722	-8.4078
CACAAACTCCTTGGTC-1-larval03	0.199426	FALSE	3981	3981	8.28954	12975	9.47086	15.8382	22.3969	31.3911	48.3468	0.0428516	12975	-0.0506481	0.00202683	G2M	9	larval03	Spermatocyte	81	0.407035	9/Spermatocyte	1.06394	3.49782
CACAAACTCGTATCAG-1-larval03	0.123732	FALSE	1224	1224	7.1107	1846	7.52132	18.4182	26.5439	38.2449	60.7801	0.0417118	1846	-0.0440572	-0.0187426	G1	0	larval03	Spermatocyte	1381	0.49392	0/Spermatocyte	-4.51546	5.7275
CACACAAAGACAAGCC-1-larval03	0.0439749	FALSE	1899	1899	7.54961	6656	8.80342	29.3419	45.2073	60.1112	75.4507	0.035607	6656	-0.073466	-0.148616	G1	4	larval03	Cyst	670	0.652386	4/Cyst	6.33645	-7.26452
CACACAAAGCAATCTC-1-larval03	0.0842607	FALSE	1911	1911	7.55591	3873	8.26204	18.0997	26.1038	37.103	57.2166	0.0364059	3873	-0.0982011	0.00224358	G2M	0	larval03	Spermatocyte	1381	0.49392	0/Spermatocyte	-5.62521	6.86724
CACACAAAGCGAGAAA-1-larval03	0.0492197	FALSE	1294	1294	7.16627	4003	8.29505	39.2206	54.609	66.0005	80.1649	0.0202348	4003	-0.00526905	0.0831836	G2M	6	larval03	TerminalEpithelial	367	0.48226	6/TerminalEpithelial	14.5435	5.1441
CACACAAAGTTGTAGA-1-larval03	0.0842607	FALSE	605	605	6.40688	707	6.56244	18.1047	28.5714	42.7157	85.1485	0.00990099	707	-0.0911247	-0.0912717	G1	7	larval03	Spermatocyte	62	0.358382	7/Spermatocyte	-3.32628	2.16035
CACACAACAACAACCT-1-larval03	0.0316742	FALSE	1323	1323	7.18841	3194	8.06934	30.0564	44.6149	57.7019	74.2329	0.0128366	3194	0.0124466	0.0152754	G2M	2	larval03	Spermatogonia	735	0.698669	2/Spermatogonia	4.91482	-1.36032
CACACAACATCTCGCT-1-larval03	0.166458	FALSE	2105	2105	7.65255	4236	8.35161	15.6752	23.5836	34.2304	54.3673	0.00826251	4236	-0.133629	0.0801721	G2M	1	larval03	Spermatocyte	617	0.555856	1/Spermatocyte	-6.01741	6.95131
CACACAAGTAAGTTCC-1-larval03	0.0383162	FALSE	949	949	6.85646	2170	7.68294	33.5023	46.6359	60.7373	79.3088	0.0451613	2170	-0.0891972	-0.0752601	G1	3	larval03	Cyst	557	0.408059	3/Cyst	2.84314	-7.68764
CACACAAGTCACCTAA-1-larval03	0.092437	FALSE	2243	2243	7.71602	5261	8.56827	19.616	28.0555	38.7759	57.9928	0.0180574	5261	-0.0451485	0.045543	G2M	1	larval03	Spermatocyte	617	0.555856	1/Spermatocyte	-5.69182	9.08156
CACACAAGTTTGTTTC-1-larval03	0.101604	FALSE	2108	2108	7.65397	4052	8.30721	15.5972	22.6308	32.9467	52.4926	0.0488648	4052	-0.0132294	-0.157637	G1	9	larval03	Spermatocyte	81	0.407035	9/Spermatocyte	0.895406	3.42696
CACACAATCTGTCCGT-1-larval03	0.333333	FALSE	847	847	6.74288	1209	7.09838	22.1671	31.6791	46.4847	71.2986	0.0463193	1209	-0.037092	-0.146155	G1	3	larval03	Cyst	557	0.408059	3/Cyst	2.8072	-6.89463
CACACCTAGGTTACCT-1-larval03	0.0492197	FALSE	840	840	6.73459	1842	7.51915	34.962	48.5342	62.975	81.5418	0.0434311	1842	0.0281009	0.0399192	G2M	3	larval03	Cyst	557	0.408059	3/Cyst	2.12597	-7.55467
CACACCTAGGTTCCTA-1-larval03	0.0429864	FALSE	1699	1699	7.43838	6023	8.70351	32.8906	48.0824	62.859	77.5693	0.0345343	6023	0.0240115	-0.0880195	S	3	larval03	Cyst	557	0.408059	3/Cyst	2.56205	-9.04648
CACACCTAGTACGACG-1-larval03	0.157263	FALSE	1774	1774	7.48156	3676	8.20985	19.9129	28.8629	40.3156	60.1469	0.0337323	3676	-0.0913603	-0.0353127	G1	1	larval03	Spermatocyte	617	0.555856	1/Spermatocyte	-4.65747	8.75392
CACACCTCAATGAAAC-1-larval03	0.171355	FALSE	4829	4829	8.4826	33321	10.414	17.2744	25.4284	35.5722	53.1767	0.00978362	33321	-0.0879066	-0.111382	G1	1	larval03	Spermatocyte	617	0.555856	1/Spermatocyte	-6.12631	9.85833
CACACCTGTATGGTTC-1-larval03	0.0882353	FALSE	1557	1557	7.35116	4320	8.37124	32.4769	44.9537	57.4769	73.8426	0.0372685	4320	-0.127902	-0.175117	G1	3	larval03	Cyst	557	0.408059	3/Cyst	1.55892	-8.53848
CACACCTGTTACGGAG-1-larval03	0.193277	FALSE	2521	2521	7.83281	5522	8.61668	15.3024	22.4737	32.7237	51.9558	0.0418327	5522	-0.0696255	0.0274502	G2M	9	larval03	Spermatocyte	81	0.407035	9/Spermatocyte	0.857811	3.32844
CACACCTTCAGCAACT-1-larval03	0.306288	FALSE	1936	1936	7.5689	3688	8.21311	16.5401	24.295	35.3308	55.4501	0.039859	3688	-0.0770282	-0.0530607	G1	0	larval03	Spermatocyte	1381	0.49392	0/Spermatocyte	-6.13916	6.34439
CACACCTTCTCCGGTT-1-larval03	0.0550285	FALSE	778	778	6.65801	1112	7.01481	19.964	30.2158	48.0216	75	0.0251799	1112	-0.0882256	0.0835594	G2M	0	larval03	Spermatocyte	1381	0.49392	0/Spermatocyte	-3.23558	7.38158
CACACTCAGAAAGTGG-1-larval03	0.152941	FALSE	1828	1828	7.51152	3166	8.06054	14.024	21.3834	32.6279	54.5483	0.0293746	3166	-0.0275578	0.184384	G2M	0	larval03	Spermatocyte	1381	0.49392	0/Spermatocyte	-6.18541	6.15094
CACACTCAGTTGTAGA-1-larval03	0.21267	FALSE	1569	1569	7.35883	2579	7.85554	15.3548	23.3812	35.4789	58.5498	0.0271423	2579	-0.0723523	-0.0801583	G1	0	larval03	Spermatocyte	1381	0.49392	0/Spermatocyte	-5.26671	5.65882
CACACTCCAATCAGAA-1-larval03	0.0882353	FALSE	560	560	6.32972	980	6.88857	31.2245	46.8367	63.2653	93.8776	0.0428571	980	-0.0574312	-0.0760666	G1	4	larval03	Cyst	670	0.652386	4/Cyst	4.99725	-7.1109
CACACTCCACCAGTTA-1-larval03	0.114754	FALSE	1799	1799	7.49554	4080	8.3141	19.5833	28.5049	40.4412	61.8627	0.0147059	4080	-0.112377	-0.0425003	G1	1	larval03	Spermatocyte	617	0.555856	1/Spermatocyte	-4.51785	8.90522
CACACTCCATCTACGA-1-larval03	0.157263	FALSE	2325	2325	7.75191	4921	8.50147	14.367	21.4591	32.087	52.5706	0.0225564	4921	0.0296215	-0.0804847	S	1	larval03	Spermatocyte	617	0.555856	1/Spermatocyte	-7.03046	7.29445
CACACTCGTCGAATCT-1-larval03	0.0588235	FALSE	1686	1686	7.43071	4014	8.29779	24.9626	38.6896	50.9467	68.2611	0.0151968	4014	-0.0508836	0.0418998	G2M	2	larval03	Spermatogonia	735	0.698669	2/Spermatogonia	4.99693	-0.918565
CACACTCGTCGTCTTC-1-larval03	0.0481283	FALSE	1337	1337	7.19893	3535	8.17075	33.8897	48.8826	60.7072	76.3225	0.0322489	3535	0.050188	-0.158456	S	6	larval03	TerminalEpithelial	367	0.48226	6/TerminalEpithelial	14.4254	5.09215
CACACTCGTGGTACAG-1-larval03	0.056266	FALSE	3498	3498	8.16023	17203	9.7529	28.6985	43.6087	55.0253	68.924	0.0140092	17203	0.382139	0.238034	S	2	larval03	Spermatogonia	735	0.698669	2/Spermatogonia	3.24347	-4.61316
CACACTCTCACAGTAC-1-larval03	0.104072	FALSE	828	828	6.72022	1178	7.07242	22.4109	31.8336	46.6893	72.1562	0.0466893	1178	-0.127966	0.150466	G2M	0	larval03	Spermatocyte	1381	0.49392	0/Spermatocyte	-3.85343	6.75505
CACACTCTCCAGATCA-1-larval03	0.166458	FALSE	1337	1337	7.19893	2131	7.66482	16.4711	25.2933	37.3064	60.7227	0.0159549	2131	0.0234233	0.0293452	G2M	0	larval03	Spermatocyte	1381	0.49392	0/Spermatocyte	-5.09594	6.38231
CACACTCTCCCAACGG-1-larval03	0.0804954	FALSE	752	752	6.62407	1067	6.97354	22.3055	32.8022	48.2662	76.3824	0.049672	1067	-0.0250457	-0.044368	G1	0	larval03	Spermatocyte	1381	0.49392	0/Spermatocyte	-4.47251	6.03044
CACACTCTCCCTTGCA-1-larval03	0.193277	FALSE	2111	2111	7.65539	4148	8.33062	13.2112	20.974	31.6056	52.5554	0.00867888	4148	0.107492	-0.102104	S	0	larval03	Spermatocyte	1381	0.49392	0/Spermatocyte	-6.11826	5.88094
CACACTCTCTGAGTGT-1-larval03	0.0420168	FALSE	3863	3863	8.25946	21872	9.99301	28.4016	43.7089	55.0658	68.4574	0.0125274	21872	0.0249769	0.0311115	G2M	2	larval03	Spermatogonia	735	0.698669	2/Spermatogonia	4.56635	-0.915943
CACAGGCAGATATACG-1-larval03	0.0672269	FALSE	2092	2092	7.64635	4829	8.4826	18.9687	28.1839	39.677	59.5361	0.0205011	4829	-0.0752709	0.0132454	G2M	1	larval03	Spermatocyte	617	0.555856	1/Spermatocyte	-5.64403	9.3091
CACAGGCAGGTACTCT-1-larval03	0.0340557	FALSE	1761	1761	7.4742	5138	8.54461	30.362	44.745	57.3764	72.791	0.0144025	5138	0.171069	0.0809263	S	2	larval03	Spermatogonia	735	0.698669	2/Spermatogonia	4.19427	-2.75427
CACAGGCAGTCCCACG-1-larval03	0.109244	FALSE	2081	2081	7.64108	7447	8.9157	32.6574	47.7239	59.957	74.2312	0.0397475	7447	-0.180861	-0.0562102	G1	3	larval03	Cyst	557	0.408059	3/Cyst	1.97559	-8.9032
CACAGGCCAAACAACA-1-larval03	0.0842607	FALSE	648	648	6.47543	832	6.72503	20.3125	32.3317	46.1538	82.2115	0.0408654	832	-0.0187962	0.0343073	G2M	0	larval03	Spermatocyte	1381	0.49392	0/Spermatocyte	-2.62062	6.36187
CACAGGCCAAACTGCT-1-larval03	0.137255	FALSE	1063	1063	6.96979	1498	7.31255	14.4192	24.3658	37.717	62.4166	0.00934579	1498	-0.0293258	-0.109867	G1	7	larval03	Spermatocyte	62	0.358382	7/Spermatocyte	-3.39533	2.3143
CACAGGCCAAGCCGTC-1-larval03	0.130252	FALSE	1916	1916	7.55852	3860	8.25868	18.2642	26.2435	37.4611	57.2798	0.0204663	3860	0.0366869	0.0484128	G2M	1	larval03	Spermatocyte	617	0.555856	1/Spermatocyte	-5.77505	8.37724
CACAGGCCACGGTAAG-1-larval03	0.140954	FALSE	2288	2288	7.73587	4673	8.44977	14.4875	21.9987	32.4631	52.8354	0.0132677	4673	-0.0214776	-0.06551	G1	1	larval03	Spermatocyte	617	0.555856	1/Spermatocyte	-6.62884	7.15811
CACAGGCCATGCATGT-1-larval03	0.13369	FALSE	1281	1281	7.15618	2102	7.65112	17.8402	26.6413	39.2959	62.8449	0.0076118	2102	0.0733433	-0.0623533	S	1	larval03	Spermatocyte	617	0.555856	1/Spermatocyte	-3.77331	7.72051
CACAGGCGTACCCAAT-1-larval03	0.123732	FALSE	2525	2525	7.83439	6760	8.81893	22.4852	34.3491	45.7101	62.145	0.0288462	6760	-0.0312033	-0.0279735	G1	2	larval03	Spermatogonia	735	0.698669	2/Spermatogonia	3.42821	-1.31597
CACAGGCGTATATGAG-1-larval03	0.227345	FALSE	1481	1481	7.30115	3761	8.23271	29.7793	44.9349	56.82	73.9165	0.0337676	3761	-0.0937611	-0.0604891	G1	5	larval03	Pigment	193	0.367619	5/Pigment	4.59774	-14.3817
CACAGGCGTCCGTCAG-1-larval03	0.176471	FALSE	3401	3401	8.13212	11555	9.35496	22.4232	34.9459	46.2311	60.8741	0.0158373	11555	0.141528	-0.0461104	S	2	larval03	Spermatogonia	735	0.698669	2/Spermatogonia	3.14742	-1.60422
CACAGGCGTCTGATTG-1-larval03	0.0946292	FALSE	784	784	6.66568	1103	7.0067	21.2149	31.913	47.0535	74.252	0.0371714	1103	0.00583128	-0.103633	S	0	larval03	Spermatocyte	1381	0.49392	0/Spermatocyte	-3.34033	6.61803
CACAGGCTCAACGAAA-1-larval03	0.117647	FALSE	3196	3196	8.06997	13917	9.54094	30.028	45.175	56.7651	69.7995	0.0142272	13917	0.484507	0.265149	S	4	larval03	Cyst	670	0.652386	4/Cyst	5.24153	-5.61288
CACAGGCTCAGTGTTG-1-larval03	0.111954	FALSE	1035	1035	6.94312	2019	7.61085	28.8757	41.0599	54.1852	73.5017	0.0396236	2019	-0.0327344	-0.0148646	G1	5	larval03	Pigment	193	0.367619	5/Pigment	3.98062	-15.4689
CACAGGCTCTCGTATT-1-larval03	0.109244	FALSE	2629	2629	7.87474	8447	9.04168	24.2926	37.7057	49.8994	65.7985	0.0201255	8447	0.0669634	0.0270162	S	2	larval03	Spermatogonia	735	0.698669	2/Spermatogonia	3.14878	-0.950285
CACAGTAAGTGTTAGA-1-larval03	0.333333	FALSE	1153	1153	7.05099	2757	7.92226	33.7323	48.531	60.5005	76.3148	0.0362713	2757	-0.0905635	-0.104723	G1	5	larval03	Pigment	193	0.367619	5/Pigment	3.63363	-16.7241
CACAGTAGTCAACTGT-1-larval03	0.0946292	FALSE	565	565	6.33859	704	6.5582	21.4489	33.9489	48.1534	90.767	0.0411932	704	-0.064527	0.0479664	G2M	0	larval03	Spermatocyte	1381	0.49392	0/Spermatocyte	-2.67713	5.31817
CACAGTAGTGATGCCC-1-larval03	0.0703013	FALSE	468	468	6.1506	759	6.63332	35.8366	50.1976	64.6904	100	0.0447958	759	-0.0491018	0.0598615	G2M	6	larval03	TerminalEpithelial	367	0.48226	6/TerminalEpithelial	14.817	2.59639
CACAGTAGTTGAGGTG-1-larval03	0.120638	FALSE	1526	1526	7.33106	2495	7.82245	15.8717	24.3687	36.3126	58.8778	0.0312625	2495	0.117443	0.0566137	S	0	larval03	Spermatocyte	1381	0.49392	0/Spermatocyte	-5.95742	6.54061
CACAGTAGTTGGTGGA-1-larval03	0.0769231	FALSE	980	980	6.88857	2167	7.68156	33.6871	49.1001	61.0983	77.8496	0.0396862	2167	0.0573593	-0.00550292	S	6	larval03	TerminalEpithelial	367	0.48226	6/TerminalEpithelial	14.5917	3.98307
CACAGTATCCAAGCCG-1-larval03	0.111954	FALSE	2130	2130	7.66435	6116	8.71883	25.278	39.225	51.9294	68.2145	0.0179856	6116	0.388706	0.252303	S	2	larval03	Spermatogonia	735	0.698669	2/Spermatogonia	3.10847	-4.72323
CACAGTATCGCTTAGA-1-larval03	0.171355	FALSE	1187	1187	7.08003	2030	7.61628	23.1034	31.9704	44.1872	66.1576	0.0472906	2030	-0.0755408	0.00386897	G2M	3	larval03	Cyst	557	0.408059	3/Cyst	1.90085	-6.51581
CACATAGAGTTCGCGC-1-larval03	0.0968858	FALSE	1080	1080	6.98564	2266	7.72621	30.0971	44.5278	56.7961	74.4042	0.0335393	2266	-0.0473824	-0.0286632	G1	4	larval03	Cyst	670	0.652386	4/Cyst	7.17004	-6.45449
CACATAGCACACGCTG-1-larval03	0.235294	FALSE	556	556	6.32257	734	6.59987	24.7956	37.8747	51.4986	92.3706	0.0449591	734	0.000564523	0.0869074	G2M	0	larval03	Spermatocyte	1381	0.49392	0/Spermatocyte	-2.25948	5.41676
CACATAGCACCAGATT-1-larval03	0.106618	FALSE	900	900	6.80351	1302	7.17242	19.3548	29.4931	44.8541	69.278	0.0046083	1302	0.0132689	-0.0325956	S	0	larval03	Spermatocyte	1381	0.49392	0/Spermatocyte	-2.22535	6.26534
CACATAGCACGGACAA-1-larval03	0.0882353	FALSE	1384	1384	7.23346	3628	8.19671	31.0088	44.7354	58.2415	75.634	0.0416207	3628	-0.0648136	0.0490852	G2M	3	larval03	Cyst	557	0.408059	3/Cyst	2.46195	-7.61881
CACATAGCAGCCAATT-1-larval03	0.0575307	FALSE	1048	1048	6.95559	2871	7.96276	39.3939	54.6848	66.3184	80.9126	0.00801115	2871	-0.0718331	0.0835999	G2M	5	larval03	Pigment	193	0.367619	5/Pigment	5.3191	-15.0388
CACATAGGTCAGAGGT-1-larval03	0.181818	FALSE	626	626	6.44095	795	6.6796	19.3711	31.9497	46.4151	84.1509	0.0138365	795	-0.06642	-0.0816021	G1	7	larval03	Spermatocyte	62	0.358382	7/Spermatocyte	-3.17701	1.71655
CACATAGGTGTGAAAT-1-larval03	0.0968858	FALSE	1045	1045	6.95273	1608	7.38337	19.403	28.8557	42.3507	66.107	0.0348259	1608	0.00936355	-0.0804679	S	0	larval03	Spermatocyte	1381	0.49392	0/Spermatocyte	-4.7509	6.46847
CACATAGGTTCTGTTT-1-larval03	0.126935	FALSE	4952	4952	8.50775	23456	10.0629	14.3631	23.8063	34.0979	49.7399	0.0141968	23456	0.0268318	0.126284	G2M	8	larval03	Spermatogonia	189	0.821739	8/Spermatogonia	1.96148	0.899766
CACATAGTCATCTGTT-1-larval03	0.0309073	FALSE	1036	1036	6.94409	2414	7.78945	35.5012	50.9528	61.8061	77.7962	0.0285833	2414	-0.0468314	-0.0495261	G1	6	larval03	TerminalEpithelial	367	0.48226	6/TerminalEpithelial	15.0455	3.73855
CACATAGTCCCATTAT-1-larval03	0.306288	FALSE	1108	1108	7.01121	1732	7.45761	20.0924	30.1386	43.418	64.8961	0.0271363	1732	-0.115137	0.0146397	G2M	4	larval03	Cyst	670	0.652386	4/Cyst	7.02883	-6.34966
CACATAGTCCTCAATT-1-larval03	0.0718954	FALSE	1860	1860	7.52887	3218	8.07683	16.6252	24.1765	34.8975	55.4071	0.043816	3218	-0.0289929	0.0744349	G2M	9	larval03	Spermatocyte	81	0.407035	9/Spermatocyte	0.578461	3.18117
CACATAGTCGAATGCT-1-larval03	0.0550285	FALSE	2136	2136	7.66716	7833	8.96623	29.7587	44.7083	59.4919	74.467	0.0360015	7833	-0.112423	-0.0844177	G1	4	larval03	Cyst	670	0.652386	4/Cyst	4.75377	-8.37093
CACATAGTCGGTCTAA-1-larval03	0.114754	FALSE	1312	1312	7.18007	2020	7.61135	17.6733	26.0891	37.6733	59.802	0.0282178	2020	-0.0676477	-0.0653552	G1	0	larval03	Spermatocyte	1381	0.49392	0/Spermatocyte	-4.89216	6.20389
CACATAGTCGTCGTTC-1-larval03	0.161765	FALSE	1303	1303	7.17319	1910	7.55538	16.0733	24.3979	36.1257	57.9581	0.0319372	1910	-0.0215516	0.108097	G2M	0	larval03	Spermatocyte	1381	0.49392	0/Spermatocyte	-5.68512	6.50042
CACATTTAGCCGCCTA-1-larval03	0.0401319	FALSE	1791	1791	7.49109	6420	8.76733	30.5607	46.9938	62.3676	77.2274	0.028972	6420	0.00435554	-0.00635266	S	3	larval03	Cyst	557	0.408059	3/Cyst	2.14166	-9.10679
CACATTTAGCGTCTAT-1-larval03	0.106618	FALSE	1723	1723	7.4524	4937	8.50472	25.9064	40.3281	55.1144	72.3921	0.0307879	4937	-0.163681	-0.122127	G1	4	larval03	Cyst	670	0.652386	4/Cyst	4.80137	-8.38427
CACATTTAGTGTTTGC-1-larval03	0.0348777	FALSE	1999	1999	7.6009	6078	8.7126	28.3975	43.4682	55.5117	71.1089	0.0159592	6078	0.0210092	0.00557542	S	2	larval03	Spermatogonia	735	0.698669	2/Spermatogonia	4.57885	-0.866299
CACATTTCAAGCCGCT-1-larval03	0.0324544	FALSE	1542	1542	7.34148	4657	8.44634	31.0286	44.0412	58.4926	75.9717	0.0274855	4657	0.0310174	-0.0459109	S	3	larval03	Cyst	557	0.408059	3/Cyst	2.26782	-9.03631
CACATTTCATATGCTG-1-larval03	0.0752048	FALSE	1476	1476	7.29777	3407	8.13388	27.0619	41.4734	53.5662	71.3531	0.0181978	3407	0.233411	0.140015	S	2	larval03	Spermatogonia	735	0.698669	2/Spermatogonia	3.37532	-3.70072
CACATTTGTAGCTGCC-1-larval03	0.144796	FALSE	896	896	6.79906	1219	7.10661	18.8679	28.3019	42.904	67.5144	0.0492207	1219	0.044225	-0.178102	S	0	larval03	Spermatocyte	1381	0.49392	0/Spermatocyte	-3.13205	4.14435
CACATTTGTCCATCCT-1-larval03	0.0439749	FALSE	1387	1387	7.23562	3373	8.12386	26.5046	40.9724	54.9363	73.7029	0.015713	3373	-0.020011	0.00164282	G2M	2	larval03	Spermatogonia	735	0.698669	2/Spermatogonia	4.98345	-1.02495
CACATTTGTTCCAACA-1-larval03	0.120638	FALSE	788	788	6.67077	1092	6.99668	18.8645	29.1209	46.1538	73.6264	0.0164835	1092	0.0462965	0.107797	G2M	0	larval03	Spermatocyte	1381	0.49392	0/Spermatocyte	-3.19591	6.02186
CACATTTTCACTTCAT-1-larval03	0.111954	FALSE	1493	1493	7.30921	3527	8.16849	27.5872	40.8279	53.5866	71.8458	0.0408279	3527	-0.122209	0.107835	G2M	5	larval03	Pigment	193	0.367619	5/Pigment	3.13632	-16.8531
CACATTTTCATAACCG-1-larval03	0.144796	FALSE	1732	1732	7.45761	3198	8.07059	17.9174	26.3602	37.5547	58.7555	0.0247029	3198	-0.152744	-0.0673587	G1	0	larval03	Spermatocyte	1381	0.49392	0/Spermatocyte	-5.66823	5.93388
CACATTTTCATCACCC-1-larval03	0.101604	FALSE	1915	1915	7.55799	6923	8.84275	30.2037	45.6305	60.5662	75.762	0.0498339	6923	-0.0942574	-0.0848068	G1	4	larval03	Cyst	670	0.652386	4/Cyst	4.6428	-8.30973
CACCACTAGAGGACGG-1-larval03	0.0823529	FALSE	2180	2180	7.68754	5644	8.63852	18.09	26.3466	38.1467	58.7349	0.00850461	5644	-0.104492	-0.0750537	G1	1	larval03	Spermatocyte	617	0.555856	1/Spermatocyte	-6.0297	7.44316
CACCACTAGATTACCC-1-larval03	0.109244	FALSE	1329	1329	7.19293	2254	7.72091	18.5004	27.8172	40.3283	63.2209	0.0297249	2254	-0.074438	-0.117273	G1	0	larval03	Spermatocyte	1381	0.49392	0/Spermatocyte	-3.64586	6.11518
CACCACTAGCCAGTAG-1-larval03	0.0374332	FALSE	1618	1618	7.38956	4853	8.48756	29.796	44.4467	58.6029	75.2524	0.0440964	4853	-0.117846	0.0165934	G2M	4	larval03	Cyst	670	0.652386	4/Cyst	6.44669	-7.03523
CACCACTAGGACAGCT-1-larval03	0.0968858	FALSE	1883	1883	7.54115	4009	8.29655	17.8349	26.5153	38.0644	58.9424	0.00748316	4009	0.0418474	0.0791502	G2M	1	larval03	Spermatocyte	617	0.555856	1/Spermatocyte	-6.03628	8.68319
CACCACTCAATGGTCT-1-larval03	0.109244	FALSE	1981	1981	7.59186	4323	8.37194	17.6266	26.278	37.6359	58.4548	0.0178117	4323	0.0732342	-0.113971	S	1	larval03	Spermatocyte	617	0.555856	1/Spermatocyte	-5.66436	9.05957
CACCACTCACGAAACG-1-larval03	0.137255	FALSE	641	641	6.46459	855	6.75227	21.2865	32.9825	48.4211	83.5088	0.0292398	855	0.0284362	0.224895	G2M	0	larval03	Spermatocyte	1381	0.49392	0/Spermatocyte	-3.69548	6.63365
CACCACTCAGTTAACC-1-larval03	0.126935	FALSE	863	863	6.76157	1204	7.09424	17.691	28.4884	44.9336	69.8505	0.0116279	1204	-0.0855689	0.254804	G2M	7	larval03	Spermatocyte	62	0.358382	7/Spermatocyte	-3.24082	1.94581
CACCACTTCAGTTTGG-1-larval03	0.056266	FALSE	662	662	6.49677	1432	7.26753	37.081	51.6061	67.5978	88.6872	0.0481844	1432	-0.0279706	0.018897	G2M	3	larval03	Cyst	557	0.408059	3/Cyst	3.04596	-8.33169
CACCACTTCCGGGTGT-1-larval03	0.0470588	FALSE	1055	1055	6.96224	2324	7.75148	32.401	47.2461	58.9931	76.1188	0.038296	2324	-0.0694238	0.0602331	G2M	6	larval03	TerminalEpithelial	367	0.48226	6/TerminalEpithelial	14.5343	3.2001
CACCACTTCTGCTGCT-1-larval03	0.0575307	FALSE	2087	2087	7.64396	7343	8.90164	30.478	45.5808	58.995	73.9071	0.0482092	7343	-0.0631866	-0.0432218	G1	4	larval03	Cyst	670	0.652386	4/Cyst	6.84271	-6.88616
CACCACTTCTTGAGAC-1-larval03	0.148789	FALSE	2091	2091	7.64588	4696	8.45468	16.6099	24.9148	36.1158	57.3254	0.0163969	4696	0.0646547	-0.116857	S	1	larval03	Spermatocyte	617	0.555856	1/Spermatocyte	-6.13682	7.78717
CACCAGGAGACGCTTT-1-larval03	0.036566	FALSE	617	617	6.42649	810	6.69827	22.5926	34.9383	48.5185	85.5556	0.0444444	810	-0.0599813	0.0734356	G2M	0	larval03	Spermatocyte	1381	0.49392	0/Spermatocyte	-3.54878	5.99374
CACCAGGAGAGTGAGA-1-larval03	0.0657439	FALSE	2167	2167	7.68156	6447	8.77153	26.4464	40.3443	52.6757	68.59	0.0212502	6447	-0.0520593	0.0680435	G2M	2	larval03	Spermatogonia	735	0.698669	2/Spermatogonia	3.92881	-1.64881
CACCAGGCAAAGTGCG-1-larval03	0.166458	FALSE	481	481	6.17794	708	6.56386	30.0847	44.209	60.3107	100	0.0409605	708	-0.0769795	-0.135617	G1	4	larval03	Cyst	670	0.652386	4/Cyst	5.15456	-6.99397
CACCAGGCAAGTTAAG-1-larval03	0.0946292	FALSE	904	904	6.80793	2491	7.82084	40.4255	57.487	69.2894	83.7816	0.0276997	2491	-0.0149415	0.0145079	G2M	5	larval03	Pigment	193	0.367619	5/Pigment	4.5288	-14.685
CACCAGGCATGCGCAC-1-larval03	0.157263	FALSE	1476	1476	7.29777	3340	8.11402	27.2754	39.6407	51.9461	70.7784	0.042515	3340	-0.0339556	0.0632488	G2M	3	larval03	Cyst	557	0.408059	3/Cyst	2.5953	-7.64396
CACCAGGGTACAGTTC-1-larval03	0.157263	FALSE	1556	1556	7.35052	4869	8.49085	36.3319	52.7418	63.8529	77.5929	0.0369686	4869	-0.0825916	0.0912781	G2M	5	larval03	Pigment	193	0.367619	5/Pigment	3.94764	-15.7633
CACCAGGGTCGAGTTT-1-larval03	0.148789	FALSE	1860	1860	7.52887	3335	8.11253	14.003	21.7991	32.8936	54.063	0.0107946	3335	-0.123181	0.0571227	G2M	0	larval03	Spermatocyte	1381	0.49392	0/Spermatocyte	-5.6345	5.12276
CACCAGGTCGCCTGAG-1-larval03	0.0550285	FALSE	1850	1850	7.52348	6491	8.77833	29.3329	45.0162	60.4992	75.5816	0.0403636	6491	-0.0933839	-0.124163	G1	4	larval03	Cyst	670	0.652386	4/Cyst	5.8463	-7.66191
CACCAGGTCTGCCCTA-1-larval03	0.0294118	FALSE	1937	1937	7.56941	6150	8.72437	29.3171	45.0894	57.626	72.374	0.0162602	6150	0.0217231	0.065731	G2M	2	larval03	Spermatogonia	735	0.698669	2/Spermatogonia	4.68394	-1.5229
CACCTTGAGGCCATAG-1-larval03	0.111954	FALSE	743	743	6.61204	1031	6.93925	22.0175	32.2987	47.3327	76.4306	0.042677	1031	-0.0947647	0.0523126	G2M	3	larval03	Cyst	557	0.408059	3/Cyst	1.51737	-6.8055
CACCTTGCAAGTAATG-1-larval03	0.0735294	FALSE	2077	2077	7.63916	5482	8.60941	25.9759	39.876	51.6965	67.0193	0.0322875	5482	-0.0196032	-0.11271	G1	2	larval03	Spermatogonia	735	0.698669	2/Spermatogonia	4.11558	-1.37943
CACCTTGCACACATGT-1-larval03	0.109244	FALSE	1373	1373	7.22548	2229	7.70976	16.734	25.9309	38.4029	60.8345	0.0282638	2229	-0.0994309	0.104674	G2M	1	larval03	Spermatocyte	617	0.555856	1/Spermatocyte	-5.34682	6.87292
CACCTTGCACGACGAA-1-larval03	0.0575307	FALSE	1013	1013	6.92166	1325	7.18992	17.2075	25.6604	38.6415	61.283	0.0196226	1325	-0.112197	-0.145092	G1	9	larval03	Spermatocyte	81	0.407035	9/Spermatocyte	-0.260014	3.18
CACCTTGCATCGATTG-1-larval03	0.114754	FALSE	992	992	6.90073	1543	7.34213	21.1925	31.6267	44.7829	68.1141	0.0330525	1543	-0.0135512	-0.154001	G1	0	larval03	Spermatocyte	1381	0.49392	0/Spermatocyte	-3.22195	7.02898
CACCTTGCATGCAACT-1-larval03	0.078686	FALSE	2523	2523	7.8336	5600	8.6307	16	23.3214	33.2857	52	0.0205357	5600	-0.0806605	-0.0100426	G1	1	larval03	Spermatocyte	617	0.555856	1/Spermatocyte	-7.04789	7.26013
CACCTTGGTGCGCTTG-1-larval03	0.148789	FALSE	1338	1338	7.19968	2011	7.60688	14.4207	22.5758	34.6594	58.3292	0.0303332	2011	0.131964	0.353599	G2M	0	larval03	Spermatocyte	1381	0.49392	0/Spermatocyte	-5.78277	6.60788
CACCTTGTCAATCTCT-1-larval03	0.0946292	FALSE	1077	1077	6.98286	1466	7.29097	16.3029	25.1023	38.7449	60.6412	0.0204638	1466	0.159782	0.163153	G2M	0	larval03	Spermatocyte	1381	0.49392	0/Spermatocyte	-5.47772	6.27239
CACCTTGTCACGGTTA-1-larval03	0.0449827	FALSE	726	726	6.58893	1010	6.9187	23.2673	33.5644	47.9208	77.6238	0.0435644	1010	-0.0899719	-0.0340681	G1	0	larval03	Spermatocyte	1381	0.49392	0/Spermatocyte	-3.52784	5.91681
CACCTTGTCGCCGTGA-1-larval03	0.148789	FALSE	1858	1858	7.52779	3714	8.22013	17.7167	26.0366	37.2375	57.3236	0.0158858	3714	-0.154544	0.0199161	G2M	1	larval03	Spermatocyte	617	0.555856	1/Spermatocyte	-6.09019	7.70139
CACCTTGTCTACCAGA-1-larval03	0.0588235	FALSE	1789	1789	7.48997	2873	7.96346	17.0553	23.6686	34.0411	54.9252	0.0494257	2873	-0.0189872	-0.0696855	G1	9	larval03	Spermatocyte	81	0.407035	9/Spermatocyte	0.413311	3.53622
CACTCCAAGTATCTCG-1-larval03	0.0526316	FALSE	801	801	6.68711	1814	7.50384	36.8798	53.1422	66.097	83.4068	0.036935	1814	-0.0724862	0.121404	G2M	6	larval03	TerminalEpithelial	367	0.48226	6/TerminalEpithelial	14.9336	3.60897
CACTCCACATCGTCGG-1-larval03	0.130252	FALSE	1195	1195	7.08674	1759	7.47307	15.975	24.6163	36.7823	60.4889	0.0312678	1759	0.130686	-0.0184034	S	0	larval03	Spermatocyte	1381	0.49392	0/Spermatocyte	-4.7278	6.35729
CACTCCACATGGAATA-1-larval03	0.0401319	FALSE	2616	2616	7.86978	9415	9.15017	26.6277	40.8178	52.9156	67.8386	0.0148699	9415	-0.0024987	0.0758261	G2M	2	larval03	Spermatogonia	735	0.698669	2/Spermatogonia	4.22907	-0.99455
CACTCCAGTCTGCGGT-1-larval03	0.120638	FALSE	1851	1851	7.52402	3482	8.15565	14.7042	23.004	34.9799	56.2608	0.0163699	3482	-0.0435983	0.102933	G2M	1	larval03	Spermatocyte	617	0.555856	1/Spermatocyte	-6.45737	6.93465
CACTCCAGTTAAAGAC-1-larval03	0.152941	FALSE	759	759	6.63332	991	6.89972	19.3744	29.4652	43.5923	73.8648	0.0484359	991	-0.0217725	-0.130449	G1	0	larval03	Spermatocyte	1381	0.49392	0/Spermatocyte	-3.86804	5.44115
CACTCCATCAATACCG-1-larval03	0.187415	FALSE	1423	1423	7.26123	2135	7.66669	14.2389	22.3888	34.0984	56.7681	0.0135831	2135	-0.0240602	-0.0955204	G1	0	larval03	Spermatocyte	1381	0.49392	0/Spermatocyte	-4.28262	4.1093
CACTCCATCGAATGCT-1-larval03	0.166458	FALSE	1523	1523	7.32909	2696	7.89989	18.6202	26.6691	38.0935	61.3501	0.0437685	2696	-0.0244819	0.139679	G2M	1	larval03	Spermatocyte	617	0.555856	1/Spermatocyte	-5.77285	7.95539
CACTCCATCTCTTATG-1-larval03	0.0439749	FALSE	1315	1315	7.18235	3125	8.04751	31.68	45.888	57.728	73.92	0.02912	3125	0.00348444	0.0220335	G2M	6	larval03	TerminalEpithelial	367	0.48226	6/TerminalEpithelial	14.6584	3.84021
CACTCCATCTGCAAGT-1-larval03	0.114754	FALSE	2153	2153	7.67508	4119	8.32361	13.8869	21.0002	31.7796	51.663	0.0308327	4119	-0.0959522	0.0572203	G2M	0	larval03	Spermatocyte	1381	0.49392	0/Spermatocyte	-5.95685	5.73191
CAGAATCAGATGGCGT-1-larval03	0.0946292	FALSE	377	377	5.93489	663	6.49828	41.0256	57.9186	73.3032	100	0.0437406	663	-0.0529714	0.0347745	G2M	5	larval03	Pigment	193	0.367619	5/Pigment	4.33711	-14.7417
CAGAATCAGCTCAACT-1-larval03	0.109244	FALSE	2063	2063	7.6324	4698	8.4551	18.6249	26.9476	38.5909	59.1528	0.0225628	4698	-0.0499537	-0.172704	G1	1	larval03	Spermatocyte	617	0.555856	1/Spermatocyte	-6.12201	7.33999
CAGAATCAGGCATGTG-1-larval03	0.114754	FALSE	850	850	6.74641	1224	7.1107	20.7516	30.0654	46.4052	71.4052	0.0285948	1224	-0.0989346	-0.0684575	G1	0	larval03	Spermatocyte	1381	0.49392	0/Spermatocyte	-2.45629	5.54545
CAGAATCAGTCGCCGT-1-larval03	0.126935	FALSE	1056	1056	6.96319	1690	7.43308	21.3018	31.1243	44.0828	67.1006	0.0408284	1690	-0.0561771	-0.0850145	G1	1	larval03	Spermatocyte	617	0.555856	1/Spermatocyte	-4.31036	8.26158
CAGAATCCAAGCCATT-1-larval03	0.117647	FALSE	3003	3003	8.0077	8936	9.09796	19.9642	31.5242	42.8491	59.5457	0.0223814	8936	0.0571134	0.101636	G2M	8	larval03	Spermatogonia	189	0.821739	8/Spermatogonia	2.27829	-0.0635913
CAGAATCCATGCATGT-1-larval03	0.078686	FALSE	1016	1016	6.92461	2443	7.80139	31.1912	46.3365	60.9906	78.8784	0.0495293	2443	-0.0263636	-0.0238869	G1	4	larval03	Cyst	670	0.652386	4/Cyst	4.9213	-7.86646
CAGAATCGTACCAGTT-1-larval03	0.0514706	FALSE	1348	1348	7.20712	4087	8.31581	32.0284	47.7123	62.2217	79.2513	0.0362124	4087	-0.0929458	0.00604409	G2M	3	larval03	Cyst	557	0.408059	3/Cyst	2.85898	-8.98877
CAGAATCGTCCGAAGA-1-larval03	0.144796	FALSE	1279	1279	7.15462	2103	7.6516	18.5925	27.5321	40.1331	62.9577	0.0275796	2103	-0.143047	0.10513	G2M	0	larval03	Spermatocyte	1381	0.49392	0/Spermatocyte	-4.79447	6.58579
CAGAATCGTTGGAGGT-1-larval03	0.0657439	FALSE	851	851	6.74759	1232	7.11721	20.6169	30.6818	46.9156	71.5097	0.0381493	1232	-0.0767406	-0.0951491	G1	0	larval03	Spermatocyte	1381	0.49392	0/Spermatocyte	-3.82752	5.13763
CAGAATCTCGAACTGT-1-larval03	0.078686	FALSE	532	532	6.27852	676	6.51767	21.7456	36.0947	50.8876	95.2663	0.0325444	676	-0.0447151	-0.155351	G1	0	larval03	Spermatocyte	1381	0.49392	0/Spermatocyte	-2.50032	4.34699
CAGAGAGAGGTGATAT-1-larval03	0.0538173	FALSE	1334	1334	7.19669	2288	7.73587	21.1976	30.1136	42.0892	63.549	0.0367133	2288	-0.0223298	-0.120664	G1	1	larval03	Spermatocyte	617	0.555856	1/Spermatocyte	-4.80174	7.67906
CAGAGAGCACACCGAC-1-larval03	0.157263	FALSE	861	861	6.75926	1206	7.09589	19.9834	29.602	45.1907	70.0663	0.0480929	1206	-0.0150111	-0.0373039	G1	0	larval03	Spermatocyte	1381	0.49392	0/Spermatocyte	-4.12483	6.68312
CAGAGAGCACGGTTTA-1-larval03	0.092437	FALSE	2498	2498	7.82365	10894	9.29606	33.1467	50.5599	62.5757	75.2341	0.0203782	10894	-0.0925449	-0.0534491	G1	5	larval03	Pigment	193	0.367619	5/Pigment	3.32561	-17.7413
CAGAGAGGTCACCTAA-1-larval03	0.140954	FALSE	1867	1867	7.53262	4921	8.50147	28.9372	42.3085	53.8915	69.3965	0.0365779	4921	0.130721	0.0806774	S	2	larval03	Spermatogonia	735	0.698669	2/Spermatogonia	3.16606	-3.08717
CAGAGAGGTCCATGAT-1-larval03	0.152941	FALSE	604	604	6.40523	874	6.77422	26.659	38.4439	53.7757	88.1007	0.0400458	874	-0.118225	-0.119627	G1	6	larval03	TerminalEpithelial	367	0.48226	6/TerminalEpithelial	15.1151	2.71682
CAGAGAGGTGATAAAC-1-larval03	0.0316742	FALSE	830	830	6.72263	1663	7.41698	33.3734	47.8653	61.0944	80.1563	0.0499098	1663	-0.0766495	-0.13214	G1	6	larval03	TerminalEpithelial	367	0.48226	6/TerminalEpithelial	14.956	3.15612
CAGAGAGGTGGTGTAG-1-larval03	0.0575307	FALSE	1149	1149	7.04752	2418	7.79111	31.1001	45.6162	56.617	73.1596	0.0405294	2418	-0.104998	-0.178033	G1	6	larval03	TerminalEpithelial	367	0.48226	6/TerminalEpithelial	14.9493	3.08755
CAGAGAGTCATAACCG-1-larval03	0.21267	FALSE	807	807	6.69456	1119	7.02108	20.4647	29.7587	45.7551	72.5648	0.0446828	1119	-0.121392	-0.131341	G1	0	larval03	Spermatocyte	1381	0.49392	0/Spermatocyte	-2.77783	4.73792
CAGATCAAGATCCTGT-1-larval03	0.166458	FALSE	720	720	6.58064	925	6.83087	20.6486	31.4595	43.7838	76.2162	0.0324324	925	-0.138672	0.0368524	G2M	0	larval03	Spermatocyte	1381	0.49392	0/Spermatocyte	-2.57467	4.82461
CAGATCAAGGTCATCT-1-larval03	0.0526316	FALSE	944	944	6.85118	2158	7.6774	35.7275	49.8146	62.2335	79.4254	0.0477294	2158	0.0527519	0.0782314	G2M	6	larval03	TerminalEpithelial	367	0.48226	6/TerminalEpithelial	14.2932	3.86952
CAGATCAAGTGATCGG-1-larval03	0.152941	FALSE	1037	1037	6.94505	1452	7.28139	16.4601	25.2755	39.0496	63.0165	0.00550964	1452	-0.108079	0.228858	G2M	7	larval03	Spermatocyte	62	0.358382	7/Spermatocyte	-3.30107	2.0865
CAGATCACAAACCTAC-1-larval03	0.120638	FALSE	3876	3876	8.26282	14469	9.57983	16.3937	26.2216	37.6944	54.3921	0.0108508	14469	0.0666828	0.0477337	S	8	larval03	Spermatogonia	189	0.821739	8/Spermatogonia	2.59893	0.371016
CAGATCACAATAACGA-1-larval03	0.0410655	FALSE	985	985	6.89366	2476	7.8148	37.7221	54.4426	65.3877	80.412	0.0270598	2476	-0.0714696	-0.0330111	G1	6	larval03	TerminalEpithelial	367	0.48226	6/TerminalEpithelial	15.094	3.8529
CAGATCACAATAGCAA-1-larval03	0.171355	FALSE	4858	4858	8.48859	42674	10.6614	17.7415	26.3088	36.9686	54.982	0.0105451	42674	-0.106948	-0.133585	G1	1	larval03	Spermatocyte	617	0.555856	1/Spermatocyte	-6.10263	9.87613
CAGATCACAATCTACG-1-larval03	0.21267	FALSE	1738	1738	7.46107	3225	8.079	18.0775	25.8295	36.7752	57.7364	0.0409302	3225	-0.0362341	0.0162434	G2M	1	larval03	Spermatocyte	617	0.555856	1/Spermatocyte	-5.86048	7.58898
CAGATCACACACATGT-1-larval03	0.114754	FALSE	3630	3630	8.19726	12964	9.47001	14.656	22.1999	32.3666	50.4397	0.00663375	12964	-0.0440781	-0.050481	G1	1	larval03	Spermatocyte	617	0.555856	1/Spermatocyte	-7.008	8.47958
CAGATCACACTGTGTA-1-larval03	0.0628803	FALSE	1730	1730	7.45645	5268	8.5696	30.1822	44.8557	58.2764	73.899	0.0366363	5268	0.0178976	0.0102599	S	4	larval03	Cyst	670	0.652386	4/Cyst	7.112	-6.91889
CAGATCACAGGCTGAA-1-larval03	0.092437	FALSE	727	727	6.5903	969	6.8773	20.0206	30.547	45.614	76.5738	0.0185759	969	0.085277	-0.0742537	S	0	larval03	Spermatocyte	1381	0.49392	0/Spermatocyte	-1.98967	5.68535
CAGATCAGTACATCCA-1-larval03	0.078686	FALSE	897	897	6.80017	1172	7.06732	16.6382	25.7679	40.529	66.1263	0.0307167	1172	0.027045	-0.136268	S	9	larval03	Spermatocyte	81	0.407035	9/Spermatocyte	-0.272449	3.22787
CAGATCAGTCCCGACA-1-larval03	0.152941	FALSE	2145	2145	7.67136	3986	8.29079	12.7195	19.8695	30.4064	50.7526	0.0150527	3986	-0.08806	0.0758946	G2M	7	larval03	Spermatocyte	62	0.358382	7/Spermatocyte	-4.67279	3.74059
CAGATCAGTGAGGCTA-1-larval03	0.130252	FALSE	2415	2415	7.78987	5013	8.51999	11.9689	19.3896	29.982	50.3491	0.0175544	5013	-0.154924	0.146565	G2M	0	larval03	Spermatocyte	1381	0.49392	0/Spermatocyte	-4.98538	4.34723
CAGATCAGTGCATCTA-1-larval03	0.0628803	FALSE	943	943	6.85013	2045	7.62364	29.9756	44.401	58.6797	78.3374	0.0322738	2045	-0.0520553	-0.13748	G1	4	larval03	Cyst	670	0.652386	4/Cyst	5.87856	-7.22142
CAGATCAGTTTGTGTG-1-larval03	0.0601454	FALSE	754	754	6.62672	1381	7.23129	34.0333	47.1398	59.8841	81.6075	0.0405503	1381	0.0399458	0.030282	S	6	larval03	TerminalEpithelial	367	0.48226	6/TerminalEpithelial	14.6109	2.72876
CAGATCATCAGTGCAT-1-larval03	0.120638	FALSE	1581	1581	7.36645	2864	7.96032	18.7151	26.9553	38.2682	60.3701	0.0286313	2864	-0.045274	0.0182517	G2M	1	larval03	Spermatocyte	617	0.555856	1/Spermatocyte	-5.62018	7.79426
CAGCAGCAGACAAGCC-1-larval03	0.0332481	FALSE	1756	1756	7.47136	5803	8.6663	30.915	46.5794	60.3998	75.7884	0.0460107	5803	-0.135582	-0.150865	G1	4	larval03	Cyst	670	0.652386	4/Cyst	6.23612	-7.26639
CAGCAGCAGTCACGCC-1-larval03	0.0588235	FALSE	1652	1652	7.41035	4235	8.35138	27.0838	42.1015	54.876	71.3577	0.020307	4235	0.191007	0.0519938	S	2	larval03	Spermatogonia	735	0.698669	2/Spermatogonia	3.54563	-2.98959
CAGCAGCCACCAGCAC-1-larval03	0.0862208	FALSE	1884	1884	7.54168	5207	8.55795	26.7909	41.4442	53.3321	69.4258	0.0217016	5207	0.169564	0.24417	G2M	2	larval03	Spermatogonia	735	0.698669	2/Spermatogonia	3.15439	-3.81166
CAGCAGCCAGCATGAG-1-larval03	0.0628803	FALSE	3172	3172	8.06243	17454	9.76738	33.2302	49.9083	62.4098	74.7107	0.0186777	17454	0.0332424	0.0469997	G2M	4	larval03	Cyst	670	0.652386	4/Cyst	7.51906	-6.97842
CAGCAGCGTACACCGC-1-larval03	0.0769231	FALSE	601	601	6.40026	987	6.89568	32.0162	44.7822	59.3718	89.767	0.0476191	987	-0.0725171	0.0981576	G2M	3	larval03	Cyst	557	0.408059	3/Cyst	1.74573	-7.24868
CAGCAGCGTAGGCTGA-1-larval03	0.157263	FALSE	745	745	6.61473	1004	6.91274	20.2191	30.1793	45.7171	75.5976	0.0478088	1004	-0.051377	0.12115	G2M	0	larval03	Spermatocyte	1381	0.49392	0/Spermatocyte	-4.15991	5.30854
CAGCAGCGTCCCTACT-1-larval03	0.171355	FALSE	2286	2286	7.735	4982	8.51379	16.0177	23.8458	34.2031	54.2352	0.013047	4982	-0.173168	-0.0651429	G1	1	larval03	Spermatocyte	617	0.555856	1/Spermatocyte	-5.86493	7.32086
CAGCAGCGTCTACCTC-1-larval03	0.0769231	FALSE	790	790	6.6733	1132	7.03262	21.2898	31.2721	47.8799	74.3816	0.0459364	1132	0.0471	0.110025	G2M	1	larval03	Spermatocyte	617	0.555856	1/Spermatocyte	-5.25379	7.73323
CAGCAGCTCACCAGGC-1-larval03	0.104072	FALSE	764	764	6.63988	994	6.90274	19.0141	29.0744	43.2596	73.4406	0.0352113	994	0.0217675	0.0313909	G2M	0	larval03	Spermatocyte	1381	0.49392	0/Spermatocyte	-3.70483	6.0338
CAGCAGCTCCCTTGTG-1-larval03	0.0804954	FALSE	2009	2009	7.60589	7428	8.91315	33.0372	49.8519	62.1836	75.4847	0.0242326	7428	-0.132793	-0.0278458	G1	5	larval03	Pigment	193	0.367619	5/Pigment	2.98038	-17.6593
CAGCAGCTCCTGCAGG-1-larval03	0.161765	FALSE	926	926	6.83195	1876	7.53743	30.7569	44.5096	57.7292	77.2921	0.0341151	1876	-0.100535	-0.0864954	G1	5	larval03	Pigment	193	0.367619	5/Pigment	4.66141	-14.776
CAGCAGCTCGGTTCGG-1-larval03	0.130252	FALSE	1025	1025	6.93342	1478	7.29912	18.065	27.4019	40.9337	64.479	0.0243572	1478	-0.0484669	-0.19547	G1	0	larval03	Spermatocyte	1381	0.49392	0/Spermatocyte	-3.1218	4.77471
CAGCAGCTCTGATACG-1-larval03	0.137255	FALSE	1765	1765	7.47647	3398	8.13124	16.7451	25.0441	36.8452	57.7987	0.0211889	3398	0.0389414	-0.0400405	S	1	larval03	Spermatocyte	617	0.555856	1/Spermatocyte	-5.70011	8.22861
CAGCATAAGACTCGGA-1-larval03	0.0449827	FALSE	2463	2463	7.80954	8672	9.06797	27.4677	42.0434	54.4972	69.7302	0.0163745	8672	0.0808011	-0.0374053	S	2	larval03	Spermatogonia	735	0.698669	2/Spermatogonia	4.37736	-0.867622
CAGCATAAGCGATATA-1-larval03	0.166458	FALSE	1644	1644	7.4055	3117	8.04495	18.9605	27.2056	38.4986	60.3465	0.0378569	3117	0.0278812	0.013164	S	1	larval03	Spermatocyte	617	0.555856	1/Spermatocyte	-5.80603	8.81163
CAGCATAAGTGACATA-1-larval03	0.111954	FALSE	1002	1002	6.91075	1522	7.32844	20.565	30.6833	43.8239	67.0171	0.0453351	1522	0.0354451	-0.223793	S	0	larval03	Spermatocyte	1381	0.49392	0/Spermatocyte	-4.33764	6.96541
CAGCATACAATAGCAA-1-larval03	0.0575307	FALSE	2909	2909	7.97591	10301	9.24009	24.3083	38.0351	50.0243	65.1781	0.0205805	10301	-0.0161864	0.0386583	G2M	2	larval03	Spermatogonia	735	0.698669	2/Spermatogonia	3.75319	-0.568001
CAGCATACAGATGGCA-1-larval03	0.130252	FALSE	2971	2971	7.99699	8548	9.05357	16.4132	23.8769	33.8091	52.445	0.0195367	8548	-0.0392147	-0.0942696	G1	1	larval03	Spermatocyte	617	0.555856	1/Spermatocyte	-6.67607	7.93278
CAGCATACAGTACACT-1-larval03	0.140954	FALSE	4008	4008	8.2963	15405	9.64251	21.1685	33.2879	44.4466	59.3638	0.016618	15405	-0.0541663	0.0242112	G2M	2	larval03	Spermatogonia	735	0.698669	2/Spermatogonia	3.15937	-1.47673
CAGCATAGTAGATTAG-1-larval03	0.13369	FALSE	1059	1059	6.96602	1509	7.31986	17.6938	27.104	40.3579	62.9556	0.0185553	1509	-0.010288	0.120993	G2M	0	larval03	Spermatocyte	1381	0.49392	0/Spermatocyte	-4.17495	6.57353
CAGCATAGTTTGCATG-1-larval03	0.148789	FALSE	1258	1258	7.13807	1812	7.50274	14.0177	22.7373	34.9338	58.1678	0.00827815	1812	-0.0111285	0.126526	G2M	0	larval03	Spermatocyte	1381	0.49392	0/Spermatocyte	-4.55892	4.13093
CAGCCGAAGAACAACT-1-larval03	0.114754	FALSE	2789	2789	7.9338	7784	8.95995	15.4548	23.574	34.3525	53.3916	0.0102775	7784	-0.0710098	-0.00327548	G1	1	larval03	Spermatocyte	617	0.555856	1/Spermatocyte	-6.86618	7.76615
CAGCCGAAGACTGGGT-1-larval03	0.0903065	FALSE	2311	2311	7.74587	8995	9.10454	32.2068	48.4047	60.7449	74.2412	0.0221234	8995	-0.129926	-0.0916925	G1	5	larval03	Pigment	193	0.367619	5/Pigment	3.01286	-17.829
CAGCCGAAGCCACCTG-1-larval03	0.21267	FALSE	4981	4981	8.51359	23598	10.069	14.9419	21.4255	30.3331	47.1862	0.0352996	23598	-0.0952006	-0.0248803	G1	9	larval03	Spermatocyte	81	0.407035	9/Spermatocyte	1.08341	3.46973
CAGCCGAAGTAGCGGT-1-larval03	0.0374332	FALSE	487	487	6.19032	896	6.79906	38.6161	53.2366	67.9688	100	0.046875	896	-0.0289145	-0.05932	G1	6	larval03	TerminalEpithelial	367	0.48226	6/TerminalEpithelial	15.1768	2.74167
CAGCCGACAAAGAATC-1-larval03	0.0526316	FALSE	1189	1189	7.08171	3287	8.09803	35.5948	52.662	64.6182	79.0386	0.0334652	3287	0.126411	-0.0224052	S	6	larval03	TerminalEpithelial	367	0.48226	6/TerminalEpithelial	14.4653	4.67563
CAGCCGACACGACGAA-1-larval03	0.0968858	FALSE	2098	2098	7.64922	3729	8.22416	14.642	21.4267	31.2416	50.9788	0.0281577	3729	-0.05396	-0.138545	G1	9	larval03	Spermatocyte	81	0.407035	9/Spermatocyte	0.689824	3.3826
CAGCCGACACGGATAG-1-larval03	0.0538173	FALSE	3080	3080	8.03301	11839	9.37924	25.416	38.9982	50.5279	65.563	0.0131768	11839	-0.027565	0.08517	G2M	2	larval03	Spermatogonia	735	0.698669	2/Spermatogonia	4.0444	-0.596587
CAGCCGACATGGTTGT-1-larval03	0.0687456	FALSE	1104	1104	7.0076	2584	7.85748	29.7601	44.7755	58.63	76.6254	0.0348297	2584	-0.0953435	-0.0762984	G1	4	larval03	Cyst	670	0.652386	4/Cyst	5.41949	-7.93762
CAGCCGAGTAAAGGAG-1-larval03	0.13369	FALSE	1160	1160	7.05704	1801	7.49665	18.5453	27.6513	40.1444	63.3537	0.0333148	1801	-0.0368622	-0.0226732	G1	0	larval03	Spermatocyte	1381	0.49392	0/Spermatocyte	-5.25284	6.56818
CAGCCGAGTGAACCTT-1-larval03	0.0992098	FALSE	1072	1072	6.97821	2543	7.84149	29.768	45.2222	60.3225	77.5069	0.0471884	2543	0.0862452	-0.112995	S	4	larval03	Cyst	670	0.652386	4/Cyst	4.27947	-7.35508
CAGCCGATCATGCAAC-1-larval03	0.0628803	FALSE	653	653	6.48311	1099	7.00307	30.4823	43.1301	58.7807	86.0783	0.0309372	1099	-0.0924863	-0.0197088	G1	3	larval03	Cyst	557	0.408059	3/Cyst	2.10758	-8.62887
CAGCGACAGACAATAC-1-larval03	0.0946292	FALSE	1388	1388	7.23634	2533	7.83755	18.0813	27.2404	40.15	64.9428	0.00750099	2533	-0.0311018	-0.113704	G1	1	larval03	Spermatocyte	617	0.555856	1/Spermatocyte	-5.53863	8.02613
CAGCGACAGATCACGG-1-larval03	0.144796	FALSE	993	993	6.90174	1436	7.27031	19.6379	28.9694	42.8969	65.6685	0.0389972	1436	-0.110469	-0.00200385	G1	0	larval03	Spermatocyte	1381	0.49392	0/Spermatocyte	-4.52953	5.78284
CAGCGACAGCTAGCCC-1-larval03	0.123732	FALSE	1972	1972	7.58731	3666	8.20713	15.0846	22.9405	34.1244	54.2826	0.0201855	3666	-0.0713607	-0.059017	G1	1	larval03	Spermatocyte	617	0.555856	1/Spermatocyte	-6.07841	6.65222
CAGCGACCACAAGTAA-1-larval03	0.0946292	FALSE	1759	1759	7.47307	5211	8.55872	33.1031	44.5596	57.1675	73.2489	0.039148	5211	-0.0307177	0.0213391	G2M	3	larval03	Cyst	557	0.408059	3/Cyst	1.0891	-7.91457
CAGCGACCACATTCGA-1-larval03	0.117647	FALSE	852	852	6.74876	1177	7.07157	20.4758	29.4817	44.6049	70.0935	0.039932	1177	0.0553031	0.0196577	S	0	larval03	Spermatocyte	1381	0.49392	0/Spermatocyte	-4.41622	7.08094
CAGCGACCACGAAGCA-1-larval03	0.0718954	FALSE	1000	1000	6.90875	1877	7.53796	29.5685	41.5024	54.3953	73.3617	0.0314331	1877	-0.0963004	-0.00357755	G1	5	larval03	Pigment	193	0.367619	5/Pigment	4.6156	-15.1274
CAGCGACCAGCTGTAT-1-larval03	0.0460105	FALSE	2406	2406	7.78614	8409	9.03718	27.6133	42.7161	54.9768	70.0202	0.014865	8409	-0.00737226	0.125883	G2M	2	larval03	Spermatogonia	735	0.698669	2/Spermatogonia	4.30192	-2.06838
CAGCGACCATCTCGCT-1-larval03	0.282732	FALSE	1506	1506	7.31788	3018	8.01268	24.3539	34.6587	46.7197	66.6667	0.0377734	3018	0.0797995	0.0161767	S	2	larval03	Spermatogonia	735	0.698669	2/Spermatogonia	3.05511	-4.97073
CAGCGACCATCTGGTA-1-larval03	0.0265655	FALSE	432	432	6.07074	712	6.56948	35.9551	52.3876	67.4157	100	0.00702247	712	0.196254	0.121435	S	2	larval03	Spermatogonia	735	0.698669	2/Spermatogonia	4.11184	-2.46272
CAGCGACGTCTCTCTG-1-larval03	0.123732	FALSE	1607	1607	7.38275	3355	8.11851	24.0537	32.9061	45.4247	65.693	0.0408346	3355	0.0199769	-0.0715024	S	3	larval03	Cyst	557	0.408059	3/Cyst	1.27555	-7.41739
CAGCGACTCATACGGT-1-larval03	0.123732	FALSE	811	811	6.6995	1124	7.02554	21.1744	30.7829	45.6406	72.331	0.0427046	1124	-0.0955088	-0.154873	G1	0	larval03	Spermatocyte	1381	0.49392	0/Spermatocyte	-3.22337	5.03583
CAGCGACTCCAAACTG-1-larval03	0.0968858	FALSE	2636	2636	7.8774	8146	9.0054	18.9786	27.4982	38.2765	57.2183	0.0128898	8146	-0.159522	-0.167169	G1	1	larval03	Spermatocyte	617	0.555856	1/Spermatocyte	-5.6795	9.50041
CAGCGACTCGTCCAGG-1-larval03	0.0769231	FALSE	652	652	6.48158	929	6.83518	26.3724	37.2443	51.3455	83.6383	0.0387513	929	-0.0870966	0.103714	G2M	3	larval03	Cyst	557	0.408059	3/Cyst	1.5564	-8.02475
CAGCTAAAGAATCTCC-1-larval03	0.0804954	FALSE	1338	1338	7.19968	3124	8.04719	28.2971	41.4533	54.8976	73.1754	0.0492958	3124	-0.0581114	-0.0402227	G1	5	larval03	Pigment	193	0.367619	5/Pigment	3.11026	-16.893
CAGCTAAAGAGAGCTC-1-larval03	0.0460105	FALSE	2004	2004	7.6034	7530	8.92678	30.2523	45.1262	60.2922	75.7636	0.0358566	7530	-0.0293276	-0.0739793	G1	4	larval03	Cyst	670	0.652386	4/Cyst	4.50519	-8.47377
CAGCTAAAGATAGCAT-1-larval03	0.148789	FALSE	3490	3490	8.15794	11682	9.36589	15.6223	23.0012	32.8112	50.7362	0.0132683	11682	-0.0584206	0.00805655	G2M	1	larval03	Spermatocyte	617	0.555856	1/Spermatocyte	-7.07936	8.05431
CAGCTAAAGCCGTCGT-1-larval03	0.117647	FALSE	1227	1227	7.11314	4133	8.327	39.7532	58.1902	69.6105	82.4099	0.0169368	4133	-0.0186673	0.103782	G2M	5	larval03	Pigment	193	0.367619	5/Pigment	4.64112	-14.6893
CAGCTAACACAACTGT-1-larval03	0.104072	FALSE	3802	3802	8.24355	16836	9.73133	22.0539	34.1352	45.3433	61.2675	0.0119387	16836	-0.00724304	0.101872	G2M	2	larval03	Spermatogonia	735	0.698669	2/Spermatogonia	3.58037	-0.48495
CAGCTAACAGACAGGT-1-larval03	0.171355	FALSE	567	567	6.34212	704	6.5582	19.8864	33.6648	47.8693	90.483	0.03125	704	-0.0629999	-0.0058842	G1	0	larval03	Spermatocyte	1381	0.49392	0/Spermatocyte	-2.36104	4.7605
CAGCTAATCATGCTCC-1-larval03	0.130252	FALSE	2463	2463	7.80954	5547	8.62119	16.8199	24.3375	34.5953	53.7408	0.0313683	5547	-0.0201443	-0.124772	G1	1	larval03	Spermatocyte	617	0.555856	1/Spermatocyte	-7.09545	7.29504
CAGCTAATCCCGACTT-1-larval03	0.0601454	FALSE	1698	1698	7.4378	5539	8.61975	36.0715	51.3631	62.412	76.3495	0.0303304	5539	-0.115368	0.0429901	G2M	5	larval03	Pigment	193	0.367619	5/Pigment	4.59227	-15.0877
CAGCTGGAGTAATCCC-1-larval03	0.0703013	FALSE	2066	2066	7.63385	5931	8.68812	26.7914	40.4485	52.4026	68.8248	0.0214129	5931	-0.0294463	0.123236	G2M	2	larval03	Spermatogonia	735	0.698669	2/Spermatogonia	4.17189	-1.88718
CAGCTGGAGTCGATAA-1-larval03	0.0968858	FALSE	1596	1596	7.37588	5343	8.58373	33.6141	50.7019	63.3914	77.9525	0.0194647	5343	-0.115987	0.0213672	G2M	5	larval03	Pigment	193	0.367619	5/Pigment	3.51859	-17.7319
CAGCTGGAGTGAACAT-1-larval03	0.123732	FALSE	761	761	6.63595	982	6.89061	16.9043	27.0876	42.8717	73.4216	0.0213849	982	-0.0319325	0.0724801	G2M	7	larval03	Spermatocyte	62	0.358382	7/Spermatocyte	-3.34104	2.80079
CAGCTGGCAAACCTAC-1-larval03	0.0882353	FALSE	3926	3926	8.27563	15554	9.65214	17.0696	27.1377	38.5624	55.5998	0.0133085	15554	0.00175738	0.0664665	G2M	8	larval03	Spermatogonia	189	0.821739	8/Spermatogonia	2.76913	0.165932
CAGCTGGCAAACGCGA-1-larval03	0.120638	FALSE	814	814	6.70319	1100	7.00397	20	29.0909	44.1818	71.4545	0.0381818	1100	-0.0262686	0.16605	G2M	0	larval03	Spermatocyte	1381	0.49392	0/Spermatocyte	-3.01059	5.50846
CAGCTGGCAAAGAATC-1-larval03	0.126935	FALSE	742	742	6.6107	1249	7.1309	27.462	40.5124	56.6053	80.6245	0.0304243	1249	0.0692099	0.0844728	G2M	6	larval03	TerminalEpithelial	367	0.48226	6/TerminalEpithelial	14.385	3.1028
CAGCTGGCACATTAGC-1-larval03	0.166458	FALSE	1008	1008	6.91672	1516	7.32449	18.7335	28.628	42.1504	66.4908	0.0336412	1516	0.0749318	0.0209733	S	0	larval03	Spermatocyte	1381	0.49392	0/Spermatocyte	-4.54897	6.39148
CAGCTGGCAGCCTGTG-1-larval03	0.187415	FALSE	2970	2970	7.99665	7760	8.95687	13.8918	21.3273	31.5335	50.2835	0.0137887	7760	-0.0959638	-0.0753029	G1	1	larval03	Spermatocyte	617	0.555856	1/Spermatocyte	-6.95123	7.55606
CAGCTGGCATGCGCAC-1-larval03	0.0882353	FALSE	580	580	6.36475	749	6.62007	21.3618	34.713	49.2657	89.3191	0.012016	749	0.0313919	-0.00535862	S	0	larval03	Spermatocyte	1381	0.49392	0/Spermatocyte	-2.02206	6.19453
CAGCTGGTCACCATAG-1-larval03	0.0823529	FALSE	695	695	6.54535	938	6.84482	20.2559	30.9168	47.2281	79.2111	0.0255864	938	-0.0796007	-0.0714118	G1	0	larval03	Spermatocyte	1381	0.49392	0/Spermatocyte	-2.58045	6.18713
CAGCTGGTCACTTATC-1-larval03	0.0946292	FALSE	929	929	6.83518	1721	7.45124	27.1354	41.3132	54.968	75.0726	0.0162696	1721	-0.00863718	-0.13388	G1	2	larval03	Spermatogonia	735	0.698669	2/Spermatogonia	5.076	-1.19285
CAGCTGGTCGTTTATC-1-larval03	0.0401319	FALSE	1521	1521	7.32778	3976	8.28828	31.5644	46.504	58.1992	74.3209	0.0304326	3976	-0.00891345	-0.0327272	G1	6	larval03	TerminalEpithelial	367	0.48226	6/TerminalEpithelial	14.3995	5.21894
CAGGTGCCAGACGTAG-1-larval03	0.0804954	FALSE	1829	1829	7.51207	4373	8.38343	19.9405	28.836	40.6357	62.4285	0.0066316	4373	-0.0566503	-0.231235	G1	1	larval03	Spermatocyte	617	0.555856	1/Spermatocyte	-5.83374	7.41008
CAGGTGCCATTACGAC-1-larval03	0.13369	FALSE	574	574	6.35437	718	6.57786	21.1699	33.9833	47.9109	89.6936	0.04039	718	0.0428452	0.0827494	G2M	0	larval03	Spermatocyte	1381	0.49392	0/Spermatocyte	-3.0753	3.82191
CAGGTGCGTAGGAGTC-1-larval03	0.126935	FALSE	1022	1022	6.93049	1433	7.26822	17.097	26.3084	40.2652	63.5729	0.0244243	1433	-0.0712286	-0.0381196	G1	0	larval03	Spermatocyte	1381	0.49392	0/Spermatocyte	-3.05558	4.38078
CAGGTGCGTGCAGGTA-1-larval03	0.0614973	FALSE	799	799	6.68461	1224	7.1107	25.817	36.2745	51.0621	75.5719	0.0490196	1224	-0.0762988	0.103576	G2M	3	larval03	Cyst	557	0.408059	3/Cyst	2.23565	-8.37669
CAGGTGCGTGCCTGTG-1-larval03	0.152941	FALSE	2121	2121	7.66011	3762	8.23297	15.2313	22.3551	32.722	51.967	0.0459862	3762	0.055525	-0.044543	S	8	larval03	Spermatogonia	189	0.821739	8/Spermatogonia	1.36909	1.36284
CAGGTGCGTTCAGACT-1-larval03	0.126935	FALSE	3200	3200	8.07122	14323	9.56969	29.4701	43.8316	56.1544	69.5594	0.014941	14323	0.209611	0.185995	S	2	larval03	Spermatogonia	735	0.698669	2/Spermatogonia	3.70438	-4.73158
CAGGTGCTCCAAACAC-1-larval03	0.0420168	FALSE	2167	2167	7.68156	7648	8.94233	29.4064	44.8222	58.7212	73.6794	0.0249738	7648	0.0117214	-0.0238531	S	4	larval03	Cyst	670	0.652386	4/Cyst	6.38324	-7.27518
CAGGTGCTCCGCGGTA-1-larval03	0.0657439	FALSE	1889	1889	7.54433	6463	8.774	29.9551	45.7218	60.2352	75.2901	0.0433235	6463	-0.0941977	0.00220899	G2M	4	larval03	Cyst	670	0.652386	4/Cyst	4.70678	-8.15541
CAGTAACAGAAACGCC-1-larval03	0.152941	FALSE	2065	2065	7.63337	3960	8.28425	13.8384	20.9848	31.5152	52.197	0.00656566	3960	-0.0357975	-0.205048	G1	0	larval03	Spermatocyte	1381	0.49392	0/Spermatocyte	-5.59085	5.24648
CAGTAACAGGGCACTA-1-larval03	0.0862208	FALSE	1499	1499	7.31322	2318	7.74889	13.7187	22.0449	34.2968	56.9025	0.015962	2318	-0.00694209	-0.127286	G1	9	larval03	Spermatocyte	81	0.407035	9/Spermatocyte	-0.195036	3.18703
CAGTAACAGGTAGCTG-1-larval03	0.140954	FALSE	1137	1137	7.03703	1842	7.51915	19.3811	28.9359	42.0738	65.418	0.0439739	1842	-0.124859	-0.0679014	G1	0	larval03	Spermatocyte	1381	0.49392	0/Spermatocyte	-3.85582	7.6739
CAGTAACCAGACGCAA-1-larval03	0.0429864	FALSE	1291	1291	7.16395	3303	8.10289	33.7269	48.35	60.9446	76.0521	0.0254314	3303	0.0727502	0.113428	G2M	6	larval03	TerminalEpithelial	367	0.48226	6/TerminalEpithelial	14.3629	4.91149
CAGTAACCAGCTGTAT-1-larval03	0.101604	FALSE	2849	2849	7.95507	6667	8.80508	16.5142	23.3988	32.7884	50.3075	0.0437978	6667	-0.0227597	0.107879	G2M	9	larval03	Spermatocyte	81	0.407035	9/Spermatocyte	1.07762	3.49759
CAGTAACGTAAATGTG-1-larval03	0.130252	FALSE	1045	1045	6.95273	1629	7.39633	21.1786	31.2462	44.69	66.5439	0.0472683	1629	-0.055621	0.05542	G2M	6	larval03	TerminalEpithelial	367	0.48226	6/TerminalEpithelial	14.2146	2.45559
CAGTAACGTATAATGG-1-larval03	0.0862208	FALSE	969	969	6.8773	1416	7.2563	18.4322	27.8249	41.9492	66.8785	0.0289548	1416	-0.0690964	0.0797227	G2M	0	larval03	Spermatocyte	1381	0.49392	0/Spermatocyte	-4.06113	6.35801
CAGTAACGTATCTGCA-1-larval03	0.0481283	FALSE	1494	1494	7.30988	5313	8.5781	41.2761	56.1641	67.0996	80.6512	0.00790514	5313	-0.0910946	0.0172402	G2M	5	larval03	Pigment	193	0.367619	5/Pigment	5.4485	-15.0008
CAGTAACGTATGGTTC-1-larval03	0.176471	FALSE	1132	1132	7.03262	2614	7.86902	32.632	46.5187	58.9901	75.8225	0.0401683	2614	-0.130696	0.0587919	G2M	5	larval03	Pigment	193	0.367619	5/Pigment	3.95195	-15.8401
CAGTAACGTCGCTTCT-1-larval03	0.140954	FALSE	2530	2530	7.83637	8241	9.017	28.88	42.4827	53.7556	68.232	0.0163815	8241	0.138416	0.0466131	S	4	larval03	Cyst	670	0.652386	4/Cyst	5.88044	-6.18604
CAGTAACTCCCAGGTG-1-larval03	0.148789	FALSE	640	640	6.46303	812	6.70073	19.335	31.6502	45.8128	82.7586	0.00615764	812	0.067011	-0.00796722	S	7	larval03	Spermatocyte	62	0.358382	7/Spermatocyte	-3.27755	1.93552
CAGTAACTCCTCTAGC-1-larval03	0.0401319	FALSE	2154	2154	7.67555	6317	8.75116	29.1278	44.4198	55.6118	69.2734	0.0197879	6317	0.388911	0.373319	S	2	larval03	Spermatogonia	735	0.698669	2/Spermatogonia	3.04318	-4.87651
CAGTAACTCGCAAGCC-1-larval03	0.0601454	FALSE	632	632	6.45047	1241	7.12448	39.0008	53.0218	65.1894	89.3634	0.0322321	1241	0.0774431	-0.0226858	S	5	larval03	Pigment	193	0.367619	5/Pigment	4.65086	-15.0217
CAGTAACTCTGGGCCA-1-larval03	0.0842607	FALSE	1654	1654	7.41156	3215	8.07589	17.6983	26.4075	38.4448	60.4355	0.0108865	3215	-0.0855391	-0.00831971	G1	1	larval03	Spermatocyte	617	0.555856	1/Spermatocyte	-5.35976	8.29592
CAGTCCTAGCGCCTCA-1-larval03	0.0718954	FALSE	1828	1828	7.51152	6182	8.72956	34.5357	47.2824	60.1909	75.0566	0.0362342	6182	-0.103664	-0.105729	G1	3	larval03	Cyst	557	0.408059	3/Cyst	1.00485	-7.99664
CAGTCCTAGCGTTTAC-1-larval03	0.0575307	FALSE	1278	1278	7.15383	2892	7.97005	28.9765	41.6667	55.1176	73.0982	0.0373444	2892	-0.0905047	-0.110345	G1	3	larval03	Cyst	557	0.408059	3/Cyst	3.07456	-8.86036
CAGTCCTAGGGTCTCC-1-larval03	0.0823529	FALSE	987	987	6.89568	1959	7.5807	28.9944	42.879	56.4063	75.1404	0.0173558	1959	0.187913	0.211996	G2M	2	larval03	Spermatogonia	735	0.698669	2/Spermatogonia	3.43568	-3.22836
CAGTCCTAGGGTGTTG-1-larval03	0.123732	FALSE	2716	2716	7.90728	7158	8.87613	15.8983	23.596	33.8363	53.0875	0.0121542	7158	-0.102327	0.00545311	G2M	1	larval03	Spermatocyte	617	0.555856	1/Spermatocyte	-6.45724	8.66591
CAGTCCTCACGCCAGT-1-larval03	0.109244	FALSE	3520	3520	8.1665	12546	9.43724	18.763	29.356	41.2801	57.9149	0.018492	12546	-0.0735634	0.0426052	G2M	8	larval03	Spermatogonia	189	0.821739	8/Spermatogonia	2.84159	0.0741616
CAGTCCTGTCAGTGGA-1-larval03	0.0642955	FALSE	958	958	6.86589	2286	7.735	32.9396	48.4252	62.4234	79.965	0.0306212	2286	-0.0510036	-0.0233854	G1	5	larval03	Pigment	193	0.367619	5/Pigment	3.36669	-17.0718
CAGTCCTTCTCTTATG-1-larval03	0.21267	FALSE	1448	1448	7.27863	2275	7.73018	16.6593	24.7473	35.8681	58.3297	0.0369231	2275	-0.000670001	-0.0674402	G1	0	larval03	Spermatocyte	1381	0.49392	0/Spermatocyte	-5.85152	5.99259
CAGTCCTTCTCTTGAT-1-larval03	0.0657439	FALSE	812	812	6.70073	1164	7.06048	22.5945	32.1306	47.4227	73.1959	0.0395189	1164	-0.0799817	-0.140738	G1	0	larval03	Spermatocyte	1381	0.49392	0/Spermatocyte	-3.42517	7.33371
CAGTCCTTCTTGTACT-1-larval03	0.227345	FALSE	1356	1356	7.21303	2253	7.72046	18.4199	28.3178	40.8344	62.0062	0.0244119	2253	-0.0625898	-0.0701473	G1	2	larval03	Spermatogonia	735	0.698669	2/Spermatogonia	3.08707	-4.74633
CATATGGAGACAAGCC-1-larval03	0.120638	FALSE	1001	1001	6.90975	1397	7.2428	16.7502	26.7001	41.0165	64.1374	0.0386543	1397	-0.15014	-0.115557	G1	0	larval03	Spermatocyte	1381	0.49392	0/Spermatocyte	-3.32521	4.03224
CATATGGAGACCACGA-1-larval03	0.152941	FALSE	2445	2445	7.80221	9348	9.14302	28.2948	42.8755	56.8892	71.9084	0.046748	9348	-0.0985943	-0.0617012	G1	4	larval03	Cyst	670	0.652386	4/Cyst	5.27468	-8.01669
CATATGGAGTAAGTAC-1-larval03	0.0392157	FALSE	869	869	6.76849	1823	7.50879	30.4443	45.3648	59.5721	79.7586	0.0493692	1823	-0.0139748	-0.110322	G1	4	larval03	Cyst	670	0.652386	4/Cyst	6.67057	-6.65901
CATATGGCAATCACAC-1-larval03	0.0492197	FALSE	3966	3966	8.28577	19581	9.88237	26.0661	40.2686	51.4376	65.6963	0.0122057	19581	0.011145	0.0809267	G2M	2	larval03	Spermatogonia	735	0.698669	2/Spermatogonia	4.3525	-0.921658
CATATGGCACAGGCCT-1-larval03	0.0882353	FALSE	2486	2486	7.81883	6086	8.71391	21.6563	31.5642	42.9182	59.8258	0.042721	6086	0.0374694	0.229564	G2M	8	larval03	Spermatogonia	189	0.821739	8/Spermatogonia	1.88667	0.109437
CATATGGCACTAAGTC-1-larval03	0.0514706	FALSE	483	483	6.18208	718	6.57786	31.7549	46.2396	60.585	100	0.0417827	718	0.0574546	0.057972	G2M	6	larval03	TerminalEpithelial	367	0.48226	6/TerminalEpithelial	14.5659	2.92014
CATATGGCAGGTCTCG-1-larval03	0.148789	FALSE	1617	1617	7.38895	3292	8.09955	19.8663	29.2527	40.9781	62.9405	0.0194411	3292	-0.15597	-0.0904889	G1	1	larval03	Spermatocyte	617	0.555856	1/Spermatocyte	-4.0833	8.6701
CATATGGGTCCTCTTG-1-larval03	0.0575307	FALSE	850	850	6.74641	1971	7.5868	37.6459	52.5114	65.3475	82.2425	0.0157281	1971	-0.0863273	-0.186909	G1	5	larval03	Pigment	193	0.367619	5/Pigment	5.48747	-15.0415
CATATGGGTTAGATGA-1-larval03	0.123732	FALSE	1144	1144	7.04316	1629	7.39633	14.5488	23.5727	35.8502	60.4665	0.00675261	1629	-0.145355	-0.112593	G1	7	larval03	Spermatocyte	62	0.358382	7/Spermatocyte	-3.38827	2.39266
CATATGGTCCATGAAC-1-larval03	0.0735294	FALSE	2359	2359	7.76642	9452	9.15409	31.7393	47.683	60.4634	74.2277	0.0212653	9452	-0.141716	-0.0142433	G1	5	larval03	Pigment	193	0.367619	5/Pigment	2.95062	-17.7659
CATATTCAGAGCTTCT-1-larval03	0.114754	FALSE	1418	1418	7.25771	2674	7.8917	18.9604	28.3844	41.3613	65.258	0.0205684	2674	-0.135723	-0.0757876	G1	1	larval03	Spermatocyte	617	0.555856	1/Spermatocyte	-4.06863	8.61049
CATATTCAGCTGCGAA-1-larval03	0.148789	FALSE	1385	1385	7.23418	2172	7.68386	17.1731	25.0921	36.2339	59.2541	0.0382136	2172	-0.0156184	0.11917	G2M	1	larval03	Spermatocyte	617	0.555856	1/Spermatocyte	-5.72321	7.87122
CATATTCAGGTGCTAG-1-larval03	0.199426	FALSE	2153	2153	7.67508	4534	8.41958	16.9607	24.5479	35.0463	55.1169	0.0313189	4534	-0.0405614	0.027058	G2M	1	larval03	Spermatocyte	617	0.555856	1/Spermatocyte	-6.43439	7.12797
CATATTCAGTGTGGCA-1-larval03	0.0752048	FALSE	1569	1569	7.35883	4910	8.49923	33.89	49.5927	61.6701	76.9857	0.0164969	4910	-0.00890183	0.0192139	G2M	5	larval03	Pigment	193	0.367619	5/Pigment	2.92673	-17.5974
CATATTCCAGCTGCAC-1-larval03	0.117647	FALSE	3962	3962	8.28476	17008	9.7415	19.8554	31.7498	43.4619	59.6308	0.0188147	17008	0.0337791	0.0371185	G2M	8	larval03	Spermatogonia	189	0.821739	8/Spermatogonia	2.82591	-0.138546
CATATTCGTACATCCA-1-larval03	0.111954	FALSE	641	641	6.46459	814	6.70319	19.4103	31.6953	45.8231	82.6781	0.034398	814	-0.0494164	-0.00567481	G1	0	larval03	Spermatocyte	1381	0.49392	0/Spermatocyte	-2.48818	4.58812
CATATTCGTCCGAGTC-1-larval03	0.120638	FALSE	1878	1878	7.53849	5014	8.52019	27.4033	42.142	53.7894	69.1464	0.0251296	5014	0.0897931	0.136989	G2M	2	larval03	Spermatogonia	735	0.698669	2/Spermatogonia	3.27318	-3.0959
CATATTCGTCGGCACT-1-larval03	0.0383162	FALSE	1217	1217	7.10497	2923	7.98071	29.0113	43.1748	57.6805	75.4704	0.0492645	2923	-0.0945006	-0.0506807	G1	4	larval03	Cyst	670	0.652386	4/Cyst	6.51735	-6.78418
CATATTCGTCTCGTTC-1-larval03	0.114754	FALSE	2089	2089	7.64492	4349	8.37793	16.3946	24.6034	35.3415	55.392	0.014946	4349	0.000240326	0.0767478	G2M	1	larval03	Spermatocyte	617	0.555856	1/Spermatocyte	-6.4321	8.63779
CATATTCTCCGCTGTT-1-larval03	0.114754	FALSE	984	984	6.89264	1942	7.57199	31.7714	44.1813	56.6426	75.0772	0.0432544	1942	-0.0223022	-0.0786273	G1	5	larval03	Pigment	193	0.367619	5/Pigment	3.92877	-15.7579
CATATTCTCGGAGGTA-1-larval03	0.0550285	FALSE	1700	1700	7.43897	5710	8.65015	30.9457	45.937	60.613	76.3047	0.0341506	5710	-0.0775264	0.0124714	G2M	3	larval03	Cyst	557	0.408059	3/Cyst	3.51192	-8.81796
CATATTCTCTCCGGTT-1-larval03	0.13369	FALSE	1599	1599	7.37776	2659	7.88608	14.9304	23.2418	34.9379	57.7661	0.0270778	2659	-0.0926689	-0.078843	G1	0	larval03	Spermatocyte	1381	0.49392	0/Spermatocyte	-4.782	4.61684
CATATTCTCTTTACAC-1-larval03	0.166458	FALSE	704	704	6.5582	1013	6.92166	24.8766	36.1303	50.2468	79.8618	0.0463968	1013	0.238024	0.192493	S	5	larval03	Pigment	193	0.367619	5/Pigment	3.95131	-14.8734
CATCAAGAGATGAGAG-1-larval03	0.0882353	FALSE	895	895	6.79794	1323	7.18841	21.9955	32.0484	47.1655	70.1436	0.0430839	1323	-0.0704675	-0.202094	G1	0	larval03	Spermatocyte	1381	0.49392	0/Spermatocyte	-3.34218	5.24178
CATCAAGAGGACCACA-1-larval03	0.109244	FALSE	779	779	6.65929	1092	6.99668	21.1538	31.5018	46.978	74.4505	0.0457875	1092	-0.0170985	0.17908	G2M	0	larval03	Spermatocyte	1381	0.49392	0/Spermatocyte	-4.26111	6.46003
CATCAAGAGGACGAAA-1-larval03	0.109244	FALSE	1048	1048	6.95559	1636	7.40062	19.4377	28.8509	42.4205	66.5037	0.0415648	1636	-0.0222247	0.130993	G2M	0	larval03	Spermatocyte	1381	0.49392	0/Spermatocyte	-5.54237	6.18631
CATCAAGAGTCGCCGT-1-larval03	0.157263	FALSE	1974	1974	7.58832	3647	8.20194	14.1212	21.4149	32.136	52.7009	0.00740335	3647	-0.0708751	-0.293078	G1	7	larval03	Spermatocyte	62	0.358382	7/Spermatocyte	-4.26754	3.39047
CATCAAGAGTGCGTGA-1-larval03	0.0823529	FALSE	1235	1235	7.11964	2707	7.90397	27.2996	40.266	53.6018	72.8482	0.0195789	2707	0.0645689	0.243114	G2M	2	larval03	Spermatogonia	735	0.698669	2/Spermatogonia	3.72939	-2.55016
CATCAAGCAGGATTGG-1-larval03	0.092437	FALSE	1217	1217	7.10497	3247	8.08579	32.2451	47.644	61.4413	77.9181	0.0446566	3247	-0.0110907	0.0197722	G2M	4	larval03	Cyst	670	0.652386	4/Cyst	7.18166	-6.8859
CATCAAGGTCGGCTCA-1-larval03	0.0862208	FALSE	616	616	6.42487	780	6.66057	21.4103	33.8462	46.6667	85.1282	0.0282051	780	-0.0562308	0.035444	G2M	0	larval03	Spermatocyte	1381	0.49392	0/Spermatocyte	-2.97434	4.74761
CATCAAGGTTCCGGCA-1-larval03	0.294118	FALSE	1692	1692	7.43426	4184	8.33926	28.9675	42.2323	54.3977	70.8891	0.0305927	4184	-0.0838434	-0.133853	G1	5	larval03	Pigment	193	0.367619	5/Pigment	3.6227	-16.8988
CATCAAGTCGAACGGA-1-larval03	0.181818	FALSE	3128	3128	8.04847	7678	8.94624	14.2615	22.3496	32.821	50.1693	0.0246158	7678	-0.0353903	0.104642	G2M	8	larval03	Spermatogonia	189	0.821739	8/Spermatogonia	1.70641	1.07293
CATCAGAAGAAGGACA-1-larval03	0.137255	FALSE	1295	1295	7.16704	2166	7.6811	18.7904	27.8855	40.397	63.2964	0.0313943	2166	-0.00326847	0.120578	G2M	1	larval03	Spermatocyte	617	0.555856	1/Spermatocyte	-5.29681	7.95939
CATCAGAAGCAAATCA-1-larval03	0.137255	FALSE	2107	2107	7.65349	4244	8.3535	14.3968	22.0782	33.0113	53.4637	0.00801131	4244	-0.140878	-0.0407383	G1	0	larval03	Spermatocyte	1381	0.49392	0/Spermatocyte	-5.38826	6.63908
CATCAGAGTCTGGAGA-1-larval03	0.117647	FALSE	2351	2351	7.76302	5763	8.65939	18.1676	26.0802	36.6302	55.9951	0.0274163	5763	-0.116912	-0.259487	G1	1	larval03	Spermatocyte	617	0.555856	1/Spermatocyte	-6.00676	7.55361
CATCAGAGTCTTCTCG-1-larval03	0.101604	FALSE	817	817	6.70686	1238	7.12206	22.1325	33.5218	49.6769	74.3942	0.0161551	1238	-0.0868024	-0.196692	G1	0	larval03	Spermatocyte	1381	0.49392	0/Spermatocyte	-2.04519	6.4567
CATCAGAGTTATCACG-1-larval03	0.0718954	FALSE	1084	1084	6.98934	2361	7.76726	32.1474	46.3787	58.2804	75.2647	0.0343075	2361	-0.0908823	-0.0886646	G1	6	larval03	TerminalEpithelial	367	0.48226	6/TerminalEpithelial	15.0173	3.88481
CATCAGATCGCCAAAT-1-larval03	0.0575307	FALSE	601	601	6.40026	953	6.86066	30.3253	41.6579	57.9224	89.4019	0.04617	953	0.00316297	-0.0895383	S	3	larval03	Cyst	557	0.408059	3/Cyst	1.18472	-7.30676
CATCCACAGGCTATCT-1-larval03	0.0903065	FALSE	808	808	6.6958	1107	7.01031	20.4155	30.533	45.0768	72.1771	0.0442638	1107	-0.0063387	0.0475589	G2M	0	larval03	Spermatocyte	1381	0.49392	0/Spermatocyte	-3.91866	6.56568
CATCCACAGGTGATTA-1-larval03	0.0657439	FALSE	1432	1432	7.26753	4213	8.34617	33.4441	47.8519	61.4052	77.878	0.0427249	4213	-0.0897325	-0.138735	G1	3	larval03	Cyst	557	0.408059	3/Cyst	1.86634	-8.8986
CATCCACCACGCTTTC-1-larval03	0.0903065	FALSE	986	986	6.89467	1453	7.28207	20.3716	29.8692	43.6339	66.552	0.0275292	1453	0.000919782	-0.0197485	S	0	larval03	Spermatocyte	1381	0.49392	0/Spermatocyte	-4.04261	6.58634
CATCCACCATATACCG-1-larval03	0.0550285	FALSE	674	674	6.51471	935	6.84162	23.3155	34.0107	49.3048	81.3904	0.0406417	935	-0.074003	-0.137437	G1	0	larval03	Spermatocyte	1381	0.49392	0/Spermatocyte	-2.80194	4.93937
CATCCACTCACAAACC-1-larval03	0.123732	FALSE	1202	1202	7.09257	1830	7.51262	17.7049	26.776	38.7432	61.6393	0.0344262	1830	-0.175644	0.118698	G2M	0	larval03	Spermatocyte	1381	0.49392	0/Spermatocyte	-4.3634	4.84561
CATCCACTCTCCGGTT-1-larval03	0.333333	FALSE	1138	1138	7.03791	2187	7.69074	26.0631	38.3631	51.5318	70.8276	0.0397805	2187	-0.0224529	0.24572	G2M	2	larval03	Spermatogonia	735	0.698669	2/Spermatogonia	2.83877	-2.14884
CATCCACTCTCGTTTA-1-larval03	0.0324544	FALSE	2159	2159	7.67786	7112	8.86968	27.5309	42.6744	55.2868	70.9786	0.0133577	7112	0.0742066	0.123155	G2M	2	larval03	Spermatogonia	735	0.698669	2/Spermatogonia	4.28791	-2.29156
CATCCACTCTTCGGTC-1-larval03	0.101604	FALSE	1797	1797	7.49443	3856	8.25765	18.1795	27.4896	39.3932	60.2956	0.0189315	3856	-0.128004	-0.183953	G1	1	larval03	Spermatocyte	617	0.555856	1/Spermatocyte	-4.33696	8.60576
CATCGAAAGTCACGCC-1-larval03	0.0601454	FALSE	780	780	6.66058	1284	7.15851	29.7508	40.4206	54.8287	78.1931	0.0404984	1284	-0.0654034	-0.0651193	G1	3	larval03	Cyst	557	0.408059	3/Cyst	1.48571	-8.01224
CATCGAACACATCTTT-1-larval03	0.106618	FALSE	4548	4548	8.42266	21363	9.96946	16.5754	26.7472	37.5556	53.8735	0.0138089	21363	0.0474231	0.11678	G2M	8	larval03	Spermatogonia	189	0.821739	8/Spermatogonia	2.16088	0.705686
CATCGAATCCAACCAA-1-larval03	0.181818	FALSE	1033	1033	6.94119	1437	7.27101	18.0932	27.4182	41.3361	62.9088	0.0347947	1437	-0.0101845	-0.150194	G1	0	larval03	Spermatocyte	1381	0.49392	0/Spermatocyte	-3.32626	4.44129
CATCGGGAGATGGCGT-1-larval03	0.0492197	FALSE	1684	1684	7.42952	5114	8.53993	29.605	44.4857	58.4278	74.4623	0.0389128	5114	0.00878768	-0.0241319	S	4	larval03	Cyst	670	0.652386	4/Cyst	6.87416	-6.90643
CATCGGGAGCTTTGGT-1-larval03	0.144796	FALSE	2270	2270	7.72798	5019	8.52118	15.7402	23.5904	34.1702	54.3335	0.0161387	5019	-0.003002	-0.103714	G1	1	larval03	Spermatocyte	617	0.555856	1/Spermatocyte	-6.50891	7.69653
CATCGGGAGGACGAAA-1-larval03	0.101604	FALSE	1015	1015	6.92363	1480	7.30047	20.3378	29.527	43.0405	65.2027	0.047973	1480	-0.054632	-0.100334	G1	0	larval03	Spermatocyte	1381	0.49392	0/Spermatocyte	-4.78779	5.92303
CATCGGGAGGACTGGT-1-larval03	0.0882353	FALSE	645	645	6.4708	871	6.77079	24.3398	35.8209	48.9093	83.3525	0.0493685	871	-0.0934893	-0.00102216	G1	0	larval03	Spermatocyte	1381	0.49392	0/Spermatocyte	-3.45113	5.6109
CATCGGGAGGCTATCT-1-larval03	0.114754	FALSE	1151	1151	7.04925	2386	7.77779	30.7209	42.2883	55.0712	72.7158	0.0444258	2386	-0.0593619	0.00453587	G2M	3	larval03	Cyst	557	0.408059	3/Cyst	1.56161	-8.17845
CATCGGGAGTATCGAA-1-larval03	0.0769231	FALSE	1693	1693	7.43485	2493	7.82164	14.4003	21.2595	31.3277	52.146	0.0381067	2493	0.0210051	0.0800261	G2M	9	larval03	Spermatocyte	81	0.407035	9/Spermatocyte	0.360749	3.3239
CATCGGGCAAGCTGAG-1-larval03	0.126935	FALSE	778	778	6.65801	1022	6.93049	19.2759	29.1585	43.4442	72.7984	0.0410959	1022	-0.00799373	0.0889748	G2M	0	larval03	Spermatocyte	1381	0.49392	0/Spermatocyte	-3.83143	6.32207
CATCGGGCACAGGCCT-1-larval03	0.0882353	FALSE	919	919	6.82437	1246	7.1285	14.9278	24.7994	40.8507	66.3724	0.0144462	1246	0.198997	0.0810726	S	7	larval03	Spermatocyte	62	0.358382	7/Spermatocyte	-4.16142	3.17858
CATCGGGCAGCGTCCA-1-larval03	0.092437	FALSE	672	672	6.51175	927	6.83303	21.6828	33.1176	49.0831	81.4455	0.0140237	927	0.112101	0.0833421	S	1	larval03	Spermatocyte	617	0.555856	1/Spermatocyte	-3.37471	7.93203
CATCGGGGTCCTGCTT-1-larval03	0.252595	FALSE	1080	1080	6.98564	1696	7.43662	21.934	30.9552	43.2783	65.8019	0.040684	1696	-0.0217639	-0.178651	G1	1	larval03	Spermatocyte	617	0.555856	1/Spermatocyte	-4.09157	8.17347
CATCGGGGTCTAGTGT-1-larval03	0.0286825	FALSE	2300	2300	7.7411	7889	8.97335	30.0799	44.7458	56.826	71.2258	0.0125491	7889	0.216079	0.253064	G2M	2	larval03	Spermatogonia	735	0.698669	2/Spermatogonia	3.48132	-3.93566
CATCGGGGTTAAAGTG-1-larval03	0.0410655	FALSE	2469	2469	7.81197	8792	9.08171	27.98	42.641	54.7088	69.6315	0.0147862	8792	-1.69873e-05	0.0293968	G2M	2	larval03	Spermatogonia	735	0.698669	2/Spermatogonia	4.46803	-1.04691
CATCGGGGTTCGAATC-1-larval03	0.137255	FALSE	2789	2789	7.9338	11097	9.31452	31.3058	47.1839	58.1418	71.2535	0.0291971	11097	-0.120977	-0.101986	G1	5	larval03	Pigment	193	0.367619	5/Pigment	2.80036	-17.4328
CATCGGGTCCGAACGC-1-larval03	0.0460105	FALSE	1907	1907	7.55381	6981	8.85109	30.8695	46.0249	60.0487	75.7198	0.0478442	6981	-0.0149413	-0.146441	G1	4	larval03	Cyst	670	0.652386	4/Cyst	5.74528	-7.60569
CATCGGGTCGCCGTGA-1-larval03	0.0514706	FALSE	1692	1692	7.43426	3491	8.15823	19.2781	28.3873	40.1604	61.3005	0.0186193	3491	0.0429362	0.0863486	G2M	1	larval03	Spermatocyte	617	0.555856	1/Spermatocyte	-5.68663	9.32686
CATCGGGTCGCGGATC-1-larval03	0.0470588	FALSE	1087	1087	6.9921	2649	7.88231	28.8033	43.2994	59.1166	77.8407	0.0434126	2649	-0.057348	0.021758	G2M	4	larval03	Cyst	670	0.652386	4/Cyst	4.9166	-7.93973
CATGACAAGCTCAACT-1-larval03	0.0628803	FALSE	1810	1810	7.50163	5496	8.61196	27.7475	42.9403	57.8967	73.3806	0.0409389	5496	-0.0357962	-0.0608146	G1	4	larval03	Cyst	670	0.652386	4/Cyst	5.72044	-7.57759
CATGACAAGCTGTCTA-1-larval03	0.126935	FALSE	1086	1086	6.99118	1723	7.4524	20.6036	29.9478	42.8323	65.9896	0.0313407	1723	-0.0684802	-0.0319466	G1	0	larval03	Spermatocyte	1381	0.49392	0/Spermatocyte	-3.83997	8.01793
CATGACAAGTTCCACA-1-larval03	0.262032	FALSE	866	866	6.76504	1191	7.08339	18.4719	28.2955	44.0806	69.2695	0.02267	1191	-0.0128563	0.0941889	G2M	0	larval03	Spermatocyte	1381	0.49392	0/Spermatocyte	-1.99925	5.68056
CATGACACAACACCCG-1-larval03	0.092437	FALSE	581	581	6.36647	741	6.60935	22.2672	35.0877	48.583	89.0688	0.0269906	741	-0.0866517	-0.108623	G1	0	larval03	Spermatocyte	1381	0.49392	0/Spermatocyte	-2.3045	4.89274
CATGACACAAGGACTG-1-larval03	0.104072	FALSE	3118	3118	8.04527	9551	9.16451	16.124	24.1336	34.4362	52.7903	0.011203	9551	0.014617	-0.0306489	S	1	larval03	Spermatocyte	617	0.555856	1/Spermatocyte	-6.83977	8.71428
CATGACAGTGTGACCC-1-larval03	0.193277	FALSE	1819	1819	7.50659	3646	8.20166	17.6632	26.2479	38.1788	59.0784	0.0255074	3646	-0.102063	-0.00896579	G1	1	larval03	Spermatocyte	617	0.555856	1/Spermatocyte	-5.47613	8.74231
CATGACATCAGCTTAG-1-larval03	0.106618	FALSE	920	920	6.82546	1728	7.4553	31.3657	44.2708	56.7708	75.6944	0.0445602	1728	-0.113677	-0.105118	G1	6	larval03	TerminalEpithelial	367	0.48226	6/TerminalEpithelial	15.0036	2.61295
CATGACATCATTGCCC-1-larval03	0.0735294	FALSE	668	668	6.50578	1140	7.03966	30.9649	44.8246	58.9474	85.2632	0.0333333	1140	-0.0580432	-0.0050638	G1	6	larval03	TerminalEpithelial	367	0.48226	6/TerminalEpithelial	14.7851	2.76193
CATGACATCCAGTATG-1-larval03	0.140954	FALSE	3987	3987	8.29105	23532	10.0662	28.8203	43.8509	56.7525	69.7518	0.0136835	23532	0.172505	0.0843031	S	4	larval03	Cyst	670	0.652386	4/Cyst	5.83516	-6.27044
CATGACATCGTTACGA-1-larval03	0.148789	FALSE	3046	3046	8.02191	7171	8.87794	11.7696	18.3796	27.9041	46.6602	0.00962209	7171	-0.0163044	-0.0388175	G1	1	larval03	Spermatocyte	617	0.555856	1/Spermatocyte	-6.7897	6.4999
CATGACATCTCGAGTA-1-larval03	0.0439749	FALSE	629	629	6.44572	1081	6.98657	29.7872	44.9584	60.3145	88.0666	0.0166512	1081	0.118503	0.0215794	S	2	larval03	Spermatogonia	735	0.698669	2/Spermatogonia	4.74557	-2.0344
CATGACATCTCTAAGG-1-larval03	0.0946292	FALSE	2474	2474	7.814	11276	9.33052	35.8726	52.7137	64.4377	76.4101	0.0140121	11276	-0.0809835	-0.0196526	G1	5	larval03	Pigment	193	0.367619	5/Pigment	3.33455	-17.8198
CATGCCTAGATGTGGC-1-larval03	0.0752048	FALSE	689	689	6.53669	899	6.80239	19.7998	30.9232	45.6062	78.9766	0.0467186	899	-0.0462064	-0.0958541	G1	0	larval03	Spermatocyte	1381	0.49392	0/Spermatocyte	-3.44638	4.5906
CATGCCTAGTCCGGTC-1-larval03	0.13369	FALSE	2007	2007	7.60489	4920	8.50127	19.1667	28.0488	39.3902	60.2439	0.00914634	4920	-0.0640774	0.0336846	G2M	1	larval03	Spermatocyte	617	0.555856	1/Spermatocyte	-6.01643	8.83542
CATGCCTCAATCTACG-1-larval03	0.140954	FALSE	1174	1174	7.06902	1762	7.47477	17.4801	26.731	39.0465	61.748	0.0300795	1762	0.0389676	0.132941	G2M	1	larval03	Spermatocyte	617	0.555856	1/Spermatocyte	-5.45367	7.67934
CATGCCTCACAGGCCT-1-larval03	0.0968858	FALSE	708	708	6.56386	945	6.85224	21.0582	31.6402	46.2434	77.9894	0.037037	945	-0.0638727	0.237642	G2M	0	larval03	Spermatocyte	1381	0.49392	0/Spermatocyte	-3.98753	6.80493
CATGCCTCAGGGTTAG-1-larval03	0.0550285	FALSE	892	892	6.79459	1268	7.14598	19.795	28.8644	44.6372	69.0852	0.0496845	1268	0.092401	-0.122598	S	0	larval03	Spermatocyte	1381	0.49392	0/Spermatocyte	-4.13321	6.0269
CATGCCTCATAACCTG-1-larval03	0.056266	FALSE	1204	1204	7.09423	2048	7.62511	20.752	30.7129	43.6523	65.625	0.0405273	2048	0.00615189	-0.111681	S	1	larval03	Spermatocyte	617	0.555856	1/Spermatocyte	-4.89068	8.62278
CATGCCTCATATGGTC-1-larval03	0.0514706	FALSE	2948	2948	7.98922	12195	9.40886	28.2329	43.0832	54.9897	69.1431	0.0146781	12195	-0.0332666	0.0910433	G2M	2	larval03	Spermatogonia	735	0.698669	2/Spermatogonia	4.48229	-1.61309
CATGCCTGTATATGAG-1-larval03	0.120638	FALSE	2635	2635	7.87702	6115	8.71866	18.6263	28.0458	39.2805	56.5168	0.0345053	6115	-0.063469	0.0545536	G2M	8	larval03	Spermatogonia	189	0.821739	8/Spermatogonia	2.02433	-0.0812793
CATGCCTGTGCAACGA-1-larval03	0.0752048	FALSE	507	507	6.23048	824	6.71538	33.8592	47.9369	62.7427	99.1505	0.0485437	824	-0.0476917	0.0445374	G2M	3	larval03	Cyst	557	0.408059	3/Cyst	2.91273	-7.09058
CATGCCTGTGTAATGA-1-larval03	0.0526316	FALSE	851	851	6.74759	1681	7.42774	33.3135	47.5312	60.7971	79.1196	0.0386675	1681	-0.0383549	0.065597	G2M	6	larval03	TerminalEpithelial	367	0.48226	6/TerminalEpithelial	14.5574	3.22542
CATGCCTTCAAAGACA-1-larval03	0.130252	FALSE	998	998	6.90675	1349	7.20786	18.384	26.1675	40.8451	63.0838	0.0474425	1349	-0.101077	-0.0686694	G1	0	larval03	Spermatocyte	1381	0.49392	0/Spermatocyte	-3.82817	4.48561
CATGCCTTCTATCCCG-1-larval03	0.144796	FALSE	1565	1565	7.35628	2696	7.89989	18.9169	26.6691	37.8709	60.497	0.023368	2696	-0.145559	0.0236067	G2M	0	larval03	Spermatocyte	1381	0.49392	0/Spermatocyte	-5.50862	6.84004
CATGGCGAGCAGGTCA-1-larval03	0.114754	FALSE	2173	2173	7.68432	4759	8.468	16.5791	24.8582	35.6588	56.3354	0.0151292	4759	-0.0757564	0.0357728	G2M	1	larval03	Spermatocyte	617	0.555856	1/Spermatocyte	-6.12511	7.74615
CATGGCGAGCCATCGC-1-larval03	0.243697	FALSE	944	944	6.85118	1574	7.36201	23.3799	34.4981	48.4752	71.7916	0.043202	1574	0.121337	-0.0286343	S	4	larval03	Cyst	670	0.652386	4/Cyst	4.21138	-6.82581
CATGGCGCAACTGGCC-1-larval03	0.0526316	FALSE	1158	1158	7.05531	2660	7.88646	29.8496	43.9474	57.594	75.2632	0.037218	2660	0.174423	0.169085	S	4	larval03	Cyst	670	0.652386	4/Cyst	7.63737	-6.77132
CATGGCGCACAGACAG-1-larval03	0.0279653	FALSE	2183	2183	7.68891	7948	8.9808	32.1716	47.1691	59.9899	73.9683	0.0111978	7948	-0.00969334	-0.0435686	G1	6	larval03	TerminalEpithelial	367	0.48226	6/TerminalEpithelial	14.3745	5.38266
CATGGCGCAGACAAAT-1-larval03	0.0628803	FALSE	1232	1232	7.11721	3229	8.08024	31.5887	45.8037	60.2973	77.3304	0.0473831	3229	0.0010808	-0.0738892	S	3	larval03	Cyst	557	0.408059	3/Cyst	3.14865	-7.95815
CATGGCGCAGTTAACC-1-larval03	0.13369	FALSE	1455	1455	7.28345	3641	8.20029	32.546	46.9377	57.8138	73.7709	0.0379017	3641	-0.0147262	-0.192133	G1	5	larval03	Pigment	193	0.367619	5/Pigment	4.47084	-15.0599
CATGGCGGTCAGCTAT-1-larval03	0.13369	FALSE	3673	3673	8.20904	14691	9.59506	20.1007	31.4955	43.2918	59.887	0.0149752	14691	0.0805563	0.171611	G2M	2	larval03	Spermatogonia	735	0.698669	2/Spermatogonia	3.08228	-0.833871
CATGGCGGTCGATTGT-1-larval03	0.0862208	FALSE	2232	2232	7.7111	5979	8.69618	18.4479	26.5262	37.8659	58.3877	0.00568657	5979	-0.0462553	-0.000521511	G1	1	larval03	Spermatocyte	617	0.555856	1/Spermatocyte	-6.10721	8.76247
CATGGCGGTTCATGGT-1-larval03	0.0401319	FALSE	2621	2621	7.87169	11450	9.34583	27.8079	42.6376	57.4585	72.9432	0.0324891	11450	0.00803043	-0.123254	S	4	larval03	Cyst	670	0.652386	4/Cyst	5.26717	-8.16298
CATGGCGTCACCAGGC-1-larval03	0.166458	FALSE	1471	1471	7.29438	2387	7.77821	14.5371	22.9996	35.0649	59.3213	0.00921659	2387	0.174789	-0.0795674	S	1	larval03	Spermatocyte	617	0.555856	1/Spermatocyte	-6.4014	6.86892
CATGGCGTCCTAGAAC-1-larval03	0.106618	FALSE	866	866	6.76504	1259	7.13887	20.4925	30.5004	46.386	70.9293	0.0341541	1259	0.0123013	-0.162014	S	0	larval03	Spermatocyte	1381	0.49392	0/Spermatocyte	-2.96764	5.91523
CATGGCGTCTAACTGG-1-larval03	0.0514706	FALSE	1477	1477	7.29845	4068	8.31115	33.8741	48.6971	60.5703	75.9833	0.0449852	4068	-0.0705202	0.0548544	G2M	6	larval03	TerminalEpithelial	367	0.48226	6/TerminalEpithelial	14.2504	4.54342
CATTATCAGATGTTAG-1-larval03	0.0903065	FALSE	2449	2449	7.80384	7219	8.88461	19.4764	28.1064	39.1328	58.6369	0.00720321	7219	-0.0335321	-0.0361889	G1	1	larval03	Spermatocyte	617	0.555856	1/Spermatocyte	-6.01384	9.81865
CATTATCCACCCTATC-1-larval03	0.126935	FALSE	1061	1061	6.96791	1546	7.34407	17.0763	26.7788	40.1035	63.7128	0.0349288	1546	-0.0600831	-0.0679068	G1	0	larval03	Spermatocyte	1381	0.49392	0/Spermatocyte	-4.41545	4.94391
CATTATCCACTAAGTC-1-larval03	0.0842607	FALSE	1193	1193	7.08506	2649	7.88231	29.8603	43.6769	56.8139	73.8392	0.0328426	2649	-0.0432072	-0.0449264	G1	4	larval03	Cyst	670	0.652386	4/Cyst	7.05155	-6.85969
CATTATCGTGAGGCTA-1-larval03	0.0882353	FALSE	1645	1645	7.4061	4879	8.4929	32.8346	47.3663	59.5409	74.9539	0.0430416	4879	-0.118877	0.0834878	G2M	5	larval03	Pigment	193	0.367619	5/Pigment	2.81934	-17.134
CATTATCGTGTGACGA-1-larval03	0.0804954	FALSE	862	862	6.76041	1154	7.05186	17.851	26.5165	42.6343	68.6308	0.0467938	1154	0.228193	0.0312541	S	0	larval03	Spermatocyte	1381	0.49392	0/Spermatocyte	-5.2281	5.15124
CATTATCTCACAAACC-1-larval03	0.117647	FALSE	1733	1733	7.45819	2915	7.97797	15.7804	23.5334	34.1681	55.5403	0.0253859	2915	0.0249366	-0.0639355	S	0	larval03	Spermatocyte	1381	0.49392	0/Spermatocyte	-5.85792	5.75839
CATTATCTCTATCGCC-1-larval03	0.092437	FALSE	2035	2035	7.61874	4084	8.31508	17.4829	25.3918	36.0431	55.4603	0.0494613	4084	-0.110927	-0.0587636	G1	1	larval03	Spermatocyte	617	0.555856	1/Spermatocyte	-6.46655	7.66842
CATTATCTCTTGACGA-1-larval03	0.0718954	FALSE	886	886	6.78784	1975	7.58883	31.8481	47.8481	61.9241	80.4557	0.0303797	1975	-0.106625	0.0658313	G2M	5	larval03	Pigment	193	0.367619	5/Pigment	3.34701	-17.1763
CATTCGCAGAACAACT-1-larval03	0.0842607	FALSE	914	914	6.81892	1792	7.49165	32.1987	43.192	55.971	76.8973	0.0323661	1792	-0.0654089	0.0556044	G2M	3	larval03	Cyst	557	0.408059	3/Cyst	1.11089	-7.97723
CATTCGCAGAGAACAG-1-larval03	0.123732	FALSE	2213	2213	7.70256	7194	8.88114	28.4543	42.6466	55.6019	71.0314	0.0172366	7194	0.340027	0.153972	S	4	larval03	Cyst	670	0.652386	4/Cyst	5.48112	-5.78819
CATTCGCAGGGCTTGA-1-larval03	0.0718954	FALSE	1138	1138	7.03791	1791	7.49109	20.5472	29.9274	42.4344	64.3774	0.0284757	1791	-0.101112	-0.0927307	G1	0	larval03	Spermatocyte	1381	0.49392	0/Spermatocyte	-3.72218	7.25344
CATTCGCAGTGTTTGC-1-larval03	0.0538173	FALSE	2365	2365	7.76896	9325	9.14056	28.5469	43.5174	58.0804	73.4906	0.0362466	9325	-0.1119	-0.0590421	G1	4	larval03	Cyst	670	0.652386	4/Cyst	5.02313	-8.22747
CATTCGCCACGAAATA-1-larval03	0.111954	FALSE	2164	2164	7.68018	6533	8.78477	27.4453	42.1093	54.3395	69.6464	0.0247972	6533	0.114006	0.0473094	S	2	larval03	Spermatogonia	735	0.698669	2/Spermatogonia	3.69068	-4.11414
CATTCGCCACGGCTAC-1-larval03	0.0672269	FALSE	1077	1077	6.98286	2675	7.89208	35.1776	51.4019	63.1028	78.4299	0.0441122	2675	-0.0572278	0.0230467	G2M	6	larval03	TerminalEpithelial	367	0.48226	6/TerminalEpithelial	14.6178	4.22628
CATTCGCCAGCAGTTT-1-larval03	0.137255	FALSE	2469	2469	7.81197	5306	8.57678	14.2857	21.8243	32.0204	51.2816	0.0186581	5306	-0.0516548	-0.0549503	G1	1	larval03	Spermatocyte	617	0.555856	1/Spermatocyte	-6.48986	6.58227
CATTCGCCAGGTCTCG-1-larval03	0.0687456	FALSE	796	796	6.68085	1049	6.95655	19.9237	29.4566	43.184	71.7827	0.0438513	1049	-0.0817536	-0.182853	G1	0	larval03	Spermatocyte	1381	0.49392	0/Spermatocyte	-3.06355	4.65419
CATTCGCGTAGAGGAA-1-larval03	0.0420168	FALSE	1055	1055	6.96224	2352	7.76345	34.8214	48.682	60.119	76.4031	0.0382653	2352	-0.0278986	-0.119924	G1	6	larval03	TerminalEpithelial	367	0.48226	6/TerminalEpithelial	14.3591	4.64977
CATTCGCGTAGCACGA-1-larval03	0.137255	FALSE	3784	3784	8.2388	10521	9.26122	13.4303	20.8916	30.7385	48.0943	0.031746	10521	-0.0931289	0.103112	G2M	8	larval03	Spermatogonia	189	0.821739	8/Spermatogonia	1.43995	1.38169
CATTCGCGTCAAGCGA-1-larval03	0.0862208	FALSE	1003	1003	6.91175	2301	7.74153	33.5506	47.3272	59.9305	78.1399	0.0430248	2301	-0.108903	-0.0754987	G1	3	larval03	Cyst	557	0.408059	3/Cyst	2.94769	-7.9222
CATTCGCGTGAAGGCT-1-larval03	0.161765	FALSE	2003	2003	7.6029	3586	8.18507	13.1065	20.4964	31.2883	51.478	0.0211935	3586	-0.0384093	-0.0925256	G1	9	larval03	Spermatocyte	81	0.407035	9/Spermatocyte	-0.194081	3.14319
CATTCGCGTGTTGGGA-1-larval03	0.0392157	FALSE	831	831	6.72383	1984	7.59337	38.8105	55.0907	67.0867	83.3165	0.0287298	1984	-0.0523877	0.092449	G2M	6	larval03	TerminalEpithelial	367	0.48226	6/TerminalEpithelial	14.9581	3.38837
CATTCGCGTTCAGGCC-1-larval03	0.0286825	FALSE	2140	2140	7.66903	7286	8.89385	30.0988	45.5257	57.6448	72.3442	0.0133132	7286	0.290572	0.187931	S	2	larval03	Spermatogonia	735	0.698669	2/Spermatogonia	3.27938	-4.09561
CATTCGCTCAAACCGT-1-larval03	0.137255	FALSE	739	739	6.60665	970	6.87833	21.0309	31.3402	44.433	75.3608	0.0484536	970	-0.0898379	-0.156552	G1	0	larval03	Spermatocyte	1381	0.49392	0/Spermatocyte	-2.96842	4.60224
CATTCGCTCTCCGGTT-1-larval03	0.243697	FALSE	837	837	6.73102	1182	7.07581	20.3046	30.7107	46.1083	71.489	0.0465313	1182	-0.0847046	0.108685	G2M	0	larval03	Spermatocyte	1381	0.49392	0/Spermatocyte	-3.44241	4.93143
CATTCGCTCTCTAGGA-1-larval03	0.0769231	FALSE	742	742	6.6107	992	6.90073	21.5726	31.6532	45.3629	75.6048	0.0403226	992	-0.0455322	-0.0689557	G1	0	larval03	Spermatocyte	1381	0.49392	0/Spermatocyte	-3.8314	5.41639
CCAATCCAGGCGCTCT-1-larval03	0.0992098	FALSE	1107	1107	7.01031	1775	7.48212	19.6056	28.8451	41.7465	65.8028	0.00957747	1775	-0.0616608	-0.193391	G1	0	larval03	Spermatocyte	1381	0.49392	0/Spermatocyte	-2.07115	6.11328
CCAATCCAGTCCAGGA-1-larval03	0.104072	FALSE	1731	1731	7.45703	3549	8.1747	20.4001	28.9096	40.1522	60.7495	0.028177	3549	-0.0796903	0.0453134	G2M	1	larval03	Spermatocyte	617	0.555856	1/Spermatocyte	-5.21171	8.69376
CCAATCCCAAAGTCAA-1-larval03	0.0823529	FALSE	897	897	6.80017	2014	7.60837	31.8769	48.2622	62.4131	80.288	0.0238332	2014	0.0409956	0.0110662	S	6	larval03	TerminalEpithelial	367	0.48226	6/TerminalEpithelial	15.0213	4.0187
CCAATCCCAACTGCTA-1-larval03	0.148789	FALSE	2694	2694	7.89915	6068	8.71095	14.7001	21.8029	31.5755	50.1978	0.0194463	6068	-0.131705	0.0214649	G2M	1	larval03	Spermatocyte	617	0.555856	1/Spermatocyte	-6.74972	7.31487
CCAATCCCAGATGGGT-1-larval03	0.0823529	FALSE	546	546	6.30445	658	6.49072	20.2128	32.2188	47.4164	93.0091	0.0227964	658	-0.0386786	-0.0716918	G1	0	larval03	Spermatocyte	1381	0.49392	0/Spermatocyte	-2.91363	3.91963
CCAATCCCATCCCACT-1-larval03	0.140954	FALSE	1466	1466	7.29097	2350	7.7626	14.8511	23.1489	34.8936	58.8936	0.013617	2350	-0.0819599	-0.116989	G1	0	larval03	Spermatocyte	1381	0.49392	0/Spermatocyte	-4.82909	6.11051
CCAATCCGTAGGCTGA-1-larval03	0.0769231	FALSE	523	523	6.26149	704	6.5582	26.7045	39.9148	54.1193	96.733	0.0440341	704	-0.0881998	-0.0607318	G1	5	larval03	Pigment	193	0.367619	5/Pigment	3.7808	-16.3949
CCAATCCGTGCGGTAA-1-larval03	0.0823529	FALSE	606	606	6.40853	1129	7.02997	36.7582	51.0186	64.039	90.6112	0.0274579	1129	-0.0423745	0.028231	G2M	6	larval03	TerminalEpithelial	367	0.48226	6/TerminalEpithelial	15.2238	3.05413
CCAATCCGTGGTAACG-1-larval03	0.0804954	FALSE	1259	1259	7.13887	3176	8.06369	33.6587	49.2128	60.7683	76.102	0.0380982	3176	0.0225111	0.0913256	G2M	6	larval03	TerminalEpithelial	367	0.48226	6/TerminalEpithelial	14.4844	4.35379
CCAATCCGTTCCCGAG-1-larval03	0.21267	FALSE	2886	2886	7.96797	11308	9.33335	31.7297	47.2763	57.7379	70.5341	0.0320127	11308	-0.089043	-0.0181287	G1	5	larval03	Pigment	193	0.367619	5/Pigment	3.57355	-17.0948
CCAATCCTCGTTGCCT-1-larval03	0.148789	FALSE	3969	3969	8.28652	11689	9.36649	15.1852	22.3116	31.859	48.6355	0.0475661	11689	-0.00524646	0.140108	G2M	9	larval03	Spermatocyte	81	0.407035	9/Spermatocyte	0.94728	2.25136
CCACCTAAGAGGTTAT-1-larval03	0.123732	FALSE	2011	2011	7.60688	3799	8.24276	15.1356	22.5849	33.4298	52.9876	0.0176362	3799	-0.0686548	0.0258197	G2M	0	larval03	Spermatocyte	1381	0.49392	0/Spermatocyte	-6.02805	6.02131
CCACCTAAGATATGGT-1-larval03	0.0703013	FALSE	553	553	6.31716	672	6.51175	19.6429	32.5893	47.4702	92.1131	0.0208333	672	-0.145408	-0.00913759	G1	7	larval03	Spermatocyte	62	0.358382	7/Spermatocyte	-3.32022	2.3146
CCACCTAAGCCACGTC-1-larval03	0.0992098	FALSE	2797	2797	7.93666	9987	9.20914	26.885	41.1936	52.7886	67.3876	0.0262341	9987	0.0115798	0.24206	G2M	2	larval03	Spermatogonia	735	0.698669	2/Spermatogonia	3.49663	-3.05368
CCACCTAAGCCTCGTG-1-larval03	0.0968858	FALSE	1463	1463	7.28893	2782	7.93128	20.5607	29.0439	41.1934	64.9173	0.0258807	2782	-0.0607997	-0.154949	G1	3	larval03	Cyst	557	0.408059	3/Cyst	1.51729	-6.51021
CCACCTACAACGATCT-1-larval03	0.0628803	FALSE	1698	1698	7.4378	5601	8.63088	35.0473	49.3126	61.5069	76.2185	0.045349	5601	-0.0672226	-0.0711199	G1	3	larval03	Cyst	557	0.408059	3/Cyst	2.34662	-8.84023
CCACCTACAAGTACCT-1-larval03	0.109244	FALSE	1969	1969	7.58579	4342	8.37632	18.1483	26.4394	37.8167	58.7287	0.00598802	4342	-0.0692289	0.0852688	G2M	1	larval03	Spermatocyte	617	0.555856	1/Spermatocyte	-5.89674	8.5174
CCACCTAGTATTCGTG-1-larval03	0.13369	FALSE	1073	1073	6.97915	1547	7.34472	17.9703	26.7615	39.6897	62.9606	0.0361991	1547	-0.0652809	0.0393074	G2M	0	larval03	Spermatocyte	1381	0.49392	0/Spermatocyte	-5.1279	6.50836
CCACCTAGTCTCTTTA-1-larval03	0.0614973	FALSE	1154	1154	7.05186	2394	7.78114	26.4829	38.9724	53.3835	72.6817	0.0467836	2394	-0.113758	0.0345277	G2M	4	larval03	Cyst	670	0.652386	4/Cyst	6.4352	-6.79126
CCACCTAGTTCAGCGC-1-larval03	0.0420168	FALSE	1287	1287	7.16085	3258	8.08917	30.7551	44.9355	58.5942	75.8441	0.0399018	3258	0.0337343	-0.032283	S	4	larval03	Cyst	670	0.652386	4/Cyst	7.34615	-6.93923
CCACCTATCTAACTGG-1-larval03	0.106618	FALSE	3171	3171	8.06212	9093	9.11537	19.2456	28.7254	39.294	55.7682	0.0449797	9093	0.137586	0.0821623	S	8	larval03	Spermatogonia	189	0.821739	8/Spermatogonia	1.62249	0.725191
CCACCTATCTGGCGTG-1-larval03	0.181818	FALSE	1862	1862	7.52994	4503	8.41272	26.1825	36.7533	48.612	66.0004	0.0490784	4503	-0.028705	-0.0335707	G1	3	larval03	Cyst	557	0.408059	3/Cyst	2.68361	-7.00617
CCACGGAAGACAAAGG-1-larval03	0.0992098	FALSE	2394	2394	7.78114	7079	8.86503	19.7627	28.7611	40.3306	59.7401	0.0115836	7079	-0.0477745	-0.0367681	G1	1	larval03	Spermatocyte	617	0.555856	1/Spermatocyte	-5.80224	9.57882
CCACGGAAGACGCAAC-1-larval03	0.0862208	FALSE	667	667	6.50429	1167	7.06305	33.6761	45.844	59.9829	85.6898	0.0497001	1167	-0.0522807	-0.0531713	G1	6	larval03	TerminalEpithelial	367	0.48226	6/TerminalEpithelial	15.0196	2.68507
CCACGGAAGCTCTCGG-1-larval03	0.0420168	FALSE	609	609	6.41346	821	6.71174	24.6041	36.7844	50.1827	86.7235	0.0487211	821	-0.0537234	-0.130323	G1	0	larval03	Spermatocyte	1381	0.49392	0/Spermatocyte	-2.97605	4.92029
CCACGGAAGCTGGAAC-1-larval03	0.137255	FALSE	3194	3194	8.06934	9111	9.11735	16.3209	25.6942	36.5053	53.7153	0.0228295	9111	0.00311476	0.0895491	G2M	8	larval03	Spermatogonia	189	0.821739	8/Spermatogonia	2.2218	0.614842
CCACGGAAGTTGAGAT-1-larval03	0.0903065	FALSE	956	956	6.8638	1321	7.1869	18.5466	27.1007	42.2407	65.4807	0.0431491	1321	-0.029385	-0.0525497	G1	0	larval03	Spermatocyte	1381	0.49392	0/Spermatocyte	-3.61753	4.20191
CCACGGACAAGGCTCC-1-larval03	0.0332481	FALSE	1091	1091	6.99577	2286	7.735	31.8023	45.0569	57.5678	74.147	0.0454943	2286	-0.0331909	-0.064828	G1	6	larval03	TerminalEpithelial	367	0.48226	6/TerminalEpithelial	14.2881	4.71158
CCACGGACACATTCGA-1-larval03	0.036566	FALSE	1100	1100	7.00397	2149	7.67322	30.7585	43.6947	55.1419	72.08	0.0414146	2149	-0.01932	0.0337947	G2M	6	larval03	TerminalEpithelial	367	0.48226	6/TerminalEpithelial	14.4167	3.45195
CCACGGACACCTATCC-1-larval03	0.109244	FALSE	2791	2791	7.93451	7248	8.88862	15.4525	22.5579	32.7125	52.0419	0.00372517	7248	-0.0398933	0.00402397	G2M	1	larval03	Spermatocyte	617	0.555856	1/Spermatocyte	-6.51618	8.50955
CCACGGACAGACGCTC-1-larval03	0.114754	FALSE	2809	2809	7.94094	6928	8.84347	19.847	28.955	39.5641	55.9613	0.0383949	6928	-0.0436626	0.21006	G2M	8	larval03	Spermatogonia	189	0.821739	8/Spermatogonia	1.88524	0.177405
CCACGGAGTAGCTTGT-1-larval03	0.144796	FALSE	717	717	6.57647	950	6.85751	20.4211	30.9474	45.5789	77.1579	0.0452632	950	-0.0108033	-0.0449729	G1	0	larval03	Spermatocyte	1381	0.49392	0/Spermatocyte	-3.51125	4.65054
CCACGGAGTCCAACTA-1-larval03	0.092437	FALSE	685	685	6.53088	907	6.81124	21.4994	32.5248	46.527	79.6031	0.0418964	907	0.00812007	-0.169916	S	0	larval03	Spermatocyte	1381	0.49392	0/Spermatocyte	-3.29694	4.4851
CCACGGAGTTTGCATG-1-larval03	0.0992098	FALSE	820	820	6.71052	1206	7.09589	22.8856	33.0017	48.5904	73.466	0.0489221	1206	-0.017964	-0.0267511	G1	0	larval03	Spermatocyte	1381	0.49392	0/Spermatocyte	-3.68906	6.4272
CCACGGATCAGCAACT-1-larval03	0.0862208	FALSE	1054	1054	6.9613	1782	7.48605	25.0281	35.0168	47.587	68.9113	0.0493827	1782	-0.106358	-0.14053	G1	0	larval03	Spermatocyte	1381	0.49392	0/Spermatocyte	-3.07979	6.17082
CCACTACAGTCCAGGA-1-larval03	0.0882353	FALSE	859	859	6.75693	1298	7.16935	23.3436	33.8983	49.2296	72.3421	0.0493066	1298	-0.101644	0.0702739	G2M	6	larval03	TerminalEpithelial	367	0.48226	6/TerminalEpithelial	14.583	3.03029
CCACTACCACTGTGTA-1-larval03	0.0735294	FALSE	1461	1461	7.28756	3764	8.2335	29.543	44.3146	56.9341	74.4687	0.0292242	3764	-0.00663756	0.134458	G2M	4	larval03	Cyst	670	0.652386	4/Cyst	6.93985	-6.86928
CCACTACCAGCTCGCA-1-larval03	0.144796	FALSE	1496	1496	7.31122	2538	7.83953	15.3664	24.0347	36.446	60.7565	0.00945627	2538	-0.0359064	0.103517	G2M	1	larval03	Spermatocyte	617	0.555856	1/Spermatocyte	-5.47455	7.26187
CCACTACCAGTCACTA-1-larval03	0.0862208	FALSE	1951	1951	7.57661	7943	8.98017	32.2674	48.206	62.8981	77.9051	0.0467078	7943	-0.0692392	-0.151633	G1	4	larval03	Cyst	670	0.652386	4/Cyst	4.3844	-8.35217
CCACTACCATAGTAAG-1-larval03	0.117647	FALSE	1394	1394	7.24065	2436	7.79852	18.6782	27.4631	40.2299	63.3005	0.0229885	2436	-0.0311567	-0.08933	G1	0	larval03	Spermatocyte	1381	0.49392	0/Spermatocyte	-4.00742	7.54429
CCACTACCATTCTTAC-1-larval03	0.0823529	FALSE	1621	1621	7.39142	4129	8.32603	28.3604	42.7706	55.4614	71.8818	0.019133	4129	0.260846	0.0233821	S	2	larval03	Spermatogonia	735	0.698669	2/Spermatogonia	3.27952	-3.93494
CCACTACGTCTAAAGA-1-larval03	0.181818	FALSE	4671	4671	8.44934	24029	10.0871	15.1067	22.2356	31.7866	49.5027	0.0091556	24029	-0.0492801	-0.0827372	G1	1	larval03	Spermatocyte	617	0.555856	1/Spermatocyte	-6.95535	8.60445
CCACTACGTCTAGCCG-1-larval03	0.109244	FALSE	1346	1346	7.20564	2224	7.70751	17.6259	25.8993	38.4442	61.9604	0.0323741	2224	0.0791141	0.0644256	S	1	larval03	Spermatocyte	617	0.555856	1/Spermatocyte	-5.85075	7.90276
CCACTACGTGATGTGG-1-larval03	0.0538173	FALSE	1025	1025	6.93342	2483	7.81763	31.172	45.5095	60.6524	78.8562	0.0322191	2483	-0.00970736	-0.0143455	G1	4	larval03	Cyst	670	0.652386	4/Cyst	4.89091	-7.80807
CCACTACGTGTCAATC-1-larval03	0.0968858	FALSE	1790	1790	7.49053	4830	8.48281	28.3437	42.5466	54.2029	69.9172	0.0242236	4830	0.405871	0.325659	S	2	larval03	Spermatogonia	735	0.698669	2/Spermatogonia	3.04123	-4.85917
CCACTACGTTGATTGC-1-larval03	0.123732	FALSE	1175	1175	7.06987	2413	7.78904	29.1339	40.8206	53.5847	72.0265	0.0497306	2413	-0.112685	-0.132815	G1	3	larval03	Cyst	557	0.408059	3/Cyst	2.31341	-8.45363
CCACTACTCATTTGGG-1-larval03	0.0628803	FALSE	2196	2196	7.69485	7793	8.96111	34.6721	49.9294	61.0548	73.8868	0.0146285	7793	-0.106331	0.0218573	G2M	5	larval03	Pigment	193	0.367619	5/Pigment	5.09033	-15.0578
CCACTACTCCAAACTG-1-larval03	0.0687456	FALSE	738	738	6.6053	1054	6.9613	22.2011	32.6376	48.9564	77.4194	0.0417457	1054	-0.0242494	-0.134902	G1	0	larval03	Spermatocyte	1381	0.49392	0/Spermatocyte	-3.1347	5.39898
CCACTACTCGCTTAGA-1-larval03	0.161765	FALSE	3848	3848	8.25557	11347	9.3368	14.4179	21.0981	30.5191	47.7219	0.0460033	11347	-0.0182533	0.219024	G2M	9	larval03	Spermatocyte	81	0.407035	9/Spermatocyte	0.92112	2.31593
CCAGCGAAGGTCGGAT-1-larval03	0.104072	FALSE	779	779	6.65929	1116	7.0184	22.5806	32.5269	48.1183	75	0.0483871	1116	-0.0721425	-0.159649	G1	0	larval03	Spermatocyte	1381	0.49392	0/Spermatocyte	-3.07473	4.28726
CCAGCGACAATGGTCT-1-larval03	0.148789	FALSE	1991	1991	7.59689	3656	8.2044	14.3326	22.2374	32.9322	52.5164	0.0112144	3656	0.00645585	0.176995	G2M	1	larval03	Spermatocyte	617	0.555856	1/Spermatocyte	-6.41864	7.35881
CCAGCGAGTCCGACGT-1-larval03	0.106618	FALSE	994	994	6.90274	1558	7.3518	22.3363	32.4134	45.3787	68.2927	0.0320924	1558	-0.00885595	-0.0253165	G1	0	larval03	Spermatocyte	1381	0.49392	0/Spermatocyte	-3.07523	6.52104
CCAGCGAGTCGCGTGT-1-larval03	0.152941	FALSE	2070	2070	7.63579	6354	8.757	27.9509	41.5801	54.2808	70.3494	0.0179415	6354	0.278336	0.28342	G2M	4	larval03	Cyst	670	0.652386	4/Cyst	5.46279	-5.78464
CCAGCGATCACCAGGC-1-larval03	0.152941	FALSE	466	466	6.14633	672	6.51175	29.9107	44.7917	60.4167	100	0.0491071	672	0.0645893	-0.154474	S	4	larval03	Cyst	670	0.652386	4/Cyst	3.85407	-7.07265
CCAGCGATCAGATAAG-1-larval03	0.13369	FALSE	904	904	6.80793	1280	7.1554	18.5938	28.4375	44.0625	68.4375	0.046875	1280	-0.103752	-0.0293182	G1	0	larval03	Spermatocyte	1381	0.49392	0/Spermatocyte	-3.87426	5.48312
CCAGCGATCTGTCTAT-1-larval03	0.117647	FALSE	849	849	6.74524	1093	6.9976	17.2004	26.3495	40.6221	68.0695	0.0283623	1093	-0.0117285	-0.17783	G1	0	larval03	Spermatocyte	1381	0.49392	0/Spermatocyte	-3.11901	3.76953
CCAGCGATCTTCGAGA-1-larval03	0.161765	FALSE	1166	1166	7.06219	1899	7.54961	21.1164	30.3318	42.7593	64.9289	0.0358083	1899	-0.0505776	-0.27798	G1	0	larval03	Spermatocyte	1381	0.49392	0/Spermatocyte	-3.53525	5.54516
CCATGTCAGAGTGAGA-1-larval03	0.0481283	FALSE	1705	1705	7.44191	5882	8.67982	33.135	47.5009	62.4617	77.3206	0.0465828	5882	-0.0123338	-0.103836	G1	3	larval03	Cyst	557	0.408059	3/Cyst	2.80802	-8.22181
CCATGTCCAGGCGATA-1-larval03	0.056266	FALSE	2073	2073	7.63723	7941	8.97992	31.3814	46.1151	60.2821	75.4061	0.0416824	7941	-0.106307	-0.0823152	G1	3	larval03	Cyst	557	0.408059	3/Cyst	3.48291	-8.86015
CCATGTCCATCCTAGA-1-larval03	0.114754	FALSE	748	748	6.61874	1010	6.9187	21.8812	31.7822	45.7426	75.4455	0.0425743	1010	-0.0411972	-0.253108	G1	0	larval03	Spermatocyte	1381	0.49392	0/Spermatocyte	-3.05982	5.49443
CCATGTCGTATAGGGC-1-larval03	0.0842607	FALSE	1992	1992	7.5974	5780	8.66233	28.8235	42.8547	54.654	70.173	0.0140138	5780	0.459088	0.118222	S	2	larval03	Spermatogonia	735	0.698669	2/Spermatogonia	3.34874	-4.54846
CCATGTCGTATTACCG-1-larval03	0.137255	FALSE	1273	1273	7.14992	2302	7.74197	19.2007	28.8445	42.7454	66.4205	0.0125977	2302	-0.120519	-0.00175986	G1	1	larval03	Spermatocyte	617	0.555856	1/Spermatocyte	-3.92166	8.66308
CCATGTCGTCCGTGAC-1-larval03	0.0449827	FALSE	635	635	6.4552	1277	7.15305	36.4135	49.7259	65.9358	89.4283	0.0399374	1277	-0.0317231	-0.0998565	G1	3	larval03	Cyst	557	0.408059	3/Cyst	2.7122	-7.78868
CCATGTCGTCTCACCT-1-larval03	0.161765	FALSE	481	481	6.17794	742	6.6107	32.8841	47.5741	62.1294	100	0.0471698	742	0.0376814	-0.0824737	S	5	larval03	Pigment	193	0.367619	5/Pigment	4.03262	-15.2713
CCATGTCGTGACAAAT-1-larval03	0.0601454	FALSE	464	464	6.14204	823	6.71417	36.3305	51.3973	67.9222	100	0.0109356	823	0.276515	-0.0110375	S	2	larval03	Spermatogonia	735	0.698669	2/Spermatogonia	4.36127	-2.63246
CCATGTCGTTAAGAAC-1-larval03	0.120638	FALSE	686	686	6.53233	1005	6.91374	25.9701	37.2139	51.6418	81.4925	0.0487562	1005	-0.0664823	-0.181768	G1	3	larval03	Cyst	557	0.408059	3/Cyst	1.52527	-6.67792
CCATGTCGTTAGAACA-1-larval03	0.0903065	FALSE	984	984	6.89264	2165	7.68064	32.8406	48.1755	60.4619	77.6443	0.0448037	2165	0.0273076	-0.0260993	S	6	larval03	TerminalEpithelial	367	0.48226	6/TerminalEpithelial	14.4812	3.37277
CCATGTCTCTCATTCA-1-larval03	0.0588235	FALSE	663	663	6.49828	902	6.80572	23.3925	34.5898	48.6696	81.929	0.0365854	902	-0.0125197	-0.0304503	G1	0	larval03	Spermatocyte	1381	0.49392	0/Spermatocyte	-2.68421	6.84036
CCATGTCTCTGCCCTA-1-larval03	0.117647	FALSE	1141	1141	7.04054	1893	7.54645	20.1796	29.9525	43.0005	66.1384	0.0306392	1893	-0.00913084	-0.0130934	G1	1	larval03	Spermatocyte	617	0.555856	1/Spermatocyte	-4.7331	8.30477
CCATTCGAGCTATGCT-1-larval03	0.0401319	FALSE	1044	1044	6.95177	2515	7.83043	35.1889	50.4573	62.5447	78.3698	0.0341948	2515	-0.105285	0.0455145	G2M	6	larval03	TerminalEpithelial	367	0.48226	6/TerminalEpithelial	14.6797	4.33679
CCATTCGGTCCAGTAT-1-larval03	0.0449827	FALSE	2473	2473	7.81359	8295	9.02353	27.5829	41.7842	53.4901	68.4027	0.0214587	8295	-0.0248059	0.121581	G2M	2	larval03	Spermatogonia	735	0.698669	2/Spermatogonia	3.85227	-1.4562
CCATTCGGTGTGGTTT-1-larval03	0.0882353	FALSE	1281	1281	7.15618	2871	7.96276	29.9896	44.5838	56.3915	72.7969	0.0390108	2871	-0.0566106	-0.133491	G1	4	larval03	Cyst	670	0.652386	4/Cyst	7.40196	-6.55731
CCATTCGTCAATCACG-1-larval03	0.0672269	FALSE	548	548	6.3081	883	6.78446	33.6353	46.5459	60.5889	94.564	0.0396376	883	0.0106478	-0.0533951	S	6	larval03	TerminalEpithelial	367	0.48226	6/TerminalEpithelial	14.9558	3.45245
CCCAATCAGCCCTAAT-1-larval03	0.0804954	FALSE	1236	1236	7.12044	2790	7.93416	29.4982	42.5448	55.8423	73.6201	0.0498208	2790	-0.0313927	-0.121269	G1	3	larval03	Cyst	557	0.408059	3/Cyst	2.82359	-8.63587
CCCAATCAGGCAGTCA-1-larval03	0.0401319	FALSE	659	659	6.49224	1381	7.23129	36.2056	52.281	66.7632	88.4866	0.0391021	1381	0.00874873	0.0612871	G2M	6	larval03	TerminalEpithelial	367	0.48226	6/TerminalEpithelial	14.9213	2.88811
CCCAATCCACGTCTCT-1-larval03	0.13369	FALSE	1463	1463	7.28893	3065	8.02813	25.5465	38.6949	50.9299	68.5808	0.0492659	3065	0.140357	0.0209613	S	2	larval03	Spermatogonia	735	0.698669	2/Spermatogonia	2.83799	-1.9683
CCCAATCCACTGTCGG-1-larval03	0.0823529	FALSE	848	848	6.74406	1228	7.11396	21.0912	31.5147	47.2313	71.6612	0.0309446	1228	-0.0731927	-0.212095	G1	0	larval03	Spermatocyte	1381	0.49392	0/Spermatocyte	-2.67927	4.79984
CCCAATCGTAGTGAAT-1-larval03	0.0601454	FALSE	869	869	6.76849	1255	7.13569	21.3546	30.8367	46.6932	70.5976	0.0406374	1255	-0.0841907	-0.120865	G1	0	larval03	Spermatocyte	1381	0.49392	0/Spermatocyte	-3.47465	5.59727
CCCAATCGTCGAGTTT-1-larval03	0.193277	FALSE	732	732	6.59715	992	6.90073	21.371	31.4516	46.371	76.6129	0.046371	992	-0.0738763	-0.018684	G1	0	larval03	Spermatocyte	1381	0.49392	0/Spermatocyte	-3.38831	6.74842
CCCAATCGTGAGCGAT-1-larval03	0.0687456	FALSE	610	610	6.4151	819	6.7093	21.7338	33.9438	49.9389	86.569	0.031746	819	0.0169514	-0.0129169	S	0	larval03	Spermatocyte	1381	0.49392	0/Spermatocyte	-3.09875	6.5363
CCCAATCGTTAAGACA-1-larval03	0.348416	FALSE	1658	1658	7.41397	4676	8.45041	32.3139	47.5406	59.1745	74.1446	0.037639	4676	-0.035021	-0.211081	G1	4	larval03	Cyst	670	0.652386	4/Cyst	5.43766	-7.0693
CCCAATCTCCAGTATG-1-larval03	0.114754	FALSE	733	733	6.59851	1033	6.94119	23.8141	33.5915	48.4027	77.4443	0.0484027	1033	0.0114633	0.168627	G2M	0	larval03	Spermatocyte	1381	0.49392	0/Spermatocyte	-3.93533	7.31777
CCCAATCTCCCAACGG-1-larval03	0.117647	FALSE	923	923	6.82871	1300	7.17089	19.3846	28.5385	43.9231	67.4615	0.0492308	1300	-0.133081	0.0609862	G2M	0	larval03	Spermatocyte	1381	0.49392	0/Spermatocyte	-4.61062	7.314
CCCAATCTCTGCCAGG-1-larval03	0.0769231	FALSE	584	584	6.37161	960	6.86797	31.7708	45.7292	60	91.25	0.0385417	960	0.102486	-0.000649989	S	6	larval03	TerminalEpithelial	367	0.48226	6/TerminalEpithelial	14.5272	3.44746
CCCAATCTCTGGTTCC-1-larval03	0.0804954	FALSE	555	555	6.32077	688	6.53524	22.093	33.8663	48.4012	92.0058	0.0450581	688	0.0196265	-0.0668646	S	0	larval03	Spermatocyte	1381	0.49392	0/Spermatocyte	-3.0426	5.49574
CCCAATCTCTGTCTCG-1-larval03	0.333333	FALSE	1448	1448	7.27863	2880	7.96589	22.8125	34.6875	47.4306	67.0833	0.0107639	2880	0.0370775	0.101058	G2M	2	larval03	Spermatogonia	735	0.698669	2/Spermatogonia	4.29995	-2.0945
CCCAGTTAGAGATGAG-1-larval03	0.0672269	FALSE	1973	1973	7.58782	6847	8.83171	29.2537	43.7126	58.2591	74.2369	0.047466	6847	-0.129243	-0.118683	G1	4	larval03	Cyst	670	0.652386	4/Cyst	4.30775	-8.35014
CCCAGTTAGTGAACGC-1-larval03	0.0481283	FALSE	1142	1142	7.04141	1854	7.52564	18.069	27.562	41.37	65.3722	0.0183387	1854	-0.0525156	-0.0831692	G1	1	larval03	Spermatocyte	617	0.555856	1/Spermatocyte	-4.20621	8.13811
CCCAGTTCACAGATTC-1-larval03	0.171355	FALSE	886	886	6.78784	1276	7.15227	20.2194	30.7994	46.2382	69.7492	0.0446708	1276	-0.0751994	0.114821	G2M	0	larval03	Spermatocyte	1381	0.49392	0/Spermatocyte	-3.1376	3.7339
CCCAGTTCAGGTTTCA-1-larval03	0.101604	FALSE	1702	1702	7.44015	6049	8.70781	35.4935	52.3558	64.6388	78.4592	0.0152091	6049	-0.0970845	-0.0316715	G1	5	larval03	Pigment	193	0.367619	5/Pigment	3.52868	-17.733
CCCAGTTGTCGGCACT-1-larval03	0.0481283	FALSE	1488	1488	7.30586	4563	8.42596	36.6426	53.0572	64.3875	78.3476	0.0361604	4563	-0.145463	0.0196261	G2M	6	larval03	TerminalEpithelial	367	0.48226	6/TerminalEpithelial	14.3747	4.86242
CCCAGTTGTCTGATCA-1-larval03	0.0449827	FALSE	977	977	6.88551	2121	7.66011	33.4276	48.7034	60.7261	77.5106	0.038661	2121	0.0132245	-0.0585788	S	6	larval03	TerminalEpithelial	367	0.48226	6/TerminalEpithelial	14.4855	3.27575
CCCAGTTGTGCCTGTG-1-larval03	0.166458	FALSE	781	781	6.66185	1084	6.98933	21.4022	31.4576	46.4022	74.0775	0.0461255	1084	-0.105227	-0.0563799	G1	0	larval03	Spermatocyte	1381	0.49392	0/Spermatocyte	-3.1182	5.39552
CCCAGTTGTGTAACGG-1-larval03	0.130252	FALSE	1312	1312	7.18007	2182	7.68846	19.3401	28.0018	40.1925	62.7864	0.0270394	2182	-0.0761527	0.0500829	G2M	1	larval03	Spermatocyte	617	0.555856	1/Spermatocyte	-4.51795	8.0825
CCCAGTTTCCGCAGTG-1-larval03	0.0538173	FALSE	1910	1910	7.55538	6303	8.74894	29.2083	44.2488	58.7815	74.0124	0.0428367	6303	-0.0978299	-0.137326	G1	4	larval03	Cyst	670	0.652386	4/Cyst	5.95682	-7.45631
CCCAGTTTCTGACCTC-1-larval03	0.140954	FALSE	911	911	6.81564	1163	7.05962	16.1651	24.8495	38.865	64.6604	0.0103181	1163	0.00994158	0.146007	G2M	7	larval03	Spermatocyte	62	0.358382	7/Spermatocyte	-3.41259	2.54679
CCCAGTTTCTGTCTAT-1-larval03	0.227345	FALSE	2081	2081	7.64108	4340	8.37586	16.0369	24.6313	36.2442	56.7512	0.0228111	4340	0.0250039	0.088434	G2M	1	larval03	Spermatocyte	617	0.555856	1/Spermatocyte	-6.21267	7.70821
CCCATACAGACCACGA-1-larval03	0.109244	FALSE	1162	1162	7.05876	1737	7.46049	18.1347	27.0581	39.5509	61.8883	0.0374208	1737	0.024889	0.238634	G2M	1	larval03	Spermatocyte	617	0.555856	1/Spermatocyte	-5.2392	8.1433
CCCATACAGCGTCTAT-1-larval03	0.0769231	FALSE	2040	2040	7.6212	5085	8.53425	22.7335	34.9853	46.9617	64.3658	0.0204523	5085	-0.0288791	0.0764179	G2M	2	larval03	Spermatogonia	735	0.698669	2/Spermatogonia	3.71323	-0.61097
CCCATACAGCTGCGAA-1-larval03	0.148789	FALSE	2931	2931	7.98344	7964	8.98281	15.4947	22.7649	32.8353	51.3561	0.0183325	7964	0.00148125	-0.0233823	S	1	larval03	Spermatocyte	617	0.555856	1/Spermatocyte	-7.0785	8.14937
CCCATACAGTCCGGTC-1-larval03	0.252595	FALSE	1669	1669	7.42058	3221	8.07776	20.5216	30.6737	42.6886	63.1481	0.0279416	3221	-0.044489	-0.130663	G1	6	larval03	TerminalEpithelial	367	0.48226	6/TerminalEpithelial	14.2446	3.11344
CCCATACCAAGCTGGA-1-larval03	0.0823529	FALSE	1004	1004	6.91274	1534	7.33629	21.708	31.6167	44.6545	67.1447	0.0378096	1534	-0.0846078	0.241133	G2M	1	larval03	Spermatocyte	617	0.555856	1/Spermatocyte	-5.08197	7.99946
CCCATACCAAGGCTCC-1-larval03	0.130252	FALSE	1979	1979	7.59085	6709	8.81136	32.5533	49.9627	61.2759	74.6013	0.0210165	6709	-0.100986	-0.039423	G1	5	larval03	Pigment	193	0.367619	5/Pigment	3.51831	-17.4776
CCCATACCACCAGCAC-1-larval03	0.078686	FALSE	588	588	6.37843	770	6.64769	21.8182	34.8052	49.6104	88.5714	0.025974	770	-0.00707188	-0.0275512	G1	0	larval03	Spermatocyte	1381	0.49392	0/Spermatocyte	-2.34205	6.7847
CCCATACCACCCATGG-1-larval03	0.0968858	FALSE	1884	1884	7.54168	6116	8.71883	27.3545	43.1328	58.5513	73.9699	0.0362982	6116	-0.0468315	-0.1566	G1	4	larval03	Cyst	670	0.652386	4/Cyst	5.39707	-7.96448
CCCATACCACGGTTTA-1-larval03	0.0439749	FALSE	1711	1711	7.44542	4878	8.4927	27.8598	42.6609	56.8266	72.8372	0.0444854	4878	-0.143768	-0.109001	G1	4	larval03	Cyst	670	0.652386	4/Cyst	6.40681	-6.93406
CCCATACGTACGAAAT-1-larval03	0.166458	FALSE	2373	2373	7.77233	7185	8.87989	25.5811	39.0953	50.9255	66.5832	0.0135003	7185	0.248138	0.157817	S	2	larval03	Spermatogonia	735	0.698669	2/Spermatogonia	3.16085	-4.23275
CCCATACGTCCGAATT-1-larval03	0.13369	FALSE	2824	2824	7.94626	10584	9.26719	28.0896	44.1515	56.4815	69.9546	0.0242819	10584	0.0763707	0.0966884	G2M	4	larval03	Cyst	670	0.652386	4/Cyst	5.94485	-6.28991
CCCATACTCATGCTCC-1-larval03	0.0481283	FALSE	1635	1635	7.40001	4736	8.46316	27.6816	40.7095	55.6799	73.353	0.0333615	4736	-0.0535922	-0.0107623	G1	3	larval03	Cyst	557	0.408059	3/Cyst	3.50782	-8.78133
CCCATACTCGCCATAA-1-larval03	0.282732	FALSE	1610	1610	7.38461	3253	8.08764	20.6579	29.7571	42.7605	63.7565	0.0325853	3253	-0.0364896	0.0269786	G2M	3	larval03	Cyst	557	0.408059	3/Cyst	2.3662	-7.00868
CCCATACTCTAACTCT-1-larval03	0.148789	FALSE	4895	4895	8.49617	20726	9.93919	11.3481	18.1559	27.8973	45.0545	0.0193959	20726	-0.0861262	-0.0314442	G1	9	larval03	Spermatocyte	81	0.407035	9/Spermatocyte	1.0141	2.11031
CCCATACTCTGCGACG-1-larval03	0.0460105	FALSE	1304	1304	7.17396	3787	8.23959	32.6116	46.8709	61.4999	78.7695	0.0414576	3787	-0.0161	0.0579165	G2M	3	larval03	Cyst	557	0.408059	3/Cyst	3.10192	-7.83286
CCCTCCTAGAAACCGC-1-larval03	0.166458	FALSE	1801	1801	7.49665	3494	8.15909	15.7413	24.2416	36.2622	57.241	0.00629651	3494	-0.136663	-0.0772326	G1	1	larval03	Spermatocyte	617	0.555856	1/Spermatocyte	-5.78109	7.01179
CCCTCCTAGAGGACGG-1-larval03	0.0439749	FALSE	540	540	6.29342	733	6.59851	24.8295	38.472	53.6153	94.543	0.0272851	733	-0.0651762	-0.00148942	G1	0	larval03	Spermatocyte	1381	0.49392	0/Spermatocyte	-2.15456	6.55412
CCCTCCTAGCTCCTTC-1-larval03	0.0492197	FALSE	788	788	6.67077	1098	7.00216	19.8543	30.51	46.4481	73.7705	0.0245902	1098	-0.121678	-0.0678206	G1	0	larval03	Spermatocyte	1381	0.49392	0/Spermatocyte	-2.63902	7.08115
CCCTCCTAGGCCATAG-1-larval03	0.104072	FALSE	1255	1255	7.13569	2268	7.72709	20.9436	30.6437	43.0335	66.7108	0.0291005	2268	-0.0869359	-0.279939	G1	0	larval03	Spermatocyte	1381	0.49392	0/Spermatocyte	-3.60062	8.02759
CCCTCCTAGTCGATAA-1-larval03	0.0410655	FALSE	588	588	6.37843	808	6.6958	24.3812	36.7574	51.9802	89.1089	0.0408416	808	-0.0660377	0.0217335	G2M	0	larval03	Spermatocyte	1381	0.49392	0/Spermatocyte	-3.1057	5.76296
CCCTCCTAGTTACCCA-1-larval03	0.0601454	FALSE	672	672	6.51175	882	6.78332	23.1293	34.4671	46.4853	80.4989	0.0498866	882	0.0430623	0.208288	G2M	3	larval03	Cyst	557	0.408059	3/Cyst	2.11616	-8.07671
CCCTCCTCAACTTGAC-1-larval03	0.0614973	FALSE	540	540	6.29342	795	6.6796	29.3082	42.6415	57.2327	94.9686	0.0427673	795	-0.0890876	0.203327	G2M	3	larval03	Cyst	557	0.408059	3/Cyst	3.24111	-7.0653
CCCTCCTCAAGTAATG-1-larval03	0.0410655	FALSE	1315	1315	7.18235	3445	8.14497	35.5007	50.1306	61.2772	76.3425	0.0397678	3445	-0.0391754	0.0962409	G2M	6	larval03	TerminalEpithelial	367	0.48226	6/TerminalEpithelial	14.3431	4.60714
CCCTCCTCAATGGAAT-1-larval03	0.111954	FALSE	1411	1411	7.25276	2458	7.80751	20.0163	28.5191	40.1139	62.9373	0.0313263	2458	-0.0122964	-0.0550181	G1	1	larval03	Spermatocyte	617	0.555856	1/Spermatocyte	-5.2542	7.27233
CCCTCCTGTTAAGACA-1-larval03	0.187415	FALSE	896	896	6.79906	1218	7.10579	19.2118	28.1609	42.8571	67.4877	0.0418719	1218	0.0441785	-0.0994893	S	0	larval03	Spermatocyte	1381	0.49392	0/Spermatocyte	-4.4277	6.1881
CCCTCCTTCCGCGCAA-1-larval03	0.0324544	FALSE	3345	3345	8.11552	15907	9.67458	29.9365	45.0116	56.5977	69.8938	0.0127617	15907	0.296498	0.149898	S	2	larval03	Spermatogonia	735	0.698669	2/Spermatogonia	3.47879	-4.08141
CCCTCCTTCGAGAACG-1-larval03	0.0842607	FALSE	783	783	6.66441	1428	7.26473	28.2213	41.5266	57.2129	80.1821	0.0119048	1428	-0.0707599	0.0124852	G2M	2	larval03	Spermatogonia	735	0.698669	2/Spermatogonia	5.15696	-1.31961
CCGGGATAGTGGTAAT-1-larval03	0.181818	FALSE	1815	1815	7.50439	3639	8.19974	16.5705	24.2374	35.889	57.296	0.00659522	3639	-0.132446	-0.157115	G1	0	larval03	Spermatocyte	1381	0.49392	0/Spermatocyte	-2.96747	6.12352
CCGGGATAGTTGAGTA-1-larval03	0.0538173	FALSE	684	684	6.52942	1163	7.05962	30.6965	43.0782	58.3835	84.1788	0.0412726	1163	0.0712064	-0.0130744	S	6	larval03	TerminalEpithelial	367	0.48226	6/TerminalEpithelial	14.369	3.37251
CCGGGATCAAATCCGT-1-larval03	0.148789	FALSE	1260	1260	7.13966	1972	7.58731	18.1542	26.7748	39.1988	61.4604	0.0314402	1972	-0.00850071	-0.228031	G1	0	larval03	Spermatocyte	1381	0.49392	0/Spermatocyte	-5.15996	5.4248
CCGGGATCACAACGTT-1-larval03	0.0968858	FALSE	1818	1818	7.50604	4787	8.47387	26.4675	40.8607	53.0604	69.2292	0.0200543	4787	0.372226	0.0596909	S	4	larval03	Cyst	670	0.652386	4/Cyst	5.20631	-5.5624
CCGGGATCACGGCCAT-1-larval03	0.0804954	FALSE	2238	2238	7.71378	9556	9.16503	33.0473	49.121	62.275	75.6174	0.0240686	9556	-0.0932475	0.057771	G2M	5	larval03	Pigment	193	0.367619	5/Pigment	2.87682	-17.5709
CCGGGATCAGTAACGG-1-larval03	0.0492197	FALSE	2189	2189	7.69166	8089	8.99838	28.7551	44.2824	59.2039	73.977	0.0374583	8089	-0.12118	-0.113017	G1	4	larval03	Cyst	670	0.652386	4/Cyst	5.55936	-7.90869
CCGGGATGTGAGTATA-1-larval03	0.0374332	FALSE	528	528	6.27099	669	6.50728	23.4679	36.0239	50.9716	95.8146	0.0433483	669	-0.115388	-0.143558	G1	0	larval03	Spermatocyte	1381	0.49392	0/Spermatocyte	-3.09059	4.6229
CCGGGATGTGATGCCC-1-larval03	0.0657439	FALSE	575	575	6.35611	708	6.56386	20.904	32.9096	47.0339	89.4068	0.0324859	708	0.108035	-0.136678	S	0	larval03	Spermatocyte	1381	0.49392	0/Spermatocyte	-3.30642	6.62491
CCGGGATTCAAACCGT-1-larval03	0.092437	FALSE	1941	1941	7.57147	4189	8.34046	17.6176	26.0205	37.4075	58.2478	0.022201	4189	-0.099565	0.0346889	G2M	1	larval03	Spermatocyte	617	0.555856	1/Spermatocyte	-5.79503	9.016
CCGGGATTCCACGACG-1-larval03	0.0718954	FALSE	934	934	6.84055	1688	7.43189	26.0071	37.9739	52.7251	74.2891	0.0331754	1688	-0.0490024	-0.114267	G1	3	larval03	Cyst	557	0.408059	3/Cyst	2.32774	-8.65277
CCGGTAGAGAATCTCC-1-larval03	0.078686	FALSE	580	580	6.36475	1056	6.96319	34.2803	48.5795	64.0152	92.4242	0.03125	1056	0.0198487	-0.0379974	S	3	larval03	Cyst	557	0.408059	3/Cyst	1.92199	-8.04057
CCGGTAGAGAGTACAT-1-larval03	0.0316742	FALSE	1700	1700	7.43897	5066	8.5305	31.1291	46.2298	58.3695	73.9045	0.0110541	5066	0.169527	0.11567	S	2	larval03	Spermatogonia	735	0.698669	2/Spermatogonia	4.1762	-2.69493
CCGGTAGAGATGTAAC-1-larval03	0.148789	FALSE	1092	1092	6.99668	1578	7.36455	16.6033	25.6654	38.3397	62.4842	0.0380228	1578	-0.0439826	-0.185592	G1	0	larval03	Spermatocyte	1381	0.49392	0/Spermatocyte	-3.72449	3.98416
CCGGTAGAGCATGGCA-1-larval03	0.0575307	FALSE	1742	1742	7.46336	5848	8.67403	29.7196	45.4856	60.1573	75.7011	0.0499316	5848	-0.104483	-0.131677	G1	4	larval03	Cyst	670	0.652386	4/Cyst	5.58581	-7.39785
CCGGTAGCAAGCCTAT-1-larval03	0.078686	FALSE	1395	1395	7.24137	2571	7.85244	18.0863	27.3823	40.3734	65.1109	0.00739012	2571	-0.0580581	-0.131684	G1	1	larval03	Spermatocyte	617	0.555856	1/Spermatocyte	-5.66451	7.19623
CCGGTAGCACAGTCGC-1-larval03	0.101604	FALSE	935	935	6.84162	1444	7.27586	21.6759	31.9945	45.8449	69.8753	0.0470914	1444	-0.00580983	-0.131907	G1	0	larval03	Spermatocyte	1381	0.49392	0/Spermatocyte	-3.89414	7.99732
CCGGTAGCAGCTGCTG-1-larval03	0.117647	FALSE	2500	2500	7.82445	10953	9.30146	35.4606	52.8531	63.9277	75.8788	0.0191728	10953	-0.08107	-0.107215	G1	5	larval03	Pigment	193	0.367619	5/Pigment	3.24222	-17.8019
CCGGTAGCAGTGGAGT-1-larval03	0.0946292	FALSE	1288	1288	7.16162	3839	8.25323	35.504	52.9305	65.1211	79.4738	0.0450638	3839	-0.101094	-0.111487	G1	5	larval03	Pigment	193	0.367619	5/Pigment	3.41175	-17.0224
CCGGTAGCATCACGAT-1-larval03	0.0503335	FALSE	2060	2060	7.63095	7439	8.91463	35.7172	52.7356	64.0812	76.1258	0.0216427	7439	0.0311498	0.202797	G2M	6	larval03	TerminalEpithelial	367	0.48226	6/TerminalEpithelial	14.4625	4.91287
CCGGTAGGTGATGCCC-1-larval03	0.157263	FALSE	3580	3580	8.1834	14862	9.60663	26.4769	40.6002	52.0724	66.088	0.0225407	14862	0.154662	0.0866158	S	4	larval03	Cyst	670	0.652386	4/Cyst	5.43449	-5.73666
CCGGTAGTCGTCACGG-1-larval03	0.0420168	FALSE	1357	1357	7.21377	3346	8.11582	30.3646	41.9605	55.9474	74.3873	0.0496115	3346	-0.0345932	-0.14494	G1	3	larval03	Cyst	557	0.408059	3/Cyst	2.7319	-7.66444
CCGGTAGTCGTTTGCC-1-larval03	0.092437	FALSE	2051	2051	7.62657	6906	8.84029	30.0319	44.6134	57.8482	73.2841	0.0469157	6906	-0.0750745	-0.0177817	G1	4	larval03	Cyst	670	0.652386	4/Cyst	5.30757	-7.89294
CCGTACTCAACGATGG-1-larval03	0.0601454	FALSE	593	593	6.38688	800	6.68586	24.25	36.75	50.875	88.375	0.0425	800	-0.0722969	-0.20253	G1	0	larval03	Spermatocyte	1381	0.49392	0/Spermatocyte	-2.69786	4.43312
CCGTACTCACAGCCCA-1-larval03	0.106618	FALSE	2182	2182	7.68846	6632	8.79981	26.5229	40.199	52.4276	68.6218	0.00980097	6632	0.222739	0.183138	S	2	larval03	Spermatogonia	735	0.698669	2/Spermatogonia	3.49269	-4.21721
CCGTACTCAGCTGTTA-1-larval03	0.199426	FALSE	1281	1281	7.15618	1932	7.56683	16.8219	25.4141	37.8364	59.5756	0.0310559	1932	0.0411949	-0.0810601	S	0	larval03	Spermatocyte	1381	0.49392	0/Spermatocyte	-4.55834	5.1127
CCGTACTCATCCAACA-1-larval03	0.114754	FALSE	1197	1197	7.08841	1712	7.446	14.6028	23.3645	35.8645	59.2874	0.00992991	1712	0.0847641	0.188483	G2M	7	larval03	Spermatocyte	62	0.358382	7/Spermatocyte	-4.18499	3.17139
CCGTACTGTAGCAAAT-1-larval03	0.0642955	FALSE	884	884	6.78559	2199	7.69621	38.3811	54.3429	66.1664	82.5375	0.0159163	2199	0.0191657	-0.0209599	S	5	larval03	Pigment	193	0.367619	5/Pigment	5.26347	-15.0237
CCGTACTGTCATATCG-1-larval03	0.123732	FALSE	452	452	6.11589	756	6.62936	33.7302	50	66.6667	100	0.0132275	756	0.0871649	-0.0199031	S	2	larval03	Spermatogonia	735	0.698669	2/Spermatogonia	5.07183	-2.00215
CCGTACTGTTGTTTGG-1-larval03	0.0718954	FALSE	1117	1117	7.0193	2235	7.71244	26.443	39.7763	53.1991	72.3937	0.0147651	2235	-0.139332	-0.145397	G1	2	larval03	Spermatogonia	735	0.698669	2/Spermatogonia	5.34622	-0.930991
CCGTACTTCAGTTCGA-1-larval03	0.181818	FALSE	1127	1127	7.0282	1649	7.40853	18.1928	27.2286	39.3572	61.977	0.0369921	1649	0.0938137	0.0507408	S	0	larval03	Spermatocyte	1381	0.49392	0/Spermatocyte	-5.46046	6.3474
CCGTGGAAGCGTTCCG-1-larval03	0.193277	FALSE	3574	3574	8.18172	16645	9.71992	17.9393	26.2241	37.0141	55.8426	0.0114148	16645	-0.120448	-0.191615	G1	1	larval03	Spermatocyte	617	0.555856	1/Spermatocyte	-5.75235	9.41014
CCGTGGAAGGCTAGAC-1-larval03	0.120638	FALSE	1661	1661	7.41578	2796	7.9363	15.3076	23.8555	35.6938	58.2618	0.0275393	2796	0.0205784	0.12088	G2M	8	larval03	Spermatogonia	189	0.821739	8/Spermatogonia	1.6092	0.969995
CCGTGGACAAATACAG-1-larval03	0.117647	FALSE	2040	2040	7.6212	4600	8.43403	18.7826	27.1957	38.1739	58.4565	0.0156522	4600	-0.026712	-0.0569427	G1	1	larval03	Spermatocyte	617	0.555856	1/Spermatocyte	-6.00939	8.66389
CCGTGGACACCCATGG-1-larval03	0.0903065	FALSE	652	652	6.48158	1029	6.93731	28.6686	41.0107	56.0739	85.2284	0.0349854	1029	-0.082359	-0.119583	G1	3	larval03	Cyst	557	0.408059	3/Cyst	3.42392	-8.51326
CCGTGGACACCGAAAG-1-larval03	0.0324544	FALSE	2135	2135	7.66669	7042	8.85979	29.8637	45.4842	57.1571	71.954	0.0247089	7042	-0.0939311	0.131128	G2M	2	larval03	Spermatogonia	735	0.698669	2/Spermatogonia	4.38994	-1.65894
CCGTGGACATTGCGGC-1-larval03	0.0460105	FALSE	2356	2356	7.76514	8435	9.04026	28.7018	44.0308	56.313	71.2507	0.0119739	8435	0.548902	0.218566	S	2	larval03	Spermatogonia	735	0.698669	2/Spermatogonia	3.04736	-4.87606
CCGTGGAGTCTGATTG-1-larval03	0.056266	FALSE	1143	1143	7.04229	2997	8.0057	32.7327	47.5809	62.1622	78.5452	0.0477144	2997	-0.0716572	-0.0565207	G1	3	larval03	Cyst	557	0.408059	3/Cyst	3.06131	-7.83683
CCGTGGAGTGGTCTCG-1-larval03	0.0614973	FALSE	825	825	6.71659	1492	7.30854	30.0268	42.8954	57.4397	78.2172	0.0455764	1492	-0.027925	0.111786	G2M	3	larval03	Cyst	557	0.408059	3/Cyst	2.74964	-7.08109
CCGTGGAGTGTCCTCT-1-larval03	0.101604	FALSE	578	578	6.3613	723	6.58479	21.5768	33.8866	47.7178	89.2116	0.0470263	723	-0.0119174	0.0183377	G2M	0	larval03	Spermatocyte	1381	0.49392	0/Spermatocyte	-3.39591	5.77352
CCGTGGATCAGCGACC-1-larval03	0.130252	FALSE	612	612	6.41836	765	6.64118	19.6078	32.6797	46.1438	85.3595	0.0339869	765	-0.0116851	0.290294	G2M	0	larval03	Spermatocyte	1381	0.49392	0/Spermatocyte	-3.9511	6.57433
CCGTGGATCGTACCGG-1-larval03	0.0672269	FALSE	1055	1055	6.96224	1617	7.38895	20.9647	30.1793	42.5479	65.6772	0.0439085	1617	-0.00829923	-0.151519	G1	0	larval03	Spermatocyte	1381	0.49392	0/Spermatocyte	-3.53909	6.18305
CCGTGGATCTGCGTAA-1-larval03	0.0703013	FALSE	750	750	6.62141	1379	7.22984	33.14	46.3379	60.116	81.8709	0.0449601	1379	-0.0537373	-0.0156915	G1	6	larval03	TerminalEpithelial	367	0.48226	6/TerminalEpithelial	14.8308	2.93655
CCGTTCAAGCGATTCT-1-larval03	0.0903065	FALSE	667	667	6.50429	846	6.7417	21.3948	32.9787	44.7991	80.26	0.0484634	846	-0.113711	0.0064635	G2M	0	larval03	Spermatocyte	1381	0.49392	0/Spermatocyte	-2.8676	5.25744
CCGTTCAAGCGCCTTG-1-larval03	0.104072	FALSE	1164	1164	7.06048	1975	7.58883	19.7975	29.3671	42.6835	66.3797	0.00911392	1975	-0.0157499	-0.0977142	G1	1	larval03	Spermatocyte	617	0.555856	1/Spermatocyte	-4.07109	8.38531
CCGTTCAAGTGGTCCC-1-larval03	0.114754	FALSE	2014	2014	7.60837	4967	8.51077	18.9048	27.7431	39.4403	60.5597	0.0142943	4967	-0.132023	-0.125673	G1	1	larval03	Spermatocyte	617	0.555856	1/Spermatocyte	-4.84372	9.0465
CCGTTCACAAACTGTC-1-larval03	0.0672269	FALSE	1454	1454	7.28276	4439	8.39841	35.6837	52.5569	63.4602	78.5087	0.0123902	4439	-0.0260466	0.0310623	G2M	5	larval03	Pigment	193	0.367619	5/Pigment	5.22504	-15.0634
CCGTTCATCCTTGCCA-1-larval03	0.0823529	FALSE	1839	1839	7.51752	4742	8.46443	26.4235	40.4049	52.3408	68.4732	0.0134964	4742	0.149941	-0.0466371	S	2	larval03	Spermatogonia	735	0.698669	2/Spermatogonia	3.77543	-1.25754
CCTAAAGAGAAACGAG-1-larval03	0.0882353	FALSE	2286	2286	7.735	6274	8.74433	17.7718	26.6497	38.1097	58.862	0.00956328	6274	-0.0691734	0.00816283	G2M	1	larval03	Spermatocyte	617	0.555856	1/Spermatocyte	-5.91297	9.51108
CCTAAAGAGCTGCCCA-1-larval03	0.117647	FALSE	950	950	6.85751	1311	7.17931	17.9252	26.5446	41.8002	65.6751	0.0434783	1311	0.0556106	0.150734	G2M	0	larval03	Spermatocyte	1381	0.49392	0/Spermatocyte	-4.93702	6.49888
CCTAAAGAGTGCGATG-1-larval03	0.148789	FALSE	4830	4830	8.48281	21727	9.98636	14.3278	23.2844	33.7414	50.4073	0.0140378	21727	0.00014329	0.227158	G2M	8	larval03	Spermatogonia	189	0.821739	8/Spermatogonia	1.88241	0.95222
CCTAAAGCAAGCGATG-1-larval03	0.148789	FALSE	1395	1395	7.24137	2404	7.78531	19.3428	28.4942	40.3494	62.7704	0.0282862	2404	-0.107578	-0.114286	G1	1	larval03	Spermatocyte	617	0.555856	1/Spermatocyte	-4.04539	8.31315
CCTAAAGCAAGTTCTG-1-larval03	0.161765	FALSE	555	555	6.32077	771	6.64898	26.7185	39.6887	53.9559	92.8664	0.0415045	771	0.0066589	0.150573	G2M	6	larval03	TerminalEpithelial	367	0.48226	6/TerminalEpithelial	14.3035	2.41202
CCTAAAGCACCGAATT-1-larval03	0.161765	FALSE	1120	1120	7.02198	1771	7.47986	19.537	28.7408	41.0503	64.9915	0.0468662	1771	0.0283147	0.0704871	G2M	1	larval03	Spermatocyte	617	0.555856	1/Spermatocyte	-4.95674	7.6806
CCTAAAGGTAAGAGGA-1-larval03	0.120638	FALSE	1396	1396	7.24208	2292	7.73762	18.1937	26.3962	38.8743	60.9075	0.0287958	2292	-0.134941	-0.135766	G1	0	larval03	Spermatocyte	1381	0.49392	0/Spermatocyte	-3.83342	5.71523
CCTAAAGGTGTATGGG-1-larval03	0.0614973	FALSE	1913	1913	7.55695	6134	8.72177	31.8715	44.4082	56.5699	72.6932	0.0348875	6134	-0.0268164	0.0348335	G2M	3	larval03	Cyst	557	0.408059	3/Cyst	1.53345	-8.51287
CCTACACAGAACAACT-1-larval03	0.0614973	FALSE	671	671	6.51026	920	6.82546	21.7391	32.7174	48.8043	81.413	0.025	920	0.0869432	0.198573	G2M	0	larval03	Spermatocyte	1381	0.49392	0/Spermatocyte	-3.18599	7.53455
CCTACACAGCGATAGC-1-larval03	0.117647	FALSE	935	935	6.84162	1355	7.21229	17.1956	27.4539	42.214	67.8967	0.0118081	1355	-0.0123188	-0.10519	G1	0	larval03	Spermatocyte	1381	0.49392	0/Spermatocyte	-2.10861	5.42657
CCTACACAGGCAGGTT-1-larval03	0.144796	FALSE	1166	1166	7.06219	1798	7.49499	18.1869	27.1969	39.9889	62.9588	0.0400445	1798	-0.0257326	0.136122	G2M	0	larval03	Spermatocyte	1381	0.49392	0/Spermatocyte	-5.1284	7.38939
CCTACACCAATACGCT-1-larval03	0.0265655	FALSE	3471	3471	8.15249	18280	9.81362	29.6991	45.2516	57.1225	70.5853	0.0130197	18280	0.129886	0.130914	G2M	2	larval03	Spermatogonia	735	0.698669	2/Spermatogonia	4.14823	-2.75028
CCTACACCAATCGGTT-1-larval03	0.137255	FALSE	762	762	6.63726	956	6.8638	17.7824	28.2427	41.2134	72.5941	0.0292887	956	-0.0348614	-0.139317	G1	0	larval03	Spermatocyte	1381	0.49392	0/Spermatocyte	-2.84568	3.73261
CCTACACCACGCCAGT-1-larval03	0.123732	FALSE	2534	2534	7.83795	5133	8.54364	12.9359	19.9493	30.0019	49.1331	0.0264952	5133	-0.183502	0.0439715	G2M	9	larval03	Spermatocyte	81	0.407035	9/Spermatocyte	0.350622	3.29565
CCTACACGTAGCGATG-1-larval03	0.161765	FALSE	4962	4962	8.50977	43971	10.6913	18.7828	27.2816	37.9273	55.8277	0.0166928	43971	-0.10705	-0.0765277	G1	1	larval03	Spermatocyte	617	0.555856	1/Spermatocyte	-6.68302	9.09425
CCTACACGTCTGGTCG-1-larval03	0.0842607	FALSE	1651	1651	7.40974	3498	8.16023	18.725	27.6444	40.0515	62.1212	0.018582	3498	-0.0944167	-0.106566	G1	1	larval03	Spermatocyte	617	0.555856	1/Spermatocyte	-4.57496	8.89592
CCTACACGTTCGTTGA-1-larval03	0.0526316	FALSE	861	861	6.75926	1303	7.17319	21.7959	31.9263	47.2755	72.2947	0.0176516	1303	0.0444505	-0.13677	S	0	larval03	Spermatocyte	1381	0.49392	0/Spermatocyte	-2.67767	7.10582
CCTACACTCAGCCTAA-1-larval03	0.0992098	FALSE	1226	1226	7.11233	1768	7.47817	14.5928	23.0769	35.7466	58.9367	0.0113122	1768	0.00570108	-0.0329667	S	7	larval03	Spermatocyte	62	0.358382	7/Spermatocyte	-4.05711	3.28811
CCTACACTCCTCAATT-1-larval03	0.0718954	FALSE	3911	3911	8.2718	23241	10.0537	28.7853	44.0515	55.9787	69.5624	0.0136827	23241	0.308249	0.209245	S	4	larval03	Cyst	670	0.652386	4/Cyst	5.43102	-5.72666
CCTACACTCGATGAGG-1-larval03	0.109244	FALSE	1111	1111	7.01392	2079	7.64012	23.1361	36.1231	49.6873	70.6109	0.021164	2079	-0.0820721	0.105922	G2M	2	larval03	Spermatogonia	735	0.698669	2/Spermatogonia	4.54462	-0.924852
CCTACACTCGTAGGTT-1-larval03	0.0492197	FALSE	2037	2037	7.61972	7996	8.98682	32.1911	48.6118	62.8439	76.901	0.0431466	7996	-0.0797337	-0.0671067	G1	4	larval03	Cyst	670	0.652386	4/Cyst	5.53715	-7.68703
CCTACCAAGAGGTACC-1-larval03	0.235294	FALSE	1598	1598	7.37713	2509	7.82804	14.6273	22.4791	33.9578	56.2375	0.0187326	2509	0.0482739	-0.16871	S	3	larval03	Cyst	557	0.408059	3/Cyst	1.89425	-7.23503
CCTACCAAGTATGACA-1-larval03	0.0735294	FALSE	1000	1000	6.90875	1471	7.29438	19.3066	29.3678	42.964	66.0095	0.0367097	1471	-0.0115465	0.0591344	G2M	0	larval03	Spermatocyte	1381	0.49392	0/Spermatocyte	-4.3594	5.98588
CCTACCACACGACGAA-1-larval03	0.0752048	FALSE	1226	1226	7.11233	2429	7.79565	26.9247	37.711	50.9675	70.1112	0.0403458	2429	-0.124837	-0.0172972	G1	3	larval03	Cyst	557	0.408059	3/Cyst	1.36448	-8.02255
CCTACCACATAGAAAC-1-larval03	0.137255	FALSE	1138	1138	7.03791	1766	7.47704	19.5357	28.4824	40.7701	63.8732	0.0424689	1766	-0.0441399	0.065531	G2M	1	larval03	Spermatocyte	617	0.555856	1/Spermatocyte	-4.90121	7.93675
CCTACCAGTATAGGGC-1-larval03	0.092437	FALSE	2321	2321	7.75018	8923	9.0965	32.971	49.5349	61.3583	74.5265	0.0198364	8923	-0.122994	0.0171435	G2M	5	larval03	Pigment	193	0.367619	5/Pigment	3.38382	-17.7184
CCTACCAGTCGCATAT-1-larval03	0.235294	FALSE	960	960	6.86797	1714	7.44717	26.1377	39.2649	52.7421	73.1622	0.0350058	1714	0.0728987	0.120067	G2M	5	larval03	Pigment	193	0.367619	5/Pigment	3.96093	-14.8183
CCTACCAGTGGACGAT-1-larval03	0.0420168	FALSE	2074	2074	7.63772	7091	8.86672	27.415	42.7161	57.6646	73.3324	0.0332816	7091	-0.0892823	-0.173135	G1	4	larval03	Cyst	670	0.652386	4/Cyst	5.82554	-7.73347
CCTACCAGTTCAGACT-1-larval03	0.0550285	FALSE	796	796	6.68085	1117	7.0193	21.2175	31.513	46.6428	73.5004	0.0295434	1117	-0.0691476	-0.181873	G1	0	larval03	Spermatocyte	1381	0.49392	0/Spermatocyte	-3.20126	5.55297
CCTACCAGTTCCCTTG-1-larval03	0.056266	FALSE	1172	1172	7.06732	3123	8.04687	37.464	50.9126	62.9843	78.4822	0.0118476	3123	-0.122385	0.010142	G2M	5	larval03	Pigment	193	0.367619	5/Pigment	5.43111	-15.0007
CCTACCATCACTCTTA-1-larval03	0.0481283	FALSE	1820	1820	7.50714	5104	8.53797	27.5078	42.065	54.4083	70.866	0.020768	5104	0.102625	0.129545	G2M	2	larval03	Spermatogonia	735	0.698669	2/Spermatogonia	3.61425	-2.59484
CCTACCATCAGGTTCA-1-larval03	0.0687456	FALSE	966	966	6.8742	1414	7.25488	21.7115	31.1881	45.3324	67.0438	0.0417256	1414	-0.0188977	0.116432	G2M	0	larval03	Spermatocyte	1381	0.49392	0/Spermatocyte	-2.87121	3.95373
CCTACCATCCAAAGTC-1-larval03	0.0946292	FALSE	749	749	6.62007	941	6.84801	18.491	29.118	41.6578	73.5388	0.0499469	941	0.107947	-0.0303375	S	0	larval03	Spermatocyte	1381	0.49392	0/Spermatocyte	-3.31806	4.21768
CCTAGCTCACATGTGT-1-larval03	0.306288	FALSE	1272	1272	7.14913	2921	7.98002	26.4293	39.9178	54.5704	73.5707	0.0403971	2921	0.0459746	-0.139503	S	4	larval03	Cyst	670	0.652386	4/Cyst	6.26048	-6.71654
CCTAGCTCAGTATCTG-1-larval03	0.109244	FALSE	1085	1085	6.99026	1640	7.40306	19.5122	28.9634	41.6463	64.3293	0.0390244	1640	-0.137299	0.0100934	G2M	0	larval03	Spermatocyte	1381	0.49392	0/Spermatocyte	-4.4307	6.87986
CCTAGCTGTGTGACGA-1-larval03	0.114754	FALSE	1297	1297	7.16858	2139	7.66856	19.2613	26.9752	38.5227	62.7396	0.0364656	2139	8.3454e-05	-0.0503071	S	1	larval03	Spermatocyte	617	0.555856	1/Spermatocyte	-5.53817	7.80509
CCTAGCTTCCCTAACC-1-larval03	0.161765	FALSE	1633	1633	7.39879	2785	7.93236	15.9425	23.8779	35.0808	58.0251	0.027289	2785	-0.0515947	-0.0423271	G1	0	larval03	Spermatocyte	1381	0.49392	0/Spermatocyte	-5.14761	4.8799
CCTAGCTTCGTTTAGG-1-larval03	0.144796	FALSE	1208	1208	7.09755	1906	7.55329	17.4187	26.128	38.9297	62.8541	0.0125918	1906	-0.108296	-0.0930046	G1	0	larval03	Spermatocyte	1381	0.49392	0/Spermatocyte	-2.14334	5.65406
CCTAGCTTCGTTTGCC-1-larval03	0.120638	FALSE	3552	3552	8.17555	17973	9.79668	29.3607	44.5557	57.0133	70.6337	0.0142436	17973	0.125901	0.00767785	S	3	larval03	Cyst	557	0.408059	3/Cyst	3.35122	-8.36738
CCTATTAAGAGGTACC-1-larval03	0.0804954	FALSE	1442	1442	7.27448	3026	8.01533	21.6457	30.998	43.7872	66.3913	0.0085922	3026	-0.12701	-0.241567	G1	1	larval03	Spermatocyte	617	0.555856	1/Spermatocyte	-5.69432	7.38682
CCTATTAGTACGCTGC-1-larval03	0.0823529	FALSE	1456	1456	7.28413	3555	8.17639	31.5612	45.6259	57.1589	73.1083	0.0250352	3555	-0.137202	-0.104504	G1	5	larval03	Pigment	193	0.367619	5/Pigment	4.68877	-14.9075
CCTATTAGTGGTACAG-1-larval03	0.0301532	FALSE	2562	2562	7.84893	10162	9.22651	29.7186	44.3909	57.0951	71.5115	0.0141704	10162	-0.10008	0.0178894	G2M	2	larval03	Spermatogonia	735	0.698669	2/Spermatogonia	5.21874	-1.01375
CCTATTATCAATCTCT-1-larval03	0.0804954	FALSE	1728	1728	7.4553	4344	8.37678	26.5193	40.861	53.1538	70.1197	0.0149632	4344	0.0506895	0.106705	G2M	2	larval03	Spermatogonia	735	0.698669	2/Spermatogonia	4.18485	-2.47663
CCTATTATCACAATGC-1-larval03	0.117647	FALSE	1244	1244	7.12689	1979	7.59085	17.2309	26.0232	38.4032	62.4053	0.00505306	1979	-0.0621407	-0.166549	G1	0	larval03	Spermatocyte	1381	0.49392	0/Spermatocyte	-2.09367	5.58312
CCTATTATCATTATCC-1-larval03	0.0992098	FALSE	2081	2081	7.64108	4291	8.36451	16.7327	24.866	35.9124	55.4649	0.00978793	4291	-0.0471655	-0.057047	G1	1	larval03	Spermatocyte	617	0.555856	1/Spermatocyte	-5.73348	8.86529
CCTATTATCCGCATAA-1-larval03	0.0460105	FALSE	2315	2315	7.7476	7786	8.96021	27.4339	41.9214	54.6751	69.8048	0.0134857	7786	0.189932	0.149087	S	2	larval03	Spermatogonia	735	0.698669	2/Spermatogonia	3.57114	-3.63395
CCTATTATCTGTCTCG-1-larval03	0.0286825	FALSE	3345	3345	8.11552	17390	9.76371	31.7539	47.6998	58.9477	71.9091	0.0132835	17390	0.306083	0.276722	S	2	larval03	Spermatogonia	735	0.698669	2/Spermatogonia	3.36088	-4.32968
CCTCAGTAGGACTGGT-1-larval03	0.114754	FALSE	1813	1813	7.50329	4852	8.48735	26.4221	39.0561	52.3289	69.291	0.043075	4852	-0.0408596	-0.126257	G1	3	larval03	Cyst	557	0.408059	3/Cyst	3.14665	-7.79133
CCTCAGTCAATGGAAT-1-larval03	0.106618	FALSE	1036	1036	6.94409	1530	7.33368	19.5425	28.8889	41.9608	64.9673	0.0385621	1530	-0.0708101	0.252891	G2M	1	larval03	Spermatocyte	617	0.555856	1/Spermatocyte	-5.42358	7.34119
CCTCAGTCACATCTTT-1-larval03	0.0752048	FALSE	4148	4148	8.33062	17226	9.75423	19.5635	30.4365	41.3677	57.3087	0.0220597	17226	-0.0648867	0.138798	G2M	8	larval03	Spermatogonia	189	0.821739	8/Spermatogonia	2.80633	-0.0389428
CCTCAGTCAGCCTATA-1-larval03	0.0614973	FALSE	1645	1645	7.4061	6290	8.74688	38.6963	57.2496	68.4738	80.7949	0.0116057	6290	-0.0653302	-0.106141	G1	5	larval03	Pigment	193	0.367619	5/Pigment	5.44519	-14.9969
CCTCAGTGTAATCGTC-1-larval03	0.0687456	FALSE	2254	2254	7.72091	5390	8.59249	22.115	33.3766	44.9722	61.6883	0.0371057	5390	0.0249668	0.32471	G2M	8	larval03	Spermatogonia	189	0.821739	8/Spermatogonia	1.96672	0.03122
CCTCAGTGTCACTTCC-1-larval03	0.0735294	FALSE	1455	1455	7.28345	3324	8.10923	27.2563	41.0048	52.9783	71.2696	0.0150421	3324	0.0840412	0.0617487	S	2	larval03	Spermatogonia	735	0.698669	2/Spermatogonia	4.26071	-2.49786
CCTCAGTGTGGTCTCG-1-larval03	0.0526316	FALSE	1919	1919	7.56008	5529	8.61794	27.9436	43.2266	55.4892	70.7904	0.0235124	5529	-0.0613115	0.0750739	G2M	2	larval03	Spermatogonia	735	0.698669	2/Spermatogonia	4.32101	-1.6442
CCTCAGTTCAACGAAA-1-larval03	0.181818	FALSE	1561	1561	7.35372	2669	7.88983	16.4856	24.8033	36.6429	59.3855	0.0281004	2669	-0.0649199	0.020775	G2M	1	larval03	Spermatocyte	617	0.555856	1/Spermatocyte	-5.60819	7.01835
CCTCAGTTCGAGGTAG-1-larval03	0.130252	FALSE	3093	3093	8.03722	10992	9.30501	22.3617	35.7351	47.107	62.8639	0.0200146	10992	0.00381687	-0.00127634	S	2	larval03	Spermatogonia	735	0.698669	2/Spermatogonia	3.5533	-0.707316
CCTCAGTTCTCGTATT-1-larval03	0.148789	FALSE	1872	1872	7.5353	3791	8.24065	16.1435	24.1097	35.7162	56.8715	0.00870483	3791	0.0307042	-0.114226	S	1	larval03	Spermatocyte	617	0.555856	1/Spermatocyte	-5.56353	7.08989
CCTCTGAAGATCTGCT-1-larval03	0.176471	FALSE	1779	1779	7.48437	3126	8.04783	15.4191	23.1926	34.229	55.7582	0.0265515	3126	-0.101874	0.1337	G2M	0	larval03	Spermatocyte	1381	0.49392	0/Spermatocyte	-5.84154	6.58567
CCTCTGAAGTCCCACG-1-larval03	0.0526316	FALSE	579	579	6.36303	855	6.75227	30.7602	42.4561	55.6725	90.7602	0.0467836	855	-0.101516	-0.186357	G1	3	larval03	Cyst	557	0.408059	3/Cyst	1.41922	-7.82386
CCTCTGACACGCATCG-1-larval03	0.187415	FALSE	1139	1139	7.03878	2373	7.77233	29.1193	42.3515	54.1509	73.0721	0.0408765	2373	-0.000967026	-0.0538062	G1	4	larval03	Cyst	670	0.652386	4/Cyst	7.19695	-6.49329
CCTCTGACATGCATGT-1-larval03	0.0503335	FALSE	1598	1598	7.37713	4560	8.4253	27.7193	42.2807	56.8202	73.7939	0.0471491	4560	-0.0976043	-0.129358	G1	4	larval03	Cyst	670	0.652386	4/Cyst	5.36655	-7.97923
CCTCTGAGTCGCTTCT-1-larval03	0.0301532	FALSE	692	692	6.54103	915	6.82002	22.7322	33.6612	46.2295	79.0164	0.0426229	915	-0.100563	-0.0271778	G1	3	larval03	Cyst	557	0.408059	3/Cyst	2.04016	-8.17917
CCTCTGATCATGTGGT-1-larval03	0.0357143	FALSE	1080	1080	6.98564	2783	7.93164	31.8721	46.82	62.0194	79.1592	0.0492275	2783	-0.103683	-0.0698393	G1	3	larval03	Cyst	557	0.408059	3/Cyst	3.00026	-7.88912
CCTTACGAGAAACGAG-1-larval03	0.0340557	FALSE	1706	1706	7.44249	4617	8.43772	26.0342	37.6002	51.4836	70.0455	0.0149448	4617	-0.0560121	-0.147271	G1	3	larval03	Cyst	557	0.408059	3/Cyst	2.53194	-9.12733
CCTTACGAGGACAGAA-1-larval03	0.0769231	FALSE	664	664	6.49979	1347	7.20638	36.7483	49.8144	65.5531	87.8248	0.043801	1347	-0.0271425	-0.123846	G1	3	larval03	Cyst	557	0.408059	3/Cyst	1.19604	-7.6269
CCTTACGAGTGCCAGA-1-larval03	0.235294	FALSE	2343	2343	7.75961	7881	8.97234	28.0802	43.1798	55.196	70.0673	0.0219515	7881	-0.0368465	0.0610448	G2M	2	larval03	Spermatogonia	735	0.698669	2/Spermatogonia	4.41377	-2.84599
CCTTACGCAGGGATTG-1-larval03	0.0550285	FALSE	1745	1745	7.46508	6098	8.71588	29.7967	45.4247	60.5772	76.5989	0.0350935	6098	-0.0895187	-0.0532021	G1	4	larval03	Cyst	670	0.652386	4/Cyst	4.65403	-8.44807
CCTTACGCATACTCTT-1-larval03	0.109244	FALSE	3923	3923	8.27487	13003	9.47301	15.9809	25.0865	34.9765	51.3189	0.0277628	13003	-0.016478	0.178799	G2M	8	larval03	Spermatogonia	189	0.821739	8/Spermatogonia	1.85522	0.95669
CCTTCCCAGATCTGAA-1-larval03	0.117647	FALSE	1103	1103	7.0067	1994	7.5984	22.7683	34.002	48.345	69.7593	0.0381143	1994	-0.114949	0.0861734	G2M	3	larval03	Cyst	557	0.408059	3/Cyst	2.57982	-8.44412
CCTTCCCAGGTAGCCA-1-larval03	0.130252	FALSE	1532	1532	7.33498	3871	8.26153	28.0031	42.9605	55.3604	72.7461	0.0209248	3871	0.350241	0.145808	S	2	larval03	Spermatogonia	735	0.698669	2/Spermatogonia	3.36652	-4.46435
CCTTCCCCAAATACAG-1-larval03	0.114754	FALSE	1842	1842	7.51915	3816	8.24722	16.9549	25.2358	36.9497	58.3333	0.00681342	3816	0.0599369	0.00344309	S	1	larval03	Spermatocyte	617	0.555856	1/Spermatocyte	-5.93729	8.57512
CCTTCCCCAACACCTA-1-larval03	0.0374332	FALSE	2103	2103	7.6516	7218	8.88447	29.5927	44.7492	57.2596	72.4993	0.016348	7218	0.0773648	0.0845142	G2M	2	larval03	Spermatogonia	735	0.698669	2/Spermatogonia	4.18488	-2.48595
CCTTCCCCACCATCCT-1-larval03	0.181818	FALSE	1297	1297	7.16858	2212	7.7021	20.6148	29.6112	41.4557	63.9693	0.0474684	2212	-0.0842778	-0.170063	G1	0	larval03	Spermatocyte	1381	0.49392	0/Spermatocyte	-3.77542	7.59614
CCTTCCCCAGCTTAAC-1-larval03	0.0657439	FALSE	807	807	6.69456	1106	7.00941	21.9711	31.4647	45.1175	72.2423	0.0488246	1106	-0.0937469	-0.181787	G1	0	larval03	Spermatocyte	1381	0.49392	0/Spermatocyte	-3.15959	6.97087
CCTTCCCGTAAGCACG-1-larval03	0.21267	FALSE	901	901	6.80461	1222	7.10906	19.2308	28.2324	42.635	67.1849	0.0466448	1222	0.0290319	0.120399	G2M	0	larval03	Spermatocyte	1381	0.49392	0/Spermatocyte	-4.4785	5.60804
CCTTCCCGTGCGCTTG-1-larval03	0.157263	FALSE	911	911	6.81564	1302	7.17242	20.8141	29.2627	44.6237	68.4332	0.046851	1302	-0.0610424	-0.0428722	G1	0	larval03	Spermatocyte	1381	0.49392	0/Spermatocyte	-3.89213	6.8781
CCTTCCCGTTCAGCGC-1-larval03	0.0862208	FALSE	689	689	6.53669	1275	7.15149	32.549	47.3725	61.6471	85.1765	0.0447059	1275	0.00403436	0.0347953	G2M	6	larval03	TerminalEpithelial	367	0.48226	6/TerminalEpithelial	14.6663	2.96896
CCTTCCCTCCACGACG-1-larval03	0.0804954	FALSE	1442	1442	7.27448	4506	8.41339	37.7053	54.4385	65.6236	79.0945	0.0448291	4506	-0.0441469	-0.0391117	G1	5	larval03	Pigment	193	0.367619	5/Pigment	4.24438	-15.0751
CCTTCCCTCCATGCTC-1-larval03	0.0903065	FALSE	2546	2546	7.84267	7324	8.89905	23.9623	36.7149	48.4298	64.0497	0.0241671	7324	0.113686	-0.0188265	S	2	larval03	Spermatogonia	735	0.698669	2/Spermatogonia	3.207	-1.1975
CCTTCGAAGCTAACTC-1-larval03	0.0672269	FALSE	1628	1628	7.39572	2699	7.90101	17.7103	25.4539	36.5691	58.2067	0.0437199	2699	-0.133725	0.205414	G2M	9	larval03	Spermatocyte	81	0.407035	9/Spermatocyte	0.726423	3.41865
CCTTCGAGTGAGGCTA-1-larval03	0.176471	FALSE	945	945	6.85224	1263	7.14204	15.677	25.4157	41.0135	64.7664	0.0158353	1263	0.0465049	-0.226304	S	7	larval03	Spermatocyte	62	0.358382	7/Spermatocyte	-3.56752	2.42695
CCTTCGATCCAACCAA-1-larval03	0.227345	FALSE	1789	1789	7.48997	3191	8.0684	16.2332	24.6631	36.0075	57.1608	0.0360389	3191	0.0142184	-0.0765603	S	0	larval03	Spermatocyte	1381	0.49392	0/Spermatocyte	-6.14645	5.83956
CCTTCGATCCCTAACC-1-larval03	0.148789	FALSE	1896	1896	7.54803	3605	8.19035	14.6463	22.1637	33.8141	54.8128	0.00998613	3605	-0.0523708	-0.104862	G1	0	larval03	Spermatocyte	1381	0.49392	0/Spermatocyte	-5.67818	5.19936
CCTTTCTAGCAGCCTC-1-larval03	0.0575307	FALSE	1127	1127	7.0282	1673	7.42297	19.6653	28.9301	40.8846	62.5224	0.0358637	1673	-0.0803356	-5.96344e-05	G1	1	larval03	Spermatocyte	617	0.555856	1/Spermatocyte	-4.85593	7.54467
CCTTTCTAGGATCGCA-1-larval03	0.109244	FALSE	957	957	6.86485	1331	7.19444	18.7829	28.024	43.0503	65.6649	0.0308039	1331	-0.109064	-0.0797661	G1	0	larval03	Spermatocyte	1381	0.49392	0/Spermatocyte	-3.09346	5.48172
CCTTTCTCAACTGGCC-1-larval03	0.176471	FALSE	2018	2018	7.61036	5570	8.62533	26.4811	40.5745	53.4291	68.7074	0.0156194	5570	0.140781	0.0435251	S	4	larval03	Cyst	670	0.652386	4/Cyst	5.84538	-6.12964
CCTTTCTCAGACAGGT-1-larval03	0.0992098	FALSE	1165	1165	7.06133	1912	7.55643	19.5607	29.1841	42.1548	65.2197	0.0460251	1912	-0.0903399	-0.136368	G1	1	larval03	Spermatocyte	617	0.555856	1/Spermatocyte	-3.99092	8.16202
CCTTTCTCAGTACACT-1-larval03	0.0903065	FALSE	793	793	6.67708	1141	7.04054	22.6994	32.9535	48.028	74.3208	0.0403155	1141	-0.0206198	-0.116951	G1	0	larval03	Spermatocyte	1381	0.49392	0/Spermatocyte	-3.71475	5.1245
CCTTTCTGTAGCTTGT-1-larval03	0.101604	FALSE	934	934	6.84055	1265	7.14362	17.1542	26.8775	41.9763	65.6917	0.0395257	1265	-0.0121271	0.0116006	G2M	0	larval03	Spermatocyte	1381	0.49392	0/Spermatocyte	-4.60846	4.77538
CCTTTCTGTCTGGAGA-1-larval03	0.137255	FALSE	1405	1405	7.2485	2120	7.65964	13.2547	21.3679	33.9151	57.3113	0.0108491	2120	0.0258683	-0.0285313	S	7	larval03	Spermatocyte	62	0.358382	7/Spermatocyte	-3.93679	3.01784
CCTTTCTGTTAAAGAC-1-larval03	0.0946292	FALSE	852	852	6.74876	1192	7.08423	20.4698	30.0336	45.302	70.4698	0.0369128	1192	0.042416	-0.148893	S	0	larval03	Spermatocyte	1381	0.49392	0/Spermatocyte	-4.00466	6.10091
CCTTTCTTCTCGGACG-1-larval03	0.0460105	FALSE	1862	1862	7.52994	5720	8.6519	28.6888	43.2343	57.3077	72.8671	0.0466783	5720	-0.0573316	-0.108813	G1	4	larval03	Cyst	670	0.652386	4/Cyst	6.34617	-7.02536
CGAACATAGCGATATA-1-larval03	0.0492197	FALSE	2794	2794	7.93559	10687	9.27688	28.1931	43.3705	55.0575	69.4301	0.0112286	10687	0.383421	0.290864	S	2	larval03	Spermatogonia	735	0.698669	2/Spermatogonia	3.11331	-4.72771
CGAACATAGGGAACGG-1-larval03	0.0903065	FALSE	2153	2153	7.67508	7241	8.88765	30.6726	45.1733	58.1688	72.2552	0.0332827	7241	-0.0712885	-0.0645883	G1	3	larval03	Cyst	557	0.408059	3/Cyst	3.00503	-8.90722
CGAACATAGTGCGATG-1-larval03	0.282732	FALSE	2520	2520	7.83241	5831	8.67112	19.705	28.2799	39.1528	56.9885	0.0363574	5831	-0.171803	0.0554459	G2M	3	larval03	Cyst	557	0.408059	3/Cyst	1.99234	-7.52624
CGAACATAGTTCGCAT-1-larval03	0.148789	FALSE	1345	1345	7.20489	2740	7.91608	25.1825	35.9854	48.5401	69.1606	0.0445255	2740	-0.110714	-0.00274208	G1	3	larval03	Cyst	557	0.408059	3/Cyst	1.56657	-6.54461
CGAACATCAAGGTTCT-1-larval03	0.0492197	FALSE	2718	2718	7.90802	12009	9.39349	28.0956	43.3758	58.1647	73.0202	0.0360563	12009	0.0404155	-0.164667	S	4	larval03	Cyst	670	0.652386	4/Cyst	5.64698	-7.86357
CGAACATCACACCGCA-1-larval03	0.0882353	FALSE	2050	2050	7.62608	5795	8.66492	28.4383	42.6402	54.3745	68.9905	0.02761	5795	0.0230664	0.130168	G2M	2	larval03	Spermatogonia	735	0.698669	2/Spermatogonia	3.27576	-2.46647
CGAACATCACGCGAAA-1-larval03	0.111954	FALSE	4753	4753	8.46674	23805	10.0777	16.1017	26.2802	36.988	53.0771	0.0197017	23805	-0.0408209	0.102337	G2M	8	larval03	Spermatogonia	189	0.821739	8/Spermatogonia	2.21432	0.646026
CGAACATCAGGTCTCG-1-larval03	0.0392157	FALSE	2123	2123	7.66106	8082	8.99752	29.5224	44.9023	59.5026	74.734	0.0429349	8082	-0.119293	-0.0678254	G1	4	larval03	Cyst	670	0.652386	4/Cyst	5.46498	-7.95384
CGAACATCAGTCTTCC-1-larval03	0.0514706	FALSE	1272	1272	7.14913	3310	8.10501	31.4502	46.1631	59.4864	76.6767	0.0299094	3310	-0.125556	-0.005891	G1	5	larval03	Pigment	193	0.367619	5/Pigment	2.81878	-17.5736
CGAACATGTCAAAGCG-1-larval03	0.092437	FALSE	719	719	6.57925	908	6.81234	17.4009	28.4141	42.8414	75.8811	0.0253304	908	-0.0935805	-0.148664	G1	0	larval03	Spermatocyte	1381	0.49392	0/Spermatocyte	-2.3248	4.94133
CGAACATGTTACTGAC-1-larval03	0.0769231	FALSE	874	874	6.77422	1255	7.13569	21.992	31.8725	46.2948	70.1992	0.047012	1255	-0.0227936	0.0266185	G2M	0	larval03	Spermatocyte	1381	0.49392	0/Spermatocyte	-4.20014	6.28938
CGAACATTCATACGGT-1-larval03	0.0538173	FALSE	1577	1577	7.36391	5124	8.54189	36.7291	53.5909	64.6565	78.1811	0.0210773	5124	-0.108223	-0.130234	G1	5	larval03	Pigment	193	0.367619	5/Pigment	5.04243	-14.821
CGAACATTCGACCAGC-1-larval03	0.036566	FALSE	3386	3386	8.1277	17890	9.79205	34.8519	50.4192	61.8614	73.7451	0.0124651	17890	-0.0392843	0.0414745	G2M	6	larval03	TerminalEpithelial	367	0.48226	6/TerminalEpithelial	14.3799	5.3753
CGAACATTCGTCCGTT-1-larval03	0.056266	FALSE	1351	1351	7.20934	3609	8.19146	31.4769	46.1624	59.6287	76.4201	0.0446107	3609	-0.144584	-0.0294196	G1	5	larval03	Pigment	193	0.367619	5/Pigment	2.74168	-17.3059
CGAACATTCGTTTATC-1-larval03	0.0575307	FALSE	740	740	6.608	1368	7.22184	32.5292	46.2719	60.5263	82.4561	0.0453216	1368	-0.0269837	-0.0625638	G1	6	larval03	TerminalEpithelial	367	0.48226	6/TerminalEpithelial	14.9369	2.80645
CGAACATTCTGTACGA-1-larval03	0.104072	FALSE	1266	1266	7.14441	2107	7.6535	18.9843	27.7171	40.2468	63.645	0.0355956	2107	0.0766125	-0.00230092	S	1	larval03	Spermatocyte	617	0.555856	1/Spermatocyte	-5.29576	7.72932
CGAACATTCTTCTGGC-1-larval03	0.137255	FALSE	1797	1797	7.49443	6254	8.74114	34.6818	52.1906	63.9431	76.7349	0.0247841	6254	-0.113353	0.0244876	G2M	5	larval03	Pigment	193	0.367619	5/Pigment	3.61325	-17.2349
CGAATGTCAAGGCTCC-1-larval03	0.117647	FALSE	437	437	6.08222	769	6.64639	37.1912	53.446	69.1808	100	0.0104031	769	-0.0488766	0.136312	G2M	2	larval03	Spermatogonia	735	0.698669	2/Spermatogonia	5.09702	-1.94991
CGAATGTCAATAGAGT-1-larval03	0.0823529	FALSE	1225	1225	7.11151	2028	7.6153	20.6114	29.931	42.3077	64.2505	0.0424063	2028	-0.0116943	-0.0993815	G1	0	larval03	Spermatocyte	1381	0.49392	0/Spermatocyte	-4.03191	7.61243
CGAATGTCAGCTCGAC-1-larval03	0.0672269	FALSE	1912	1912	7.55643	7189	8.88045	35.5404	50.0904	63.1381	76.8535	0.0242036	7189	-0.0477857	-0.0639239	G1	3	larval03	Cyst	557	0.408059	3/Cyst	1.16081	-8.26484
CGAATGTGTAGAAGGA-1-larval03	0.109244	FALSE	976	976	6.88449	1451	7.2807	20.8822	30.3239	44.1075	67.195	0.0406616	1451	0.105478	-0.0829218	S	0	larval03	Spermatocyte	1381	0.49392	0/Spermatocyte	-4.75259	6.9736
CGAATGTGTCACTGGC-1-larval03	0.0575307	FALSE	1309	1309	7.17778	4023	8.30003	36.4902	54.263	65.6972	79.8906	0.0270942	4023	-0.015923	0.0708708	G2M	5	larval03	Pigment	193	0.367619	5/Pigment	4.69251	-15.099
CGAATGTGTCTACCTC-1-larval03	0.0601454	FALSE	1824	1824	7.50934	6444	8.77106	35.1179	47.8895	61.5146	76.4742	0.0344506	6444	-0.0712715	0.0167173	G2M	3	larval03	Cyst	557	0.408059	3/Cyst	1.71873	-8.08443
CGAATGTGTCTAGCGC-1-larval03	0.187415	FALSE	886	886	6.78784	1201	7.09174	19.8168	28.8926	42.8809	67.8601	0.0441299	1201	-0.127001	-0.0823056	G1	0	larval03	Spermatocyte	1381	0.49392	0/Spermatocyte	-3.93063	5.68121
CGACCTTAGGCCATAG-1-larval03	0.137255	FALSE	757	757	6.63068	1005	6.91374	19.1045	29.0547	44.5771	74.4279	0.0368159	1005	0.0226644	-0.161506	S	0	larval03	Spermatocyte	1381	0.49392	0/Spermatocyte	-2.41928	4.73333
CGACCTTAGTGAATTG-1-larval03	0.104072	FALSE	3261	3261	8.0901	10480	9.25732	17.5954	27.5763	39.1031	56.4122	0.0147901	10480	0.0817398	0.0838224	G2M	8	larval03	Spermatogonia	189	0.821739	8/Spermatogonia	2.49561	0.394887
CGACCTTGTAGCGCAA-1-larval03	0.193277	FALSE	2041	2041	7.62168	3782	8.23827	13.8287	21.1528	32.5225	52.6177	0.0150714	3782	0.00172834	0.0474501	G2M	0	larval03	Spermatocyte	1381	0.49392	0/Spermatocyte	-5.83938	5.38882
CGACTTCAGAATTCCC-1-larval03	0.0946292	FALSE	1969	1969	7.58579	7363	8.90436	34.8771	51.5687	63.6018	76.64	0.0201005	7363	-0.144333	-0.0768059	G1	5	larval03	Pigment	193	0.367619	5/Pigment	3.33582	-17.8297
CGACTTCAGATCACGG-1-larval03	0.111954	FALSE	1957	1957	7.57968	7657	8.94351	35.1574	52.3181	64.0068	77.1059	0.0225937	7657	-0.140555	-0.04856	G1	5	larval03	Pigment	193	0.367619	5/Pigment	3.63416	-17.6554
CGACTTCAGATGTTAG-1-larval03	0.282732	FALSE	731	731	6.59578	1048	6.95559	22.042	34.0649	49.3321	77.958	0.023855	1048	-0.0778233	0.0559266	G2M	6	larval03	TerminalEpithelial	367	0.48226	6/TerminalEpithelial	14.7844	2.66065
CGACTTCAGCAGATCG-1-larval03	0.0601454	FALSE	805	805	6.69208	1859	7.52833	34.9112	50.78	65.4115	83.5933	0.0236686	1859	-0.0849152	0.000968576	G2M	5	larval03	Pigment	193	0.367619	5/Pigment	3.72743	-17.3025
CGACTTCAGGCTAGGT-1-larval03	0.0492197	FALSE	940	940	6.84694	2115	7.65728	32.1986	48.4161	61.3712	79.1962	0.0189125	2115	0.050839	0.096999	G2M	2	larval03	Spermatogonia	735	0.698669	2/Spermatogonia	4.41749	-1.84054
CGACTTCAGGGAAACA-1-larval03	0.0481283	FALSE	887	887	6.78897	2106	7.65302	35.5651	49.2877	63.3428	81.6239	0.0451092	2106	-0.0890649	-0.0105063	G1	3	larval03	Cyst	557	0.408059	3/Cyst	1.86766	-7.62599
CGACTTCCACACCGAC-1-larval03	0.227345	FALSE	1409	1409	7.25134	2384	7.77695	18.6242	27.6426	39.5973	61.8708	0.0310403	2384	-0.0385976	0.102527	G2M	1	larval03	Spermatocyte	617	0.555856	1/Spermatocyte	-5.76331	7.2164
CGACTTCCACTTGGAT-1-larval03	0.0735294	FALSE	3420	3420	8.13769	13158	9.48486	24.7074	38.0833	49.6428	64.0599	0.0166439	13158	0.0328812	0.0852458	G2M	2	larval03	Spermatogonia	735	0.698669	2/Spermatogonia	3.15993	-0.934999
CGACTTCCAGACGCAA-1-larval03	0.0410655	FALSE	1416	1416	7.2563	3288	8.09834	30.7482	44.9513	56.6606	72.1411	0.0261557	3288	-0.0340726	-0.0111822	G1	6	larval03	TerminalEpithelial	367	0.48226	6/TerminalEpithelial	14.5412	4.82108
CGACTTCCAGGACGTA-1-larval03	0.0401319	FALSE	3024	3024	8.01467	12774	9.45524	27.6343	43.3537	55.2998	69.798	0.0168311	12774	0.0103323	0.0203858	G2M	2	larval03	Spermatogonia	735	0.698669	2/Spermatogonia	4.37811	-1.46382
CGACTTCGTCAAAGAT-1-larval03	0.227345	FALSE	2825	2825	7.94662	10538	9.26284	31.078	46.9729	57.7719	70.1556	0.0304612	10538	-0.070655	0.0251479	G2M	5	larval03	Pigment	193	0.367619	5/Pigment	3.44476	-16.8517
CGACTTCGTTCAACCA-1-larval03	0.114754	FALSE	1437	1437	7.27101	3414	8.13593	29.0275	43.3802	55.3017	72.5542	0.0272408	3414	0.106901	0.0370606	S	2	larval03	Spermatogonia	735	0.698669	2/Spermatogonia	3.96787	-2.82884
CGACTTCTCCTCGCAT-1-larval03	0.0392157	FALSE	1750	1750	7.46794	5764	8.65956	34.9931	50.7287	63.0118	76.7176	0.017696	5764	-0.000949144	0.109069	G2M	6	larval03	TerminalEpithelial	367	0.48226	6/TerminalEpithelial	14.4325	5.22199
CGAGAAGAGACTAAGT-1-larval03	0.109244	FALSE	634	634	6.45362	1084	6.98933	32.4723	45.203	59.9631	87.6384	0.0369004	1084	0.134519	-0.117275	S	2	larval03	Spermatogonia	735	0.698669	2/Spermatogonia	4.26641	-1.60303
CGAGAAGAGAGTACAT-1-larval03	0.161765	FALSE	2140	2140	7.66903	3928	8.27614	14.9695	22.1741	32.8666	51.8839	0.0246945	3928	-0.00217532	-0.0382259	G1	9	larval03	Spermatocyte	81	0.407035	9/Spermatocyte	0.0710565	3.1939
CGAGAAGAGCTCCCAG-1-larval03	0.0862208	FALSE	483	483	6.18208	845	6.74052	35.503	50.5325	66.5089	100	0.035503	845	0.0418909	-0.0293515	S	3	larval03	Cyst	557	0.408059	3/Cyst	3.1005	-8.14929
CGAGAAGAGGGAAACA-1-larval03	0.348416	FALSE	864	864	6.76273	1262	7.14124	23.9303	34.1521	47.3851	71.1569	0.0499208	1262	0.0925791	-0.115904	S	6	larval03	TerminalEpithelial	367	0.48226	6/TerminalEpithelial	14.226	2.44642
CGAGAAGCAAGACGTG-1-larval03	0.109244	FALSE	2764	2764	7.9248	12588	9.44058	33.9133	50.6752	61.6301	74.1262	0.0165237	12588	-0.0851419	0.0163307	G2M	5	larval03	Pigment	193	0.367619	5/Pigment	3.27437	-17.7642
CGAGAAGCAGCCAGAA-1-larval03	0.0687456	FALSE	978	978	6.88653	1803	7.49776	28.508	40.1553	53.1337	73.4886	0.0454798	1803	-0.0955973	-0.13332	G1	6	larval03	TerminalEpithelial	367	0.48226	6/TerminalEpithelial	14.9592	3.15077
CGAGAAGCAGGCTGAA-1-larval03	0.0550285	FALSE	1151	1151	7.04925	3807	8.24486	41.8177	59.0754	70.1865	82.8999	0.00919359	3807	-0.135862	-0.0764496	G1	5	larval03	Pigment	193	0.367619	5/Pigment	5.49669	-15.0088
CGAGAAGCATATACCG-1-larval03	0.117647	FALSE	2734	2734	7.91389	6235	8.73809	12.7025	19.7273	30.0722	49.6071	0.0134723	6235	-0.0703989	-0.132844	G1	0	larval03	Spermatocyte	1381	0.49392	0/Spermatocyte	-6.33894	5.9191
CGAGAAGGTCTGCGGT-1-larval03	0.140954	FALSE	1880	1880	7.53956	4622	8.4388	19.3855	28.2562	40.264	61.9862	0.00627434	4622	-0.140358	-0.250998	G1	1	larval03	Spermatocyte	617	0.555856	1/Spermatocyte	-3.92195	8.58623
CGAGAAGTCAAGGCTT-1-larval03	0.056266	FALSE	990	990	6.89871	2384	7.77695	34.7315	51.2584	63.8003	79.4463	0.0394295	2384	-0.0988941	-0.0828327	G1	6	larval03	TerminalEpithelial	367	0.48226	6/TerminalEpithelial	14.8611	4.48291
CGAGCACAGGTAGCCA-1-larval03	0.0769231	FALSE	580	580	6.36475	690	6.53814	20.4348	30.4348	44.9275	88.4058	0.0347826	690	-0.0501709	0.104707	G2M	0	larval03	Spermatocyte	1381	0.49392	0/Spermatocyte	-2.91055	3.79952
CGAGCACAGTTACCCA-1-larval03	0.106618	FALSE	3918	3918	8.27359	30485	10.325	39.3341	56.3293	67.3052	78.3369	0.00957848	30485	0.0325629	0.0241009	S	4	larval03	Cyst	670	0.652386	4/Cyst	6.80312	-6.85946
CGAGCACCACGAGAGT-1-larval03	0.0526316	FALSE	702	702	6.55536	1358	7.2145	34.9779	49.6318	63.0339	85.1252	0.039028	1358	-0.0850416	-0.0782865	G1	6	larval03	TerminalEpithelial	367	0.48226	6/TerminalEpithelial	14.8369	4.35288
CGAGCACCAGGATTGG-1-larval03	0.109244	FALSE	1494	1494	7.30988	3608	8.19119	28.9357	43.1818	55.5155	72.4501	0.0246674	3608	0.25804	0.016344	S	2	larval03	Spermatogonia	735	0.698669	2/Spermatogonia	3.14424	-3.93587
CGAGCACCATCCTTGC-1-larval03	0.0804954	FALSE	789	789	6.67203	1136	7.03615	22.7113	33.0106	48.1514	74.5599	0.040493	1136	0.004281	0.136289	G2M	0	larval03	Spermatocyte	1381	0.49392	0/Spermatocyte	-4.35974	6.94626
CGAGCACGTAAAGTCA-1-larval03	0.0657439	FALSE	1544	1544	7.34278	4571	8.42771	33.2531	49.9453	61.9339	76.7447	0.0288777	4571	0.0184597	0.0539673	G2M	4	larval03	Cyst	670	0.652386	4/Cyst	7.54384	-6.7593
CGAGCACGTTAAAGTG-1-larval03	0.109244	FALSE	920	920	6.82546	1407	7.24993	24.1649	33.6887	47.9033	70.1493	0.0483298	1407	-0.0606063	0.081684	G2M	0	larval03	Spermatocyte	1381	0.49392	0/Spermatocyte	-4.59569	7.27142
CGAGCCAAGGAACTGC-1-larval03	0.0804954	FALSE	2594	2594	7.86134	8214	9.01372	26.5279	40.5649	51.8505	66.6667	0.0225225	8214	-0.0379153	0.0442055	G2M	2	larval03	Spermatogonia	735	0.698669	2/Spermatogonia	3.8075	-1.50027
CGAGCCAAGGGAGTAA-1-larval03	0.0628803	FALSE	1335	1335	7.19744	3419	8.1374	32.1732	47.1775	59.8713	75.5777	0.0330506	3419	-0.0323477	0.0612134	G2M	5	larval03	Pigment	193	0.367619	5/Pigment	2.81867	-17.2425
CGAGCCACAAACCTAC-1-larval03	0.0332481	FALSE	2171	2171	7.6834	7248	8.88862	29.5392	45.0469	56.926	71.9785	0.0136589	7248	0.0281313	0.0925734	G2M	2	larval03	Spermatogonia	735	0.698669	2/Spermatogonia	4.4103	-2.05868
CGAGCCACACGTTGGC-1-larval03	0.0992098	FALSE	1149	1149	7.04752	1814	7.50384	20.6725	29.7133	41.5105	64.2227	0.0457552	1814	0.140374	-0.0522561	S	1	larval03	Spermatocyte	617	0.555856	1/Spermatocyte	-5.63349	7.96536
CGAGCCAGTGCCTGGT-1-larval03	0.0481283	FALSE	1499	1499	7.31322	2651	7.88307	19.8038	28.593	40.3244	62.3161	0.0248963	2651	0.0552083	0.0716124	G2M	1	larval03	Spermatocyte	617	0.555856	1/Spermatocyte	-5.55259	8.41516
CGAGCCAGTGCGAAAC-1-larval03	0.0992098	FALSE	660	660	6.49375	859	6.75693	21.4203	33.0617	46.4494	81.3737	0.0465658	859	0.0854484	0.278767	G2M	0	larval03	Spermatocyte	1381	0.49392	0/Spermatocyte	-4.50986	6.93113
CGATCGGAGGTAAACT-1-larval03	0.126935	FALSE	851	851	6.74759	1185	7.07834	18.9873	29.2827	45.0633	70.3797	0.0135021	1185	0.0202518	-0.126396	S	0	larval03	Spermatocyte	1381	0.49392	0/Spermatocyte	-2.19593	4.95961
CGATCGGAGTACGCGA-1-larval03	0.13369	FALSE	2035	2035	7.61874	3596	8.18786	14.3493	21.4961	31.4516	51.1123	0.0294772	3596	-0.122573	-0.00972688	G1	9	larval03	Spermatocyte	81	0.407035	9/Spermatocyte	0.13915	3.20716
CGATCGGAGTATCGAA-1-larval03	0.235294	FALSE	984	984	6.89264	1496	7.31122	19.8529	29.8797	43.2487	67.6471	0.0454545	1496	-0.12745	0.164834	G2M	0	larval03	Spermatocyte	1381	0.49392	0/Spermatocyte	-4.56509	6.79406
CGATCGGAGTGGGCTA-1-larval03	0.13369	FALSE	1659	1659	7.41457	2711	7.90544	15.0867	23.128	34.7842	57.2482	0.0391	2711	-0.0187054	-0.085232	G1	0	larval03	Spermatocyte	1381	0.49392	0/Spermatocyte	-3.70938	3.99529
CGATCGGCACCAACCG-1-larval03	0.109244	FALSE	850	850	6.74641	1529	7.33302	28.0576	40.0262	54.8071	77.1092	0.0490517	1529	-0.00479504	-0.127893	G1	3	larval03	Cyst	557	0.408059	3/Cyst	1.51981	-6.69594
CGATCGGCACTCAGGC-1-larval03	0.171355	FALSE	2113	2113	7.65634	4416	8.39322	14.5833	22.5091	33.8315	54.7781	0.0108696	4416	-0.0737205	0.00565949	G2M	1	larval03	Spermatocyte	617	0.555856	1/Spermatocyte	-6.01124	7.43824
CGATCGGCAGGTCCAC-1-larval03	0.148789	FALSE	2250	2250	7.71913	4443	8.39931	14.0446	21.1569	31.2176	51.9019	0.0272339	4443	0.00124124	-0.116557	S	9	larval03	Spermatocyte	81	0.407035	9/Spermatocyte	0.526533	3.2303
CGATCGGGTCGACTAT-1-larval03	0.0550285	FALSE	1790	1790	7.49053	5851	8.67454	28.3541	43.5994	58.537	74.3975	0.0425568	5851	-0.046544	-0.132953	G1	4	larval03	Cyst	670	0.652386	4/Cyst	4.95216	-8.13302
CGATCGGTCTGAGTGT-1-larval03	0.0503335	FALSE	937	937	6.84375	1807	7.49998	28.1682	39.7897	53.4034	75.8163	0.0486995	1807	-0.0241703	0.138874	G2M	3	larval03	Cyst	557	0.408059	3/Cyst	2.91788	-7.00263
CGATCGGTCTGCGTAA-1-larval03	0.140954	FALSE	3225	3225	8.079	14822	9.60393	29.6586	44.8792	56.9559	70.5708	0.0183511	14822	0.141748	0.131719	S	4	larval03	Cyst	670	0.652386	4/Cyst	5.95589	-6.32935
CGATGGCAGTGTACGG-1-larval03	0.117647	FALSE	910	910	6.81454	1324	7.18917	21.7523	31.2689	46.3746	69.0332	0.0415408	1324	-0.0343258	-0.0852256	G1	0	larval03	Spermatocyte	1381	0.49392	0/Spermatocyte	-4.09441	5.58431
CGATGGCAGTTAACGA-1-larval03	0.0601454	FALSE	2208	2208	7.7003	7648	8.94233	28.0073	42.6386	56.3808	72.4242	0.0379184	7648	-0.108427	0.0297568	G2M	4	larval03	Cyst	670	0.652386	4/Cyst	6.71777	-6.98516
CGATGGCCATGAGCGA-1-larval03	0.109244	FALSE	888	888	6.7901	1698	7.4378	30.8009	43.934	57.2438	77.1496	0.03298	1698	-0.0670127	0.108476	G2M	5	larval03	Pigment	193	0.367619	5/Pigment	4.26535	-14.8548
CGATGGCGTCGCGAAA-1-larval03	0.219814	FALSE	2659	2659	7.88608	5544	8.62065	12.5541	19.246	29.0945	48.2504	0.0198413	5544	-0.127757	0.0221631	G2M	9	larval03	Spermatocyte	81	0.407035	9/Spermatocyte	0.735067	3.30766
CGATGGCGTGTGCGTC-1-larval03	0.0946292	FALSE	1214	1214	7.1025	3146	8.0542	35.0922	49.3007	61.5385	77.3045	0.0371901	3146	-0.107062	0.0135424	G2M	5	larval03	Pigment	193	0.367619	5/Pigment	3.92787	-15.9586
CGATGGCGTTATCACG-1-larval03	0.0628803	FALSE	1182	1182	7.07581	2725	7.91059	30.6789	43.0826	56.9174	74.9725	0.0370642	2725	-0.0549961	-0.0907823	G1	3	larval03	Cyst	557	0.408059	3/Cyst	1.54374	-8.64143
CGATGGCGTTTGGCGC-1-larval03	0.117647	FALSE	2325	2325	7.75191	5826	8.67026	23.8929	34.6207	45.4514	62.2554	0.043941	5826	0.102833	0.0456401	S	2	larval03	Spermatogonia	735	0.698669	2/Spermatogonia	2.7937	-1.84308
[truncated: 7,348 more rows]

## Sheet: f1b
clusters.rename	gene_symbol	pct.expressing	mean.expression
1/Spermatogonia	vas	0.456274	0.519566
1/Spermatogonia	bam	0.236692	0.222521
[truncated: 108 more rows]

## Sheet: f1c
X1	batch	doublet_score	n_genes	log1p_total_counts	percent_mito	phase	clusters.rename
[truncated: 9,238 more rows]

[truncated: 40 more sheets: f2a, f2b, f3a, f3b, f3c, f4a, f4c, f5a, f5b, f5c, f5d, f5e, st2, s1a, s1b, s1c, s2a, s2b, s2c, s2d …]
